# Supplementary material for: EVI1 phosphorylation at S436 regulates interactions with CtBP1 and DNMT3A and promotes self-renewal
Source: Cell Death Dis. 2020 Oct 20;11(10):878. doi: 10.1038/s41419-020-03099-0 (PMC7576810; doi:10.1038/s41419-020-03099-0)
Supplement: Supplementary file 8 — Supplementary Excel Table 1 - RNA seq [file 41419_2020_3099_MOESM8_ESM.xlsx]

## Sheet: RNA seq FPKM colours
ensemblId	symbol	gene_biotype	SM3_01_M1_Untrans_S1	SM3_05_M2_Untrans_S5	SM3_09_M3_Untrans_S9	SM3_02_M1_Vector_S2	SM3_06_M2_Vector_S6	SM3_10_M3_Vector_S10	SM3_04_M1_EVI1_S436A_S4	SM3_08_M2_EVI1_S436A_S8	SM3_12_M3_EVI1_S436A_S12	SM3_03_M1_EVI1_WT_S3	SM3_07_M2_EVI1_WT_S7	SM3_11_M3_EVI1_WT_S11
ENSMUSG00000090025	Gm16088	pseudogene	0	0	0	0	0	0	0	0	0	0	0	0
ENSMUSG00000064842	Gm26206	snRNA	0	0	0	0	0	0	0	0	0	0	0	0		Sample Groups	Untreated
ENSMUSG00000051951	Xkr4	protein_coding	0	0	0	0	0	0	0	0	0	0	0	0			Vector
ENSMUSG00000089699	Gm1992	antisense	0	0	0	0	0	0	0	0	0	0	0	0			EVI_S436A
ENSMUSG00000088333	Gm22848	snRNA	0	0	0	0	0	0	0	0	0	0	0	0			EVI1_WT
ENSMUSG00000025900	Rp1	protein_coding	0	0	0.250495	0	0	0	0	0	0	0	0	0
ENSMUSG00000025902	Sox17	protein_coding	0	0	0	0	0	0	0	0	0.107814	0	0	0
ENSMUSG00000096126	Gm22307	snRNA	0	0	0	0	0	0	0	0	1.10554	0	0	0
ENSMUSG00000098104	Gm6085	pseudogene	12.9797	5.07946	8.46231	3.21282	4.44167	5.35331	2.84175	4.82702	2.73603	2.35062	5.51626	2.72408
ENSMUSG00000088000	Gm25493	snRNA	0	0	0	0	0	0	0	0	0	0	0	0
ENSMUSG00000033845	Mrpl15	protein_coding	2.93179	2.31363	2.38192	4.21132	3.6953	3.62661	3.54708	2.8018	2.99178	2.78352	3.1922	3.17962
ENSMUSG00000025903	Lypla1	protein_coding	0.250521	0.257228	0.201112	0.182904	0.213125	0.277925	0.147335	0.130951	0.218665	0.232857	0.274227	0.183484
ENSMUSG00000033813	Tcea1	protein_coding	0.934102	0.861824	0.806638	1.1086	0.735327	1.14142	0.781381	0.644885	0.613652	0.981324	0.718474	0.656291
ENSMUSG00000062588	Gm6104	protein_coding	0	0.828016	0.3911	0.56774	0.347479	1.05801	2.03258	0.737329	0.161162	0.835229	0.145362	1.03916
ENSMUSG00000002459	Rgs20	protein_coding	0	0	0	0	0	0	0	0	0	0	0	0
ENSMUSG00000091305	Gm17100	pseudogene	0	0	0	0	0	0	0	0	0	0	0	0
ENSMUSG00000085623	Gm16041	antisense	0	0	0	0	0	0	0	0	0	0	0	0
ENSMUSG00000091665	Gm17101	pseudogene	0	0	0	0	0	0	0	0	0	0	0	0
ENSMUSG00000033793	Atp6v1h	protein_coding	0.413979	0.452837	0.161537	0.290494	0.22492	0.182625	0.338316	0.23333	0.16393	0.328594	0.291685	0.196987
ENSMUSG00000025905	Oprk1	protein_coding	0	0	0	0	0	0	0	0	0	0	0	0
ENSMUSG00000093015	Gm22463	miRNA	0	0	0	0	0	0	0	0	0	0	0	0
ENSMUSG00000033774	Npbwr1	protein_coding	0	0	0	0	0	0	0	0	0	0	0	0
ENSMUSG00000025907	Rb1cc1	protein_coding	0.972967	1.73765	1.24684	1.1968	1.34236	1.26983	1.43787	1.20861	1.12497	1.23882	1.14038	1.11918
ENSMUSG00000090031	4732440D04Rik	antisense	0	1.3378	0	0	0.31439	0.398861	0	0.370621	0	0	0.904204	0
ENSMUSG00000073741	4732440D04Rik	protein_coding	0	0	0	0	0	0	0	0	0	0	0	0
ENSMUSG00000087247	Fam150a	protein_coding	0	0	0	0	0	0	0	0	0	0	0	0
ENSMUSG00000033740	St18	protein_coding	0	0.00185863	0.00819367	0	0	0.00110828	0.00359296	0.000643635	0	0.000596533	0.000856515	0
ENSMUSG00000051285	Pcmtd1	protein_coding	0.725787	0.631375	0.682292	0.593613	0.481742	0.488941	0.595294	0.488398	0.57674	0.465814	0.534053	0.561642
ENSMUSG00000098201	Gm26983	pseudogene	0	0.895086	0	1.07402	0.262937	0	0	0	0.304879	0.574562	0.27499	0
ENSMUSG00000048538	Gm9826	pseudogene	0	0	0	0	0	0.239132	0	0	0	0	0	0
ENSMUSG00000077244	Gm23274	snoRNA	0	0	0	0	0	0	0	0	0	0	0	0
ENSMUSG00000097797	Gm26901	lincRNA	0.0182524	0	0.0355898	0	0.00421604	0	0	0	0	0	0.00220465	0
ENSMUSG00000025909	Sntg1	protein_coding	0	0.00111027	0	0	0	0	0	0	0.000756347	0.000237563	0	0
ENSMUSG00000086235	Gm16284	pseudogene	0	0	0	0	0	0	0	0	0	0	0	0
ENSMUSG00000093970	Gm23358	miRNA	0	0	0	0	0	0	0	0	0	0	0	0
ENSMUSG00000084353	Gm15452	pseudogene	0	0	0	0	0	0	0	0	0	0	1.3337	0
ENSMUSG00000076135	Gm24276	miRNA	16.0608	17.3647	10.4388	12.6279	6.49216	10.3544	4.06886	5.46666	18.2817	15.1998	0	24.2691
ENSMUSG00000086195	Gm6152	pseudogene	0	0	0	0	0	0	0	0	0	0	0	0
ENSMUSG00000066693	Gm7493	pseudogene	0	0	0	0	0	0	0	0	0	0	0	0
ENSMUSG00000065625	Gm24765	snRNA	0	0	0	0	0	0	0	0	0	0	0	0
ENSMUSG00000061024	Rrs1	protein_coding	17.2612	25.0248	26.3648	25.3114	21.3808	24.0777	20.2615	20.5046	11.7889	22.9791	17.5655	20.0281
ENSMUSG00000025911	Adhfe1	protein_coding	0.141227	0.109892	0.0956159	0.0185068	0.067961	0.0344883	0	0.0801162	0.0315207	0.0482645	0.0604148	0.019054
ENSMUSG00000079671	2610203C22Rik	protein_coding	0	0.00987414	0	0	0	0	0	0.00341938	0	0.00792286	0.013651	0
ENSMUSG00000081441	Gm6161	pseudogene	0	0	1.38932	1.13445	0	0.751682	0	0.545674	0.53672	0.708036	0	1.73036
ENSMUSG00000067879	3110035E14Rik	protein_coding	0	0	0	0	0	0	0	0	0	0	0	0
ENSMUSG00000025912	Mybl1	protein_coding	0.188547	0.0476542	0.0933696	0.0804768	0.0124433	0.0157866	0.0545906	0.0806789	0.0216423	0.064578	0.0292808	0.142455
ENSMUSG00000045210	Vcpip1	protein_coding	2.6535	3.30828	2.51433	1.96032	1.73455	1.88224	2.58169	2.21047	2.01521	2.11237	2.04709	2.25535
ENSMUSG00000097893	1700034P13Rik	lincRNA	0.00399026	0.03922	0.03458	0	0	0	0	0	0	0	0.0120492	0.015074
ENSMUSG00000025915	Sgk3	protein_coding	0.182713	0.201205	0.197927	0.232782	0.218836	0.206242	0.275733	0.203847	0.274134	0.188929	0.259519	0.180776
ENSMUSG00000046334	Gm6195	pseudogene	0	0	0	0	0	0	0	0	0	0	0	0
ENSMUSG00000088916	Gm22607	snRNA	0	0	0	0	0	0	0	0	0	0	0	0
ENSMUSG00000046101	Mcmdc2	protein_coding	0	0.0467239	0.0686601	0.0456822	0	0.0247654	0.0356832	0.0503388	0.0212198	0	0.035089	0.0427572
ENSMUSG00000098234	Snhg6	lincRNA	1.88119	2.33137	3.54405	1.09325	1.22801	5.27308	0.13814	0.835184	0.547653	2.11577	0.395171	1.10351
ENSMUSG00000093178	Snord87	snoRNA	16.2454	5.98782	37.3958	6.38653	5.8632	13.0918	1.71485	30.4122	24.4744	7.68725	18.3959	4.38358
ENSMUSG00000099032	Tcf24	protein_coding	0.159161	0.0223484	0	0.0357547	0	0	0.0768039	0.0928699	0.121795	0	0	0
ENSMUSG00000073738	Gm10567	protein_coding	0	0	0	0	0	0	0	0	0	0	0	0
ENSMUSG00000025916	Ppp1r42	protein_coding	0	0.137158	0.0330671	0.0240009	0.120873	0.117568	0.15835	0.160304	0.0467181	0.0495241	0.0684743	0.108256
ENSMUSG00000087199	Gm15818	processed_transcript	0.15932	0.295791	0	0.208778	0.0613345	0.0518758	0.269083	0.132558	0.023706	0.0781819	0.0641459	0.200621
ENSMUSG00000095780	Gm24674	snRNA	0	0	16.5616	0	0	0	0	0	0	0	0	0
ENSMUSG00000025917	Cops5	protein_coding	4.38864	5.22506	4.27298	3.39925	3.34886	4.10319	4.15831	4.31238	4.52148	3.99679	3.80212	4.26456
ENSMUSG00000056763	Cspp1	protein_coding	0.424861	0.620223	0.570925	0.515875	0.487578	0.475952	0.331534	0.435664	0.523341	0.436581	0.342117	0.42471
ENSMUSG00000067851	Arfgef1	protein_coding	0.876842	1.72916	0.764709	1.07941	1.30233	1.20638	0.704385	0.978825	0.873205	1.17208	1.03442	1.31335
ENSMUSG00000088153	Gm26348	misc_RNA	0	0	0	0	0	0	0	0	0	0	0	0
ENSMUSG00000042501	Cpa6	protein_coding	0.00715211	0.00571169	0.000484225	0.000351462	0.00283943	0	0.00150994	0.00121719	0.00269375	0.00282029	0.0021597	0.00434226
ENSMUSG00000083422	Gm15604	pseudogene	0	0	0	0	0	0	0	0	0	0	0	0
ENSMUSG00000094979	Gm25253	snRNA	0	0	0	0	0	0	0	0	0	0	0	0
ENSMUSG00000081417	Gm15603	pseudogene	0	0	0	0	0	0	0	0	0	0	0	0
ENSMUSG00000088585	Gm22963	snoRNA	0	0	0	0	0	0	0	0	0	0	0	0
ENSMUSG00000048960	Prex2	protein_coding	0.000569499	0.00727684	0	0.00447773	0.00263092	0	0	0.00193842	0.000762645	0.000718624	0.00137576	0
ENSMUSG00000077318	Gm24173	snoRNA	0	0	0	0	0	0	0	0	0	0	0	0
ENSMUSG00000057715	A830018L16Rik	protein_coding	0	0	0.00204392	0	0	0	0	0	0	0	0	0
ENSMUSG00000095719	A830018L16Rik	protein_coding	0	0	0	0	0	0	0	0	0	0	0	0
ENSMUSG00000093864	Gm22633	snRNA	0	0	3.57717	0	0	0	0	0	0	1.04173	3.98864	0.891056
ENSMUSG00000098555	mmu-mir-6341	miRNA	0	0	0	0	0	0	0	0	0	0	0	0
ENSMUSG00000097628	Gm2383	pseudogene	0	0	0.237148	0	0	0	0.184872	0.149029	0	0.138123	0.39664	0.118145
ENSMUSG00000098163	Gm6216	pseudogene	0	0	0	0	0	0	0	0	0	0	0	0
ENSMUSG00000097171	Gm17644	lincRNA	0	0	0	0	0	0	0	0	0	0	0	0
ENSMUSG00000016918	Sulf1	protein_coding	0	0	0	0	0	0	0	0	0	0	0	0.00170314
ENSMUSG00000025938	Slco5a1	protein_coding	0.0212634	0.00696655	0.0460676	0.00445826	0	0	0.00598543	0.00675497	0	0.00536625	0.000856109	0.00688513
ENSMUSG00000069620	Gm5250	protein_coding	0	0	0	0	0	0	0	0	0	0	0	0
ENSMUSG00000042414	Prdm14	protein_coding	0	0	0	0	0	0	0	0	0	0	0	0
ENSMUSG00000005886	Ncoa2	protein_coding	0.0781923	0.0702039	0.0879605	0.0715288	0.0911747	0.0854867	0.074285	0.108505	0.0518523	0.0834877	0.0871807	0.0714122
ENSMUSG00000099183	AC121538.1	miRNA	0	0	0	0	0	2.52547	0	0	0	0	0	0
ENSMUSG00000087782	Gm23169	snRNA	0	0	0	0	0	0	0	0	0	0	0	0
ENSMUSG00000025935	Tram1	protein_coding	5.82741	6.72835	4.72305	3.69308	3.70162	3.74459	3.10087	3.44602	3.9442	3.72983	4.18507	2.95543
ENSMUSG00000025937	Lactb2	protein_coding	0.277112	0.569062	0.48244	0.408527	0.60294	0.49884	0.376092	0.451395	0.460555	0.689983	0.373565	0.507399
ENSMUSG00000067813	Xkr9	protein_coding	0	0.0263476	0	0	0	0	0	0	0	0	0	0
ENSMUSG00000077368	Gm26273	snoRNA	0	0	0	0	0	0	0	0	0	0	0	0
ENSMUSG00000097711	Gm5523	pseudogene	0.354401	0.174169	0.191954	0.696625	1.33025	0.207712	0.598562	0.844399	0.711895	0.559003	0.428068	0.765039
ENSMUSG00000089358	Gm25491	misc_RNA	0	0	0	0	0	0	0	0	0	0	0	0
ENSMUSG00000025932	Eya1	protein_coding	0.045028	0	0.0474222	0.0236024	0.0288911	0.0234583	0.00844997	0.0391673	0.0326622	0.0063132	0.0362585	0.0236253
ENSMUSG00000095853	Gm22616	miRNA	0	0	0	0	0	0	0	0	0	0	0	0
ENSMUSG00000025930	Msc	protein_coding	0	0	0	0	0	0	0	0	0	0	0	0
ENSMUSG00000054493	Gm9947	protein_coding	0	0	0	0	0	0	0	0	0	0	0	0
ENSMUSG00000081201	Smt3h2-ps4	pseudogene	0	0	0	0	0	0	0	0	0	0	0	0
ENSMUSG00000082193	Rpl5-ps1	pseudogene	2.96424	2.52506	5.99396	2.33066	4.56464	5.90688	2.33633	6.32274	4.23421	3.61576	5.37061	2.0263
ENSMUSG00000032769	Trpa1	protein_coding	0.0305821	0.00375737	0	0	0	0	0	0	0	0	0	0
ENSMUSG00000088159	Gm26345	snoRNA	0	0	0	0	0	0	0	0	0	0	0	0
ENSMUSG00000073737	Gm10566	pseudogene	0	0	0	0.139046	0	0.103648	0	0	0	0	0	0
ENSMUSG00000092083	Kcnb2	protein_coding	0	0	0	0	0	0	0	0	0	0	0	0
ENSMUSG00000088829	Gm25227	snoRNA	0	0	0	0	0	0	0	0	0	0	0	0
ENSMUSG00000090498	Kcnb2	protein_coding	0	0	0	0	0	0	0	0	0	0	0	0
ENSMUSG00000077377	Gm25168	snoRNA	0	0	0	0	0	0	0	0	0	0	0	0
ENSMUSG00000025925	Terf1	protein_coding	0.0888699	0.372386	0.339476	0.194913	0.202575	0.33993	0.229094	0.197414	0.178516	0.30101	0.172314	0.21456
ENSMUSG00000032719	Sbspon	protein_coding	0	0.0178736	0	0.0214468	0	0	0.0115173	0	0.00913202	0	0	0.017174
ENSMUSG00000088943	Gm23259	misc_RNA	0	0	0	0	0	0	0	0	0	0	0	0
ENSMUSG00000067795	4930444P10Rik	protein_coding	0	0	0	0	0	0	0	0	0	0	0	0
ENSMUSG00000043716	Rpl7	protein_coding	137.327	147.558	195.811	188.152	168.296	178.989	190.255	187.149	159.914	158.394	148.893	177.551
ENSMUSG00000025921	Rdh10	protein_coding	0.031592	0.223571	0.0821337	0.134133	0.0948647	0.0296253	0.0266785	0.0473135	0.109997	0.0478374	0.190794	0.0613774
ENSMUSG00000025920	Stau2	protein_coding	0.0478894	0.0315787	0.0420267	0.0319339	0.012602	0.0177643	0.0220123	0.0235219	0.030442	0.021418	0.0205016	0.0163573
ENSMUSG00000089982	Gm7568	antisense	0	0	0	0	0	0	0	0	0	0	0	0
ENSMUSG00000025939	Ube2w	protein_coding	0.0897935	0.242708	0.162927	0.151792	0.235929	0.209193	0.1763	0.192549	0.0781607	0.184123	0.147775	0.129628
ENSMUSG00000079658	Tceb1	protein_coding	1.16526	5.61581	5.19844	3.89137	4.10249	6.14656	3.19545	3.41182	2.1729	4.56137	3.89705	3.94896
ENSMUSG00000097744	D030040B21Rik	lincRNA	0	0	0.202431	0	0	0	0	0	0	0	0	0
ENSMUSG00000025940	Tmem70	protein_coding	0.500172	1.28883	2.13798	2.03009	1.53783	0.974515	1.26714	1.58282	0.82368	1.42434	1.2491	1.23291
ENSMUSG00000025779	Ly96	protein_coding	0.0501188	0.139574	0.126681	0.14449	0.0144709	0.0636442	0.134026	0.164904	0.156606	0.0790533	0.1917	0.121714
ENSMUSG00000091020	Gm5828	protein_coding	0	0	0	0	0	0	0	0	0.253169	0	0	0.102026
ENSMUSG00000042686	Jph1	protein_coding	0.0240244	0.0387936	0.0316015	0.0107939	0.0138732	0.0241381	0.0333302	0.0175227	0.0333214	0.00974421	0.0062182	0.0111131
ENSMUSG00000025777	Gdap1	protein_coding	0.0280278	0	0.192289	0	0	0	0	0	0	0	0	0
ENSMUSG00000089534	Gm25166	snoRNA	0	0	0	0	0	0	0	0	0	0	0	0
ENSMUSG00000067780	Pi15	protein_coding	0	0	0	0	0	0	0	0.0165668	0	0.0115158	0	0.0525342
ENSMUSG00000085125	Gm16070	lincRNA	0	0	0	0	0	0	0	0	0	0	0.00826781	0
ENSMUSG00000025776	Crispld1	protein_coding	0	0	0	0	0	0	0	0	0.0421401	0	0	0
ENSMUSG00000025774	Crisp4	protein_coding	0	0	0	0	0	0	0	0	0	0	0	0
ENSMUSG00000070977	Defb44-ps	pseudogene	0	0	0	0	0	0	0	0	0	0	0	0
ENSMUSG00000073735	Defb18	protein_coding	0	0	0	1.2875	0	0	0	0	0	0	0	0
ENSMUSG00000067773	Defb41	protein_coding	0	0	0	0	0	0	0	0	0	0	0	0
ENSMUSG00000089923	Gm15386	protein_coding	0	0	0	0	0	0	0	0	0	0	0	0
ENSMUSG00000088800	Gm24075	snoRNA	0	0	0	0	0	0	0	0	0	0	0	0
ENSMUSG00000089787	Gm15825	antisense	0	0	0	0	0	0	0	0	0	0	0	0
ENSMUSG00000042596	Tfap2d	protein_coding	0	0	0	0	0	0	0	0	0	0	0	0
ENSMUSG00000060128	Gm10075	pseudogene	38.7219	17.9726	50.1021	70.6164	44.721	64.1438	23.1622	58.7603	27.1876	52.2546	25.659	99.5514
ENSMUSG00000025927	Tfap2b	protein_coding	0.00592431	0.0232919	0.044923	0	0	0.0104166	0	0.0120988	0	0	0	0.00639435
ENSMUSG00000084668	Gm24633	snoRNA	0	0	0	0	0	0	0	0	0	0	0	0
ENSMUSG00000077860	Gm25568	miRNA	0	0	0	0	0	0	0	0	0	0	0	0
ENSMUSG00000043760	Pkhd1	protein_coding	0	0.000929775	0.00170786	0	0.00036417	0.000554418	0	0.000214652	0	0	0	0
ENSMUSG00000089914	4930486I03Rik	antisense	0	0	0	0	0	0	0	0	0	0	0	0
ENSMUSG00000090142	Gm15795	pseudogene	0	0	0	0	0	0	0	0	0	0	0	0
ENSMUSG00000070175	Gm24162	snRNA	0	0	0	0	0	0	0	0	0	0	0	0
ENSMUSG00000065559	Mir206	miRNA	0	0	0	0	0	0	0	0	0	0	0	0
ENSMUSG00000065480	Mir133b	miRNA	0	0	0	0	0	0	0	0	0	0	0	0
ENSMUSG00000025929	Il17a	protein_coding	0	0	0	0	0	0	0	0	0	0	0	0
ENSMUSG00000041872	Il17f	protein_coding	0	0	0	0	0	0	0	0.101348	0	0	0	0
ENSMUSG00000041859	Mcm3	protein_coding	6.52362	3.24114	10.5504	8.42032	9.90425	9.90267	8.79373	7.4502	6.993	8.96616	6.62804	8.02743
ENSMUSG00000088858	Gm24723	snoRNA	0	0	0	0	0	0	0	0	0	0	0	0
ENSMUSG00000097934	6720483E21Rik	lincRNA	0	0	0	0	0	0	0	0	0	0	0	0.104543
ENSMUSG00000025931	Paqr8	protein_coding	0.0807477	0.025253	0.107351	0.0981186	0.0423899	0.00860466	0.0526916	0.0274843	0.0319485	0.0717875	0.0177332	0.0495196
ENSMUSG00000077314	Gm24171	snoRNA	0	0	0	0	0	0	0	0	0	0	0	0
ENSMUSG00000041809	Efhc1	protein_coding	0.189225	0	0.0439244	0.00354237	0.00260168	0.0105622	0.0266325	0.0306701	0	0.00568511	0.0462559	0
ENSMUSG00000041779	Tram2	protein_coding	0.202372	0.100502	0.10615	0.133993	0.0873393	0.0661712	0.151109	0.0971599	0.12124	0.100802	0.135084	0.09197
ENSMUSG00000025933	Tmem14a	protein_coding	0.19811	0.2097	0.726357	0.587117	0.272803	0.375128	0.29599	0.197107	0.704065	0.221142	0.248494	0.312519
ENSMUSG00000025934	Gsta3	protein_coding	0.0784465	0	0.0154506	0.0504648	0.00411818	0	0	0.00485474	0	0.0224973	0.0086139	0
ENSMUSG00000096375	Gm7094	protein_coding	0	0	0	0	0.136939	0	0	0	0	0	0	0.383931
ENSMUSG00000025936	Gm4956	pseudogene	0	0.0398669	0	0.0318911	0	0	0.0114174	0	0	0	0	0
ENSMUSG00000093963	Gm21909	pseudogene	0	0	0	0	0	0	0	0	0	0	0	0
ENSMUSG00000067750	Khdc1a	protein_coding	0.690112	0.678307	1.86893	0.217042	0.119554	0.485363	0	0.140937	0	0.217705	0.333425	0.0372433
ENSMUSG00000086194	Gm16329	pseudogene	0.794374	0	0	0	0	0	0	0	0	0	0	0
ENSMUSG00000094436	Gm16327	pseudogene	0	0	0	0	0	0	0	0	0	0	0	0
ENSMUSG00000041722	Khdc1c	protein_coding	0	0	0	0	0	0.164683	0	0	0	0	0	0.0758195
ENSMUSG00000085507	Gm2709	pseudogene	0	0	0	0	0	0	0	0	0	0	0	0
ENSMUSG00000094926	Gm16533	pseudogene	0	0	0	0	0	0	0	0	0	0	0	0
ENSMUSG00000085079	Khdc1b	protein_coding	0.438851	0	0.0679129	0	0	0	0	0	0	0	0	0
ENSMUSG00000085679	Gm16328	pseudogene	0	0	0	0	0	0	0	0	0	0	0	0
ENSMUSG00000028033	Kcnq5	protein_coding	0.00595646	0.00215695	0.00543361	0.00887365	0.016293	0.0102894	0.00926591	0.00618896	0.00692706	0.00949414	0.00397597	0.00642906
ENSMUSG00000082935	Gm7658	pseudogene	0.983053	0.138034	0.152129	0	0.162193	0.164617	0	0	0	0.088605	1.10258	0.0757893
ENSMUSG00000097109	Gm26580	lincRNA	0	0	2.27747	1.44641	0.303517	0.385066	0.665787	0.447254	1.58369	1.36792	0.515823	1.59555
ENSMUSG00000041670	Rims1	protein_coding	0	0	0	0	0	0	0	0	0	0	0	0
ENSMUSG00000097642	Gm26866	pseudogene	0	0	0	0	0	0	0	0	0	0	0	0
ENSMUSG00000073730	4933415F23Rik	protein_coding	0	0	0	0	0	0	0	0	0	0	0	0
ENSMUSG00000089553	Gm24176	snoRNA	0	0	0	0	0	0	0	0	0	0	0	0
ENSMUSG00000073729	Gm6420	protein_coding	0	0	0	0	0	0	0	0	0	0	0	0
ENSMUSG00000065405	Mir30a	miRNA	0	0	0	0	0	0	0	0	0	0	0	0
ENSMUSG00000097970	Gm27028	lincRNA	0	0	0	0	0	0	0	0	0	0	0	0
ENSMUSG00000065567	Mir30c-2	miRNA	0	0	0	0	0	0	0	0	0	0	0	0
ENSMUSG00000026158	Ogfrl1	protein_coding	3.91261	5.48347	7.75704	4.56888	4.73193	5.28476	4.96059	6.03056	5.71976	5.5493	6.10802	5.81096
ENSMUSG00000097920	Gm7784	pseudogene	0	0	0	0	0	0	0	0	0.478435	0	0.107883	0.0964034
ENSMUSG00000026156	B3gat2	protein_coding	0.0343611	0.01192	0.0525488	0.0158922	0.0210095	0.0177695	0.0324307	0.028895	0.054135	0.0255051	0.00122069	0.0229069
ENSMUSG00000026155	Smap1	protein_coding	0.718332	1.12519	0.664509	1.00049	0.812502	1.06255	0.508398	0.96248	1.14671	0.84888	0.477896	0.769173
ENSMUSG00000026154	1110058L19Rik	protein_coding	0.690822	2.7875	1.51638	1.45797	1.78466	1.54496	0.475915	1.79447	2.05717	2.13341	1.71276	1.76597
ENSMUSG00000096985	Gm26524	protein_coding	0	0	0	0	0.261589	0	1.91271	0	0	1.14323	0	0
ENSMUSG00000026153	Fam135a	protein_coding	0.039442	0.00193837	0.0192267	0.00465174	0.00797171	0.00115583	0	0.002685	0.00792283	0	0.0107192	0.00319286
ENSMUSG00000097670	Gm26607	pseudogene	0	0	0	0	0	0	0	0	0	0	0	0
ENSMUSG00000026147	Col9a1	protein_coding	0.0164726	0	0.00764749	0	0	0	0	0	0	0	0	0
ENSMUSG00000026141	Col19a1	protein_coding	0.0048836	0.00373339	0.00470242	0.000426641	0.000626689	0.00286224	0	0.000738776	0	0.00102707	0	0
ENSMUSG00000077463	Gm26418	snoRNA	0	0	0	0	0	0	0	0	0	0	0	0
ENSMUSG00000067736	Gm10222	protein_coding	0	0	0	0	0	0	0.502329	4.45431	0	0.750607	0	0
ENSMUSG00000073725	Lmbrd1	protein_coding	0.316069	0.364089	0.279143	0.269089	0.152292	0.26902	0.23121	0.204199	0.295207	0.245143	0.282072	0.277046
ENSMUSG00000033569	Bai3	protein_coding	0	0.00068344	0.0042683	0	0.000267687	0	0	0	0	0	0	0
ENSMUSG00000080849	Gm15702	pseudogene	0	0	0	0	0	0	0	0	0	0	0	0
ENSMUSG00000096866	Gm22260	snRNA	0	0	0	0	0	0	1.39431	0	0	0	0	0
ENSMUSG00000084740	Gm25294	snRNA	0	0	0	0	0	0	0	0	0	0	0	0
ENSMUSG00000052558	Gm9884	protein_coding	0	0	0	0	0	0	0	0	0	0	0	0
ENSMUSG00000088111	Gm24064	snoRNA	0	0	0	0	0	0	0	0	0	0	0	0
ENSMUSG00000073722	4931408C20Rik	protein_coding	0	0	0	0	0	0	0	0	0	0.157911	0	0
ENSMUSG00000095256	n-R5s209	rRNA	0	0	0	0	0	0	0	0	0	0	0	0
ENSMUSG00000086240	Gm7846	pseudogene	0	0	1.41239	0.512572	0	0.382082	0	0	0	0	0	0
ENSMUSG00000048411	Gm597	protein_coding	0	0	0.139726	0	0	0	0	0	0	0	0	0
ENSMUSG00000081557	Gm5697	pseudogene	0	0	0	0	0	0	0	0	0	0	0	0
ENSMUSG00000058590	Gm6462	pseudogene	0	0	0	0	0	0	0	0	0	0	0	0
ENSMUSG00000064433	Gm25586	misc_RNA	0	0	0	0	0	0	0	0	0	0	0	0
ENSMUSG00000080625	Gm22679	miRNA	0	0	0	0	0	0	0	0	0	0	0	0
ENSMUSG00000080391	Gm23785	miRNA	0	0	0	0	0	0	0	0	0	0	0	0
ENSMUSG00000099257	mmu-mir-6342	miRNA	0	0	0	0	0	0	0	0	0	0	0	0
ENSMUSG00000096829	Gm23771	miRNA	0	0	0	0	0	0	0	0	0	0	0	0
ENSMUSG00000098883	AC132241.1	miRNA	0	0	0	0	0	0	0	0	0	0	0	0
ENSMUSG00000053185	Gm9898	protein_coding	0	0	0	0	0	0	0	0	0.252045	0	0	0
ENSMUSG00000048874	Phf3	protein_coding	2.06208	2.76227	2.84327	2.5403	2.42007	2.49193	1.72177	2.00395	2.39441	2.05126	1.81636	2.37438
ENSMUSG00000026064	Ptp4a1	protein_coding	0.951638	0.403488	0.282985	0.689547	0.560311	0.688982	1.32363	0.469989	0.587218	0.635733	0.811377	1.04728
ENSMUSG00000086151	Gm5698	protein_coding	0	0	0.0949298	0	0	0	0	0	0	0	0.105849	0
ENSMUSG00000086726	Gm9458	pseudogene	0	0	0	0	0	0	0	0	0	0	0	0
ENSMUSG00000087346	Gm5699	protein_coding	0	0.596139	0	0	0	0	0	0.117966	0	0	0.156983	0
ENSMUSG00000098529	5S_rRNA	rRNA	0	0	0	0	0	0	0	0	0	0	0	0
ENSMUSG00000086727	4931428L18Rik	protein_coding	0	0	0.0351868	0	0	0	0	0	0	0	0	0
ENSMUSG00000050217	Lgsn	protein_coding	0	0	0	0	0	0	0.0369665	0	0	0	0	0
ENSMUSG00000026063	Pih1d3	protein_coding	0	0	0	0	0	0	0	0	0	0	0	0
ENSMUSG00000077664	Gm26145	snoRNA	0	0	0	0	0	0	0	0	0	0	0	0
ENSMUSG00000094215	Gm6489	protein_coding	0	0	0	0	0	0	0	0	0	0	0	0
ENSMUSG00000070960	Gm10307	pseudogene	3.824	7.64246	4.28047	6.21374	7.36073	10.7578	4.73624	7.20211	4.52348	6.59462	7.69813	3.30192
ENSMUSG00000088620	Gm23032	snRNA	0	0	0	0	0	0	0	0	0	0	0	0
ENSMUSG00000082159	Gm7910	pseudogene	0	0	0	0	0	0	0	0	0	0	0	0
ENSMUSG00000026058	Khdrbs2	protein_coding	0	0	0	0	0	0	0	0	0	0	0	0
ENSMUSG00000064688	Gm25814	snRNA	0	0	0	0	0	0	0	0	0	0	0	0
ENSMUSG00000049830	Gm9839	pseudogene	0	0	0	0	0	0	0	0	0	0	0	0
ENSMUSG00000091318	Gm5415	protein_coding	0	0.138991	0.561676	0	0	0	0	0	0.0631233	0	0	0
ENSMUSG00000089489	Gm24732	snRNA	0	0	0	0	0	0	0	0	0	0	0	0
ENSMUSG00000089395	Gm23024	misc_RNA	0	0	0	0	0	0	0	0	0	0	0	0
ENSMUSG00000088750	Gm24901	snRNA	0	0	0	0	0	0	0	0	0	0	0	0
ENSMUSG00000065223	Gm25792	snRNA	0	0	0	0	0	0	0	0	0	0	0	0
ENSMUSG00000065260	Gm23453	snRNA	0	0	0	0	0	0	0	0	0	0	0	0
ENSMUSG00000026134	Prim2	protein_coding	0.0588961	0.0345724	0.0762054	0.028299	0.0571563	0.0786256	0.0428283	0.0451049	0.0432694	0.0681251	0.0405095	0.0829929
ENSMUSG00000044744	1700001G17Rik	protein_coding	0.81227	0	0	0	0.117264	0	0	0.276475	0	0	0.613196	0.10959
ENSMUSG00000004768	Rab23	protein_coding	0.0700974	0.0688983	0.0759338	0.251078	0.148422	0.182593	0	0.190874	0.119946	0.211304	0.117595	0.205961
ENSMUSG00000042215	Bag2	protein_coding	0.157855	0.25389	1.15035	1.1396	0.8204	1.14386	0.557454	0.517758	0.60535	1.05028	0.632671	1.08423
ENSMUSG00000042197	Zfp451	protein_coding	1.09675	0.442747	0.770832	0.916226	0.791669	0.883849	0.479627	0.668839	0.555141	0.965877	0.628853	0.813843
ENSMUSG00000081402	Gm15455	pseudogene	0	0.748477	0.0634544	0.184227	0.101478	0.583638	0.197867	0.837399	0.431441	0.0739159	0.283013	0.347736
ENSMUSG00000042182	Bend6	protein_coding	0	0.0747336	0.0240231	0.0448369	0.0128062	0.0222815	0.104339	0.00215667	0.00424256	0.00199884	0.0420929	0.037614
ENSMUSG00000026131	Dst	protein_coding	0.0370608	0.0225499	0.0506611	0.0284455	0.0277707	0.0281856	0.0383758	0.0345397	0.0413583	0.0242177	0.0468961	0.0583351
ENSMUSG00000084506	Gm23792	snRNA	1.89966	0	0	0	0	0	0	0	0	0	0	0
ENSMUSG00000096992	Gm26788	antisense	0	0	0.184966	0.0335633	0	0	0	0	0	0	0	0.00767904
ENSMUSG00000098168	D630036G22Rik	sense_intronic	0	0	0	0	0	0	0	0	0.212662	0	0	0
ENSMUSG00000092852	Mir5103	miRNA	0	0	0	0	0	0	0	4.56708	0	0	4.05175	0
ENSMUSG00000042111	Ccdc115	protein_coding	12.5351	20.5345	18.4238	27.439	19.7107	21.8333	21.1214	21.0326	19.3872	21.4984	21.8937	31.7598
ENSMUSG00000026127	Imp4	protein_coding	4.32217	4.95628	7.21815	3.09154	3.63985	3.5535	4.8159	5.14902	2.73324	3.42766	2.68281	3.53122
ENSMUSG00000026126	Ptpn18	protein_coding	9.2175	6.44832	5.67451	10.6334	9.78749	9.81566	15.8549	12.7553	18.0939	10.0501	15.2021	12.8166
ENSMUSG00000026125	Prss39	protein_coding	0	0.0749608	0	0	0	0	0	0	0	0	0	0
ENSMUSG00000026124	Cfc1	protein_coding	0	0	0	0	0	0	0	0	0	0	0	0
ENSMUSG00000037529	Prss40	protein_coding	0	0	0	0	0	0	0	0	0	0	0	0
ENSMUSG00000045815	1700101I19Rik	protein_coding	0	0	0	0	0	0	0	0	0	0	0	0
ENSMUSG00000045174	Amer3	protein_coding	0	0	0	0	0	0	0	0	0	0.0594692	0	0
ENSMUSG00000037509	Arhgef4	protein_coding	0.103291	0.0938131	0.0283268	0.0226163	0.0845621	0.0245216	0.0872259	0.0534035	0.03852	0.0387713	0.0315851	0.0402196
ENSMUSG00000046858	C230030N03Rik	pseudogene	0	0	0	0	0	0	0	0	0	0	0	0
ENSMUSG00000037503	Fam168b	protein_coding	1.38508	2.72859	1.64788	0.958718	1.45269	1.013	1.31962	1.25315	1.41887	1.25481	1.55145	1.10845
ENSMUSG00000026123	Plekhb2	protein_coding	4.99482	5.16746	4.42811	2.57122	2.46736	2.31886	4.16255	3.5302	4.04366	2.69203	4.5194	3.12067
ENSMUSG00000077231	Gm25096	snoRNA	0	0	0	0	0	0	0	0	0	0	0	0
ENSMUSG00000064601	Gm25634	snRNA	0	0	0	0	0	0	0	0	0	0	0	0
ENSMUSG00000045216	Hs6st1	protein_coding	0.0742949	0.013692	0.0704208	0.1935	0.131389	0.266705	0.137244	0.123279	0.115038	0.199217	0.112173	0.157873
ENSMUSG00000037470	Uggt1	protein_coding	0.675555	0.782268	1.16381	1.15558	0.958891	0.986317	0.827423	1.01338	0.589302	0.822084	0.519071	0.81079
ENSMUSG00000098752	mmu-mir-6897	miRNA	0	0	0	0	0	0	0	0	0	0	0	0
ENSMUSG00000047180	Neurl3	protein_coding	9.89056	9.52459	12.0154	3.25859	3.30662	3.3091	6.22196	4.10247	4.23625	3.41065	4.13532	3.01458
ENSMUSG00000037447	Arid5a	protein_coding	0.986492	0.607343	0.868995	0.545503	0.456982	0.247789	0.430264	0.553475	0.740376	0.294103	0.425553	0.585034
ENSMUSG00000010453	Kansl3	protein_coding	0.950627	1.73896	1.7449	0.73498	0.79903	0.650014	0.776018	0.934751	1.08208	0.65309	0.928152	1.13436
ENSMUSG00000098680	mmu-mir-6898	miRNA	0	0	0	0	0	0	0	0	0	0	0	0
ENSMUSG00000037432	Fer1l5	pseudogene	0.0531921	0.0174274	0.0038414	0.0250936	0.0204777	0.0519591	0.0479138	0.0265542	0.00474882	0	0	0.0133962
ENSMUSG00000001143	Lman2l	protein_coding	0.548117	0.456433	0.214411	0.742211	0.575886	0.432791	0.469298	0.507869	0.540314	0.259366	0.377002	0.414945
ENSMUSG00000037408	Cnnm4	protein_coding	0.104636	0.0747973	0.108196	0.0934898	0.0796492	0.0557513	0.0401647	0.0874194	0.0987236	0.0840227	0.0861726	0.0975376
ENSMUSG00000001138	Cnnm3	protein_coding	0.582745	0.901592	0.397463	0.305458	0.79143	0.86018	0.519451	0.565666	0.599739	0.442565	0.788603	0.6581
ENSMUSG00000067653	Ankrd23	protein_coding	0.578015	0.233935	0.847133	0.962405	0.726468	0.59783	1.09109	0.810109	0.819583	0.81518	0.492822	1.08261
ENSMUSG00000079610	Ankrd39	protein_coding	0.48917	0.576963	0.741859	0.584613	0.587554	0.928905	0.082618	0.745921	0.864697	0.654297	0.709022	0.147835
ENSMUSG00000026121	Sema4c	protein_coding	0.873517	0.822801	1.28138	0.815586	0.556968	1.13058	0.399566	0.61942	0.49959	0.700388	0.384669	0.579443
ENSMUSG00000087589	D430040D24Rik	processed_transcript	0.706188	0	0.184652	0	0.0562479	0	0	0	0	0.0460917	0	0
ENSMUSG00000046337	Fam178b	protein_coding	0.00879751	0.0144117	0.139773	0	0.000846707	0.00171872	0	0.00399258	0	0	0	0.00870423
ENSMUSG00000089906	Gm6428	pseudogene	0	0	0	0	0	0	0	0	0	0	0	0
ENSMUSG00000077939	Gm24133	miRNA	0	0	0	0	0	0	0	0	0	0	0	0
ENSMUSG00000061518	Cox5b	protein_coding	145.968	117.136	193.092	141.906	139.894	154.798	118.159	168.398	134.925	148.561	137.373	114.171
ENSMUSG00000037351	Actr1b	protein_coding	0.719628	1.42605	3.13076	2.11724	2.20514	1.72789	1.96034	2.86819	1.96624	1.76487	3.16843	1.93555
ENSMUSG00000026117	Zap70	protein_coding	0	0	0	0	0.0146048	0	0	0.045912	0	0	0	0.0181987
ENSMUSG00000097291	Gm18828	pseudogene	0	0	0	0	0	0	0	0	0	0	0	0
ENSMUSG00000026116	Tmem131	protein_coding	0.151084	0.130821	0.0844296	0.105592	0.106633	0.147582	0.108347	0.091422	0.0995565	0.101375	0.0905204	0.0731232
ENSMUSG00000080054	Rpl12-ps1	pseudogene	2.12854	3.13819	1.15288	1.67358	3.89232	4.78216	4.49372	4.10548	3.32551	2.90973	5.35623	1.53161
ENSMUSG00000095944	n-R5s210	rRNA	0	0	0	0	0	0	0	0	0	0	0	0
ENSMUSG00000050122	Vwa3b	protein_coding	0	0.00689061	0	0	0	0	0	0.011931	0	0.0066347	0	0
ENSMUSG00000026115	Vwa3b	protein_coding	0	0	0	0	0	0	0	0	0	0	0	0
ENSMUSG00000026114	Cnga3	protein_coding	0	0	0	0	0	0	0	0.0160181	0	0.00247431	0	0
ENSMUSG00000026113	Inpp4a	protein_coding	0.109948	0.175413	0.0258918	0.0776773	0.161028	0.141954	0.118415	0.0943718	0.110961	0.0884708	0.0971959	0.122111
ENSMUSG00000086064	4930439A04Rik	antisense	0	0	0	0	0	0	0	0	0	0	0	0
ENSMUSG00000026112	Coa5	protein_coding	7.11017	9.97602	11.3328	5.41972	6.40953	6.39397	6.63456	5.46834	7.22297	6.9259	8.05547	6.32691
ENSMUSG00000026111	Unc50	protein_coding	1.34154	7.52372	8.69805	4.9172	3.7823	5.07604	2.26578	3.49182	4.08181	5.36476	3.86036	5.54703
ENSMUSG00000026110	Mgat4a	protein_coding	0.208506	0.358644	0.370797	0.24181	0.204688	0.252554	0.121787	0.137208	0.184984	0.177595	0.194132	0.192229
ENSMUSG00000087233	4930594C11Rik	pseudogene	5.03358	4.55944	7.27024	0.543212	1.53884	0.694151	1.08351	0.873444	0.59477	1.43223	0.0596067	2.60995
ENSMUSG00000026090	2010300C02Rik	protein_coding	0	0	0	0	0.00282319	0.00668588	0.00825716	0.0144219	0.0141853	0.00616914	0.0157472	0.0123126
ENSMUSG00000089767	4930556I23Rik	antisense	0.475769	0	0	0	0	0.278844	0	0	0	0	0.191555	0
ENSMUSG00000060771	Tsga10	protein_coding	0.0797767	0.0831168	0.141727	0.0514345	0.0294836	0.0327296	0.0525479	0.0608246	0.0470066	0.0684533	0.0462526	0.0619966
ENSMUSG00000097268	Gm26805	lincRNA	0.319106	0.0855403	0.0628501	0	0	0	0	0.0592446	0	0	0	0
ENSMUSG00000037216	Lipt1	protein_coding	1.34456	0.522477	0.44034	0.147512	0.451415	0.586445	1.24106	0.38315	0.146558	0.335382	0.585412	0.185623
ENSMUSG00000026088	Mitd1	protein_coding	13.2635	13.2479	15.8266	7.28749	6.77038	6.45369	13.9147	11.3633	15.1703	10.546	11.9948	10.804
ENSMUSG00000026087	Mrpl30	protein_coding	6.70811	7.41214	9.40388	8.73879	7.22835	6.57831	6.60894	9.34196	7.77955	5.90589	6.3549	8.34059
ENSMUSG00000061584	Lyg2	protein_coding	0	0	0	0	0	0	0	0	0	0	0	0
ENSMUSG00000087374	Gm15457	antisense	0	0.0676293	0	0	0	0	0	0	0	0	0	0
ENSMUSG00000026085	Lyg1	protein_coding	0	0	0	0	0	0	0	0	0	0	0	0
ENSMUSG00000089141	Gm23409	misc_RNA	0	0	0	0	0	0	0	0	0	0	0	0
ENSMUSG00000058407	Txndc9	protein_coding	4.54778	4.66321	5.23877	4.01883	3.14838	4.26313	3.97328	4.30925	3.38733	3.1918	3.99714	4.35692
ENSMUSG00000026083	Eif5b	protein_coding	9.42724	10.5509	12.0305	11.584	8.34304	8.71771	7.79	9.92507	8.42045	8.92766	6.88882	9.70985
ENSMUSG00000026082	Rev1	protein_coding	0.0758373	0.0835752	0.112025	0.149973	0.115455	0.102364	0.0368729	0.0610125	0.107713	0.0942457	0.108256	0.0806141
ENSMUSG00000037138	Aff3	protein_coding	0.0260857	0.0131758	0.0211932	0.0546934	0.0332652	0.0475645	0.0673096	0.0389683	0.0727764	0.0713186	0.0332584	0.0629585
ENSMUSG00000085391	Gm16150	antisense	0	0	0.0680638	0	0	0	0	0	0	0	0	0
ENSMUSG00000085280	Gm16151	antisense	0	0	0	0	0	0	0	0	0	0.0276657	0	0
ENSMUSG00000087131	Gm16152	antisense	0.137013	0.230862	0.339248	0	0	0.0917742	0	0.0133245	0.0393175	0	0	0.073942
ENSMUSG00000048814	Lonrf2	protein_coding	0	0	0.045113	0	0	0	0	0	0	0	0	0
ENSMUSG00000026080	Chst10	protein_coding	0	0	0	0	0	0	0.0435164	0	0.00690078	0	0	0.0139049
ENSMUSG00000067604	Nms	protein_coding	0	0	0	0	0	0	0	0	0	0	0	0
ENSMUSG00000026078	Pdcl3	protein_coding	0.862439	0.939826	0.853008	1.73947	1.4616	1.36257	0.965796	1.23802	0.966632	2.01094	0.702022	1.60878
ENSMUSG00000098833	mmu-mir-6349	miRNA	0	0	0	0	0	0	0	0	0	0	0	0
ENSMUSG00000026077	Npas2	protein_coding	0	0.0051222	0.00338715	0.00245848	0.000601872	0	0.0026405	0.00070952	0	0.00394557	0.00062946	0.00112496
ENSMUSG00000092553	Gm20428	pseudogene	0	0	0	0	0	0	0	0	0	0	0	0
ENSMUSG00000092563	Gm3617	pseudogene	0	0.625754	0	0.250283	0.183819	0	0	0.216696	0.213141	0	0.576735	1.71789
ENSMUSG00000073702	Rpl31	protein_coding	346.894	315.5	347.103	466.355	353.675	413.82	295.663	400.957	356.22	375.707	228.221	408.603
ENSMUSG00000003134	Tbc1d8	protein_coding	0.128488	0.388584	0.0410419	0.207229	0.342447	0.207573	0.157192	0.133444	0.164344	0.189155	0.181062	0.166241
ENSMUSG00000065629	Gm24826	snoRNA	0	0	0	0	0	0	0	0	0	0	0	0
ENSMUSG00000003135	Cnot11	protein_coding	1.12925	1.60649	1.60957	1.07481	1.35569	0.8186	1.43043	1.5577	1.51224	0.796849	1.24733	1.53158
ENSMUSG00000085894	Gm15832	processed_transcript	1.07603	1.6452	0.431713	0.626696	0.966575	0.490509	2.32218	2.22465	2.6151	2.13727	2.74382	1.48402
ENSMUSG00000077704	Snord89	snoRNA	2206.75	1179.22	1597.14	1012.76	1236.29	1219.94	2917.38	2492.8	1930.33	1447.02	3203.79	754.076
ENSMUSG00000048234	Rnf149	protein_coding	1.64422	1.05079	0.359155	0.835252	0.722851	0.765378	1.11422	1.16996	0.833625	1.19107	1.15237	2.66201
ENSMUSG00000064936	Gm23722	snoRNA	43.4877	18.7004	19.1378	36.3296	38.4536	46.1966	24.1002	11.1015	81.8953	43.7286	42.6784	38.8706
ENSMUSG00000050967	Creg2	protein_coding	0.01078	0.0476804	0	0.131376	0.040463	0.0347496	0.0546206	0.0807232	0.0505264	0.108823	0.15625	0.0814474
ENSMUSG00000097083	D930019O06Rik	lincRNA	0	0.264742	0.0530502	0	0	0	0	0	0	0	0	0
ENSMUSG00000057173	Rfx8	protein_coding	0	0	0	0	0	0	0	0	0	0	0	0
ENSMUSG00000091937	Gm3646	protein_coding	0	0	0	0	0	0	0	0	0	0	0	0
ENSMUSG00000026074	Map4k4	protein_coding	1.58638	1.6091	1.54906	1.67932	1.67188	1.32446	1.99163	2.23945	1.74801	1.58489	1.61408	1.48719
ENSMUSG00000097899	Gm16894	lincRNA	0.624012	1.53334	0.954308	0.447343	0.381541	0.150594	0.867934	0.299854	0.282645	0.382126	0.399029	0.594284
ENSMUSG00000026073	Il1r2	protein_coding	2.82132	2.66574	0.586644	5.26756	5.16	4.40009	4.97527	7.86971	4.20805	4.77527	5.1143	5.92063
ENSMUSG00000026072	Il1r1	protein_coding	0.0601052	0.08004	0.0987147	0.120432	0.0593405	0.0545454	0.129349	0.0395965	0.0389468	0.0929702	0.0608895	0.10045
ENSMUSG00000070942	Il1rl2	protein_coding	0.242219	0.212568	0.173363	0.0306075	0.0724341	0.00253505	0.109579	0.106001	0.057923	0.0354767	0.0574688	0.10971
ENSMUSG00000026069	Il1rl1	protein_coding	7.52589	6.71412	10.9608	2.7242	2.76352	3.32476	1.70226	1.72116	1.23751	2.13937	0.860212	1.09583
ENSMUSG00000026070	Il18r1	protein_coding	1.05592	1.46087	0.807733	3.36418	2.30897	1.69528	3.14417	2.00995	1.69215	2.13755	1.06385	1.69604
ENSMUSG00000026068	Il18rap	protein_coding	1.71108	1.58147	1.99572	1.75812	1.37265	1.5755	1.60095	1.81009	1.42236	1.60401	1.73208	1.7419
ENSMUSG00000026065	Slc9a4	protein_coding	0	0.0103146	0	0	0	0	0	0.0261941	0	0	0.00422517	0
ENSMUSG00000026062	Slc9a2	protein_coding	0	0	0	0	0	0	0	0	0	0.00127865	0	0
ENSMUSG00000041945	Mfsd9	protein_coding	0.13262	0.130351	0	0.223443	0.103934	0.111039	0	0.0193458	0.0126856	0.0836735	0.12014	0.0511222
ENSMUSG00000079588	Tmem182	protein_coding	0	0	0	0	0	0	0	0	0	0	0	0
ENSMUSG00000094136	Gm5973	pseudogene	0	0	0	0	0	0	0	0	0	0	0	0
ENSMUSG00000053640	Gm9915	protein_coding	0.127743	0	0.968655	0	0	0	0.647252	0	0	0	0	0
ENSMUSG00000060424	2610017I09Rik	antisense	0	0	0	0	0	0	0	0	0	0	0	0
ENSMUSG00000093436	Gm20646	sense_overlapping	0	0	0	0	0	0	0	0	0	0	0	0
ENSMUSG00000045515	Pou3f3	protein_coding	0	0	0	0	0	0	0	0	0	0	0.104536	0
ENSMUSG00000097063	2610207O16Rik	processed_transcript	0	0	0	0	0	0	0	0	0	0	0	0
ENSMUSG00000060679	Mrps9	protein_coding	0.567806	0.538959	0.411226	0.701551	0.888105	0.555278	0.706914	0.609615	0.49316	0.685782	0.746578	0.665387
ENSMUSG00000077448	Gm23126	snoRNA	0	0	0	0	0	0	0	0	0	0	0	0
ENSMUSG00000041907	Gpr45	protein_coding	0	0	0	0	0	0	0	0	0	0	0	0
ENSMUSG00000096364	Gpr45	protein_coding	0	0	0	0	0	0	0	0	0	0	0	0
ENSMUSG00000089088	Gm24001	miRNA	0	0	0	0	0	0	0	0	0	0	0	0
ENSMUSG00000070939	Tgfbrap1	protein_coding	0.130728	0.314467	0.342852	0.313768	0.182767	0.205661	0.400912	0.313816	0.20501	0.188836	0.371901	0.263635
ENSMUSG00000041878	8430432A02Rik	protein_coding	0.141561	0	0	0	0	0	0	0.963674	0	0	0	0
ENSMUSG00000010290	AI597479	protein_coding	0.25622	0.715217	0.566208	0.572132	0.473464	0.55262	0.952029	0.551169	0.46664	0.659557	0.5942	0.763275
ENSMUSG00000008136	Fhl2	protein_coding	0.0043208	0.076444	0	0.0441644	0.0299412	0.0531801	0.0912197	0.0235309	0.057862	0.0681527	0.0104379	0.0256499
ENSMUSG00000094497	Gm8210	pseudogene	0	0	0	0	0	0	0	0	0	0	0	0
ENSMUSG00000066877	Nck2	protein_coding	0.0368163	0.0626306	0.0199408	0.0612343	0.058874	0.0780119	0.0514186	0.0568727	0.0805909	0.0723654	0.0453243	0.038209
ENSMUSG00000026051	1500015O10Rik	protein_coding	0	0	0	0	0	0	0	0	0	0	0	0
ENSMUSG00000057363	Uxs1	protein_coding	0.419625	0.393114	0.378803	0.496619	0.583078	0.45345	0.520468	0.443365	0.453651	0.58742	0.629604	0.347945
ENSMUSG00000090243	Gm16103	pseudogene	0	0	0	0	0	0	0	0	0	0	0	0
ENSMUSG00000088848	Gm26352	snoRNA	0	0	0	0	0	0	0	0	0	0	0	0
ENSMUSG00000095757	Gm24180	miRNA	0	0	0	0	0	0	0	0	0	0	0	0
ENSMUSG00000041763	Tpp2	protein_coding	1.09077	1.01674	1.38129	0.752939	1.06163	0.865895	0.685437	0.608322	0.905226	0.809357	0.966478	0.809748
ENSMUSG00000047343	Mettl21c	protein_coding	0.382364	0	0	0	0	0	0.140389	0.0226341	0	0.0943997	0.0301203	0.00897177
ENSMUSG00000090106	Gm15838	pseudogene	0	0	0	0	0	0	0	0	0	0	0	0
ENSMUSG00000091844	Gm8251	protein_coding	0	0.0580273	0.127905	0	0	0	0	0	0	0	0	0
ENSMUSG00000026049	Tex30	protein_coding	0.82592	1.1409	1.62011	0.99163	0.998992	0.693391	0.556087	0.600231	0.650168	1.40132	1.05152	0.89145
ENSMUSG00000026047	Kdelc1	protein_coding	0.148591	0.10795	0.0559873	0.350493	0.406646	0.52253	0.392811	0.272673	0.21629	0.309784	0.511123	0.278923
ENSMUSG00000041684	Bivm	protein_coding	0.164254	0.087449	0.163102	0.446629	0.557247	0.13638	0.358328	0.218971	0.320776	0.349759	0.305861	0.354572
ENSMUSG00000026048	Ercc5	protein_coding	0.322523	0.166298	0.154642	0.307629	0.290054	0.170435	0.299151	0.147571	0.329241	0.263535	0.162851	0.40518
ENSMUSG00000046828	Mettl21e	protein_coding	0.0474533	0	0	0	0	0	0	0	0	0	0	0
ENSMUSG00000089703	Gm15833	pseudogene	0	0	0	0	0	0	0	0	0	0	0	0
ENSMUSG00000056870	Gulp1	protein_coding	0.00720147	0.00283132	0.00468065	0	0	0.00295451	0.00486515	0	0.00192877	0.00272616	0	0
ENSMUSG00000089877	Gm16102	pseudogene	0	0	0	0	0	0	0	0	0	0	0	0
ENSMUSG00000026043	Col3a1	protein_coding	0	0.0136483	0	0	0	0	0	0	0	0	0	0
ENSMUSG00000026042	Col5a2	protein_coding	0	0.0121185	0.0118719	0.00323135	0	0	0	0	0	0.00172865	0	0
ENSMUSG00000095121	Gm23216	snRNA	0	0	0	0	0	0	0	0	0	0	0	0
ENSMUSG00000065255	Gm23974	snoRNA	0	0	0	0	0	0	0	0	0	0	0	0
ENSMUSG00000087764	Gm23984	misc_RNA	0	0	0	0	0	0	0	0	0	0	0	0
ENSMUSG00000025995	Wdr75	protein_coding	1.20453	1.01305	1.43261	1.03006	1.2298	1.21907	0.681624	0.862247	0.806525	1.28098	0.956192	0.824291
ENSMUSG00000084817	Gm5526	pseudogene	5.81147	9.1393	28.5389	8.22476	3.35591	16.3491	10.7968	11.3409	10.1172	3.42217	10.7632	14.2178
ENSMUSG00000098549	Gm5269	protein_coding	0	0	0	0	0	0	0	0	0	0.446456	0	0
ENSMUSG00000025993	Slc40a1	protein_coding	0.887124	3.01219	0.775342	1.67243	2.11898	1.9734	0.757664	1.02939	1.07999	0.814125	0.943674	0.81606
ENSMUSG00000070896	Rpl23a-ps1	protein_coding	0.377497	0	0	0	0.435982	0	0	0	3.03316	0	0	0
ENSMUSG00000090682	Gm3852	pseudogene	0	0	0	0	0	0	0	0	0	0	0	0
ENSMUSG00000044457	Gm4776	protein_coding	0	0	0	0	0	0	0	0	0	0	0	0
ENSMUSG00000041144	Dnah7b	protein_coding	0	0	0	0.00181097	0	0	0	0	0	0	0	0
ENSMUSG00000096047	n-R5s211	rRNA	0	0	0	0	0	0	0	0	0.99406	0	0	0
ENSMUSG00000095861	Dnah7c	protein_coding	0	0	0	0	0	0	0	0	0	0	0	0
ENSMUSG00000025986	Slc39a10	protein_coding	0.421698	0.410751	0.749003	0.179223	0.274229	0.182582	0.307989	0.201724	0.267096	0.397893	0.213378	0.48591
ENSMUSG00000081185	Gm4852	pseudogene	0	0	0	0	0	0	0	0	0	0	0	0
ENSMUSG00000098876	mmu-mir-6350	miRNA	0	0	0	0	0	0	0	0	0	0	0	0
ENSMUSG00000094968	Gm22419	miRNA	0	0	0	0	0	0	0	0	0	0	0	0
ENSMUSG00000088017	Gm23829	misc_RNA	0	0	0	0	0	0	0	0	0	0	0	0
ENSMUSG00000096973	Gm5974	pseudogene	0	0	0	0	0	0	0	0	0	0	0.108211	0.0966967
ENSMUSG00000064943	Gm23240	snRNA	0	0	0	0	0	0	0	0	0	0	0	0
ENSMUSG00000097883	Gm8357	pseudogene	0.174747	0	0	0.137396	0.403639	0.614506	0.147568	0	0.468024	0	0.105535	0.188611
ENSMUSG00000092790	Gm22693	miRNA	0	0	0	0	0	0	0	0	0	0	0	0
ENSMUSG00000051616	C230029F24Rik	protein_coding	0	0	0	0	0	0	0	0	0	0	0	0
ENSMUSG00000098249	PCGEM1	misc_RNA	0	0	0	0	0	0	0	0	0	0	0	0
ENSMUSG00000084531	Gm25843	misc_RNA	0	0	0	0	0	0	0	0	0	0	0	0
ENSMUSG00000026109	Tmeff2	protein_coding	0	0	0	0.00436169	0.000711871	0	0	0.000839193	0.00123814	0	0	0
ENSMUSG00000092906	Gm25736	miRNA	0	0	0	0	0	0	0	0	0	0	0	0
ENSMUSG00000045954	Sdpr	protein_coding	1.66018	1.00417	0.857703	0.50205	0.199113	0.47154	0.36667	0.312968	0.57291	0.265892	0.339354	0.275677
ENSMUSG00000026107	Nabp1	protein_coding	9.12914	14.8444	3.78371	3.4641	5.39781	5.62968	7.07244	7.45755	6.45815	8.80251	10.7032	10.389
ENSMUSG00000018417	Myo1b	protein_coding	0	0.0125296	0.00805528	0.0292336	0.00858819	0.0367339	0.0618989	0.0209716	0.0284518	0.0187666	0.0282287	0.015479
ENSMUSG00000099135	SNORA7	snoRNA	0	0	0	0	0	0	0	0	0	0	0	0
ENSMUSG00000072324	Gm8420	protein_coding	0	0	0	0	0.333398	0.50757	0.243777	0.196514	0	0	0.34868	0.155789
ENSMUSG00000062939	Stat4	protein_coding	0.107437	0.135977	0.111599	0.0948874	0.119832	0.0379532	0.0894844	0.0861616	0.135005	0.0603563	0.0799947	0.0873679
ENSMUSG00000078291	Gm3940	protein_coding	0.408955	1.20588	0.886011	0	0.70847	0.239686	2.07211	0.556789	0.273827	0.258021	0.493963	0.662104
ENSMUSG00000026104	Stat1	protein_coding	0.836957	0.969979	0.401449	0.409244	0.49293	0.402677	1.25885	1.06864	1.41077	1.18222	1.71255	1.73482
ENSMUSG00000026103	Gls	protein_coding	1.4734	1.43078	1.90048	1.18435	0.773353	0.750783	1.12025	0.784141	0.689909	0.977526	0.759876	0.957733
ENSMUSG00000065192	Gm23460	snRNA	0	0	0	0	0	0	0	0	0	0	0	0
ENSMUSG00000002881	Nab1	protein_coding	1.35191	2.25734	1.34979	1.53359	2.11395	1.68731	1.82595	1.83507	1.87585	1.47212	1.84196	1.51851
ENSMUSG00000097833	Gm5976	pseudogene	0	0	0	0	0	0	0	0	0	0.335738	0	0
ENSMUSG00000043015	Tmem194b	protein_coding	0.0832754	0.106406	0.225523	0.16369	0.12503	0.0488071	0.105486	0.102041	0.250916	0.105081	0.0955562	0.125836
ENSMUSG00000041439	Mfsd6	protein_coding	0.841433	1.00757	0.400626	0.333719	0.366931	0.424785	0.366811	0.577871	0.412165	0.292847	0.419727	0.242453
ENSMUSG00000026102	Inpp1	protein_coding	1.05591	0.970299	1.35365	0.525642	0.425744	0.509006	1.08691	0.633743	0.481105	0.315363	0.577327	0.900289
ENSMUSG00000041426	Hibch	protein_coding	0.165102	0.180563	0.166254	0.224887	0.252451	0.17445	0.0589116	0.0918137	0.152588	0.220072	0.056175	0.146828
ENSMUSG00000089802	Gm16107	pseudogene	0	0	0	0	0	0	0	0	0	0	0	0
ENSMUSG00000043629	1700019D03Rik	protein_coding	0	0.0551434	0.0841491	0.0576843	0.0174448	0.0455284	0	0	0	0.0462884	0.0130317	0
ENSMUSG00000026100	Mstn	protein_coding	0	0	0	0	0	0	0	0	0	0	0	0
ENSMUSG00000089334	Gm24349	snoRNA	0	0	0	0	0	0	0	0	0	0	0	0
ENSMUSG00000060715	1700019A02Rik	protein_coding	0	0	0	0	0	0	0.0873337	0	0	0.0268674	0	0
ENSMUSG00000026098	Pms1	protein_coding	0.0327674	0.103062	0.138433	0.0579681	0.0331134	0.069137	0.0387396	0.0579963	0.0383955	0.053752	0.042547	0.083113
ENSMUSG00000026097	Ormdl1	protein_coding	0.989291	1.76078	1.78128	0.672725	1.158	1.01076	0.801559	0.791766	0.411766	0.775996	1.18686	0.613254
ENSMUSG00000026096	Osgepl1	protein_coding	0.277781	0.300332	0.0601819	0.502337	0.37696	0.138385	0.375325	0.132369	0.334792	0.446912	0.394239	0.172397
ENSMUSG00000026095	Asnsd1	protein_coding	6.50366	8.29165	5.28914	10.2781	7.23042	8.09853	7.85767	7.1067	5.9177	6.77071	5.62733	5.24901
ENSMUSG00000096141	Dnah7a	protein_coding	0.0148278	0.0140136	0	0.00762282	0.00164663	0	0	0	0	0.00323835	0.000688844	0
ENSMUSG00000092657	Gm25240	miRNA	0	0	0	0	0	0	0	0	0	0	0	0
ENSMUSG00000026094	Stk17b	protein_coding	2.75237	2.10346	1.41671	1.94439	1.9567	1.46333	1.97289	1.73607	1.31751	1.83031	2.02485	1.83506
ENSMUSG00000042807	Hecw2	protein_coding	0.0159248	0.00178885	0	0.00393518	0.0073568	0.00426671	0	0	0.00243723	0.000861207	0.00137393	0.00270102
ENSMUSG00000098443	mmu-mir-7681	miRNA	0	0	0	0	0	0	0	0	0	0	0	0
ENSMUSG00000087949	Gm24251	snRNA	0	0	0	0	0	0	0	0	0	0	0	0
ENSMUSG00000094013	Gm25829	snRNA	0	0	0	0	0	0	0	0	0	0	0	0
ENSMUSG00000025983	Ccdc150	protein_coding	0	0	0	0	0	0.00614011	0	0	0	0.00377704	0.000903859	0.00323073
ENSMUSG00000041303	Gtf3c3	protein_coding	0.0170732	0.0839055	0.027742	0.634279	0.268661	0.307698	0.317191	0.505578	0.360101	0.37971	0.582574	0.357038
ENSMUSG00000073678	Pgap1	protein_coding	0.0521547	0.0553635	0.0813559	0.00984168	0.00361409	0.0158951	0.195551	0.122134	0.0907959	0.0723928	0.178908	0.10583
ENSMUSG00000052331	Ankrd44	protein_coding	0.361449	0.36268	0.162065	0.241193	0.242119	0.227316	0.181017	0.145065	0.0795501	0.168161	0.109335	0.150962
ENSMUSG00000089245	Gm24053	miRNA	0	0	0	0	0	0	0	0	0	0	0	0
ENSMUSG00000025982	Sf3b1	protein_coding	4.05031	4.32578	3.1527	6.95356	7.73768	7.10933	5.93452	5.23021	7.21054	7.29226	6.78104	7.35973
ENSMUSG00000025981	Coq10b	protein_coding	0.194999	0.470446	0.48968	0.111505	0.107486	0.135067	0	0.120677	0.071218	0.318759	0.155237	0.153069
ENSMUSG00000025980	Hspd1	protein_coding	9.45379	9.80923	10.388	18.4026	13.4961	13.4988	15.7089	12.2242	8.27336	17.23	10.4759	13.0892
ENSMUSG00000073676	Hspe1	protein_coding	55.5149	43.6304	79.1184	81.2187	51.4596	70.6161	42.1833	55.3241	47.4886	70.5431	39.2719	57.548
ENSMUSG00000089670	Gm16581	pseudogene	0	0	0	0	0.102946	0	0	0	0	0	0	0
ENSMUSG00000025979	Mob4	protein_coding	2.17953	3.37477	2.71677	1.54348	1.92669	1.91173	1.9351	2.31194	1.21947	1.82251	1.45603	1.79254
ENSMUSG00000061863	Gm6822	pseudogene	0.562639	0	0	0.884759	0.324903	0.329759	0	0	0	0.709969	0	0.30364
ENSMUSG00000025978	Rftn2	protein_coding	0	0.0153333	0.0405577	0.0196252	0.0108102	0	0.0184434	0.042479	0.0167128	0.00196851	0.0113057	0.0134703
ENSMUSG00000097649	Gm10561	lincRNA	0	0.129698	0.0204202	0	0	0	0	0	0	0	0	0
ENSMUSG00000046994	Mars2	protein_coding	3.37154	1.02429	0.531238	1.06036	1.48675	2.04789	2.3295	1.00153	1.51868	1.08294	1.33278	1.58795
ENSMUSG00000025977	Boll	protein_coding	0	0	0	0	0	0.00811673	0	0	0	0	0	0
ENSMUSG00000089944	Gm8292	pseudogene	5.12578	8.06097	36.6469	5.91094	1.57864	4.80669	0.577144	3.72198	2.05926	2.8028	1.03188	6.08572
ENSMUSG00000038349	Plcl1	protein_coding	0	0.00100544	0	0.000804291	0.0038396	0	0	0.00139272	0	0	0	0.00165615
ENSMUSG00000073674	Gm6644	pseudogene	3.05059	1.56438	21.5516	1.14713	0.919096	2.48755	1.56808	2.16696	2.66426	1.75733	4.24541	0.715788
ENSMUSG00000045336	Hsfy2	protein_coding	0	0	0	0	0	0	0	0	0	0	0	0
ENSMUSG00000038331	Satb2	protein_coding	0	0.002821	0.0103635	0	0.00110492	0	0	0.00325634	0.00128116	0	0	0.00361412
ENSMUSG00000087022	9130024F11Rik	antisense	0	0	0	0.149886	0	0	0	0	0	0	0	0
ENSMUSG00000094128	Gm23943	miRNA	0	0	0	0	0	0	0	0	0	0	0	0
ENSMUSG00000097519	4930558J18Rik	lincRNA	0.270564	0.12347	0.512911	0.417869	0.809104	0.254854	0.440647	0.499932	0.401147	0.634052	0.43185	0.526699
ENSMUSG00000038323	1700066M21Rik	protein_coding	0.113191	0.756534	0.245231	0.640781	0.366037	0.424579	0.229408	0.308218	0.272844	0.571323	0.218752	0.745249
ENSMUSG00000048495	Tyw5	protein_coding	0.290312	0.276141	0.54781	0.301892	0.2055	0.225036	0.118626	0.235879	0.106599	0.271794	0.192296	0.121295
ENSMUSG00000025971	9430016H08Rik	protein_coding	0.45588	0.34353	0.773679	0.860254	0.587934	0.721407	0.423475	0.631022	0.45787	0.98752	0.495578	0.713473
ENSMUSG00000077776	Gm22371	snoRNA	0	0	0	0	0	0	0	0	0	0	0	0
ENSMUSG00000088353	Gm24014	snRNA	0	0	0	0	0	0	0	0	0	0	0	0
ENSMUSG00000038305	Spats2l	protein_coding	0	0.00199327	0	0	0	0	0	0	0.0074683	0	0	0
ENSMUSG00000091283	Gm17234	antisense	0	0	0	0	0	0	0	0	0	0	0	0
ENSMUSG00000054770	Kctd18	protein_coding	0.179834	0.0788611	0.0659347	0.0652595	0.041539	0.115128	0.0210274	0.0941701	0.0426075	0.0872785	0.0935696	0.141844
ENSMUSG00000026039	Sgol2	protein_coding	0.0590293	0.0986332	0.191832	0.413069	0.657884	0.570844	0.284137	0.277269	0.252957	0.644307	0.171119	0.344049
ENSMUSG00000063558	Aox1	protein_coding	0	0.0408671	0.0375335	0.0217942	0	0	0.00780261	0.0283043	0.0309332	0.00728692	0.0251105	0.0149591
ENSMUSG00000064294	Aox3	protein_coding	0	0	0	0	0	0.00591215	0.0153333	0	0	0	0	0.0108878
ENSMUSG00000089275	Gm24548	snoRNA	0	0	0	0	0	0	0	0	0	0	0	0
ENSMUSG00000038242	Aox4	protein_coding	0	0	0	0	0	0.00177908	0	0	0.0284549	0	0.00183323	0
ENSMUSG00000089822	Gm15759	antisense	0	0.00282169	0	0	0	0	0	0	0	0	0	0
ENSMUSG00000079554	Aox2	protein_coding	0	0	0	0	0	0	0	0	0	0	0.00105703	0.00283368
ENSMUSG00000051223	Bzw1	protein_coding	9.79956	12.0917	10.858	7.46679	9.26415	8.88536	13.2363	10.141	10.9271	9.80607	11.4388	8.64363
ENSMUSG00000026034	Clk1	protein_coding	7.9436	8.24565	5.18506	8.74801	7.06449	7.6774	6.74039	5.37291	7.43274	7.95147	6.0967	7.24793
ENSMUSG00000026035	Ppil3	protein_coding	0.243799	0.551145	0.56781	0.642157	0.619453	0.600132	0.216175	0.655562	0.432591	0.392239	0.574228	0.414449
ENSMUSG00000026036	Nif3l1	protein_coding	0.154186	0.378872	0.10439	0.378844	0.317194	0.463133	0.545238	0.311605	0.261325	0.340481	0.189146	0.286034
ENSMUSG00000026037	Orc2	protein_coding	0.642599	0.332209	0.836227	1.17454	0.865043	0.65542	0.722367	0.644807	0.595112	0.616047	0.556929	0.632782
ENSMUSG00000094245	Gm23966	snRNA	0	1.62287	0	0	0	0	0	0	0	0	0	0
ENSMUSG00000085054	Gm15834	lincRNA	0.84021	0.230466	0.1905	0.176678	0.0733427	0.297755	0.346516	0.252731	0.268209	0.117118	0.306818	0.205628
ENSMUSG00000038174	Fam126b	protein_coding	0.500651	0.347195	1.04249	1.32307	1.11467	1.36933	0.652969	0.744116	0.400407	0.856371	0.767658	0.675467
ENSMUSG00000026032	Ndufb3	protein_coding	11.8381	23.5794	23.9897	51.2656	32.8921	45.6714	22.9058	37.4193	18.52	39.9278	15.3346	31.9435
ENSMUSG00000059647	Gm10068	protein_coding	0.309945	0.507739	2.12643	0.812322	1.61084	1.57436	1.74493	1.89894	1.31437	1.2385	1.12312	1.33815
ENSMUSG00000047528	Als2cr12	protein_coding	0.0839658	0	0.0808506	0	0.0134687	0.0218719	0	0.0127021	0	0.00294313	0	0
ENSMUSG00000026031	Cflar	protein_coding	2.34181	2.23578	2.21364	1.63896	1.69254	1.47305	1.94295	1.90134	1.5081	1.66808	1.94578	1.74075
ENSMUSG00000026029	Casp8	protein_coding	0.765915	0.956006	0.455226	0.860675	1.07832	0.89978	1.04746	1.13738	1.08921	0.987855	1.66399	1.09371
ENSMUSG00000026028	Trak2	protein_coding	0.232389	0.37831	0.207159	0.182717	0.159358	0.262471	0.282103	0.194451	0.188019	0.178694	0.28508	0.18812
ENSMUSG00000026027	Stradb	protein_coding	0.230846	0.516387	0.612232	0.413079	0.776846	0.56918	0.174776	0.411834	0.357107	0.577565	0.649003	0.541282
ENSMUSG00000047383	Als2cr11	protein_coding	0	0	0	0	0	0	0	0	0	0	0	0
ENSMUSG00000072295	Als2cr11	protein_coding	0.00795895	0.183836	0.0172432	0	0	0	0	0	0	0	0	0.0171808
ENSMUSG00000077616	Gm25502	snoRNA	0	0	0	0	0	0	0	0	0	0	0	0
ENSMUSG00000038079	Tmem237	protein_coding	1.15043	0.258204	0.392511	0.584032	0.64341	0.297312	0.634923	0.542658	1.03111	0.514375	1.03944	0.562193
ENSMUSG00000097573	G730003C15Rik	protein_coding	0	0.376347	0	0.963378	0.132665	0.807887	0.258676	0.0521311	0.71786	0.24158	0.462488	0.206638
ENSMUSG00000079550	Mpp4	protein_coding	0	0	0	0	0	0	0	0	0	0	0	0
ENSMUSG00000026024	Als2	protein_coding	0.126012	0.12152	0.162259	0.0224327	0.0466809	0.0557393	0.0562184	0.0194224	0.0127358	0.0825045	0.057436	0.0718543
ENSMUSG00000026023	Cdk15	protein_coding	0	0	0	0	0.00424693	0	0	0	0	0	0	0
ENSMUSG00000041075	Fzd7	protein_coding	0.147193	0.180844	0.159449	0.723324	0.573741	1.16463	1.14978	0.701408	0.320311	0.905465	0.555593	0.258167
ENSMUSG00000097819	Gm26813	lincRNA	0	0.21043	0.0463835	0.235664	0.741782	0.426624	0.795496	0.349781	1.11814	0.108061	0.982659	0.485265
ENSMUSG00000047361	Gm973	protein_coding	0.0239054	0	0	0.00352422	0	0.00262703	0.026496	0.00406838	0.00700285	0	0	0.00725685
ENSMUSG00000089276	Gm24545	misc_RNA	0	0	0	0	0	0	0	0	0	0	0	0
ENSMUSG00000026021	Sumo1	protein_coding	2.6837	3.48941	1.73088	3.54335	3.11897	2.07412	4.64665	2.20609	2.16989	3.73432	2.8576	3.54944
ENSMUSG00000026020	Nop58	protein_coding	6.10559	4.8874	16.6215	9.30764	6.13157	7.87178	5.50498	7.44604	4.94952	8.23425	4.36767	7.61161
ENSMUSG00000077345	Snord70	snoRNA	0	0	0	0	0	0	0	8.29424	0	0	0	0
ENSMUSG00000077358	Gm26293	snoRNA	0	0	0	6.61462	6.0726	7.39601	12.4326	11.454	0	31.8472	0	0
ENSMUSG00000089512	Gm26287	snoRNA	0	0	0	0	0	0	0	1.48477	0	0	0	0
ENSMUSG00000089093	Snord11	snoRNA	8.4128	0	0	0	3.64356	0	0	0	0	5.30786	0	0
ENSMUSG00000067336	Bmpr2	protein_coding	0.0881091	0.04085	0.100848	0.050977	0.0479998	0.0107178	0.035097	0.0316875	0.0378463	0.0566393	0.017068	0.0358867
ENSMUSG00000041040	Fam117b	protein_coding	0.527508	0.679311	0.148148	0.737346	1.05346	0.738569	0.606328	0.663335	0.704778	0.778119	0.734502	0.589131
ENSMUSG00000026018	Ica1l	protein_coding	0	0	0	0	0.015109	0	0.00828566	0.00890566	0	0.0309522	0	0.00882511
ENSMUSG00000026019	Wdr12	protein_coding	2.31199	1.61862	2.69782	1.61372	1.33509	1.83525	1.41807	1.4303	1.11895	1.515	1.3179	1.99197
ENSMUSG00000026017	Carf	protein_coding	0	0.0131585	0.0362555	0	0	0.023539	0.0113054	0.00227838	0.0313739	0.029563	0.0505324	0.00180622
ENSMUSG00000082609	Gm15464	pseudogene	29.5131	25.7851	4.88437	18.6928	23.4338	22.3425	32.8845	20.928	19.7613	25.6034	20.2995	30.7487
ENSMUSG00000073664	Nbeal1	protein_coding	0.366263	0.28954	0.266932	0.114486	0.1313	0.147705	0.155122	0.157834	0.134995	0.12579	0.172494	0.197057
ENSMUSG00000049439	Cyp20a1	protein_coding	0.339611	0.326039	0.57322	0.543358	0.640787	0.449005	0.676962	0.362912	0.510317	0.465912	0.507986	0.3559
ENSMUSG00000026782	Abi2	protein_coding	0.135815	0.148055	0.211323	0.137851	0.161135	0.19683	0.127204	0.114309	0.128968	0.191633	0.155099	0.191901
ENSMUSG00000026014	Raph1	protein_coding	0.0463178	0.0496642	0.0364904	0.0860782	0.062004	0.037018	0.0728944	0.0616281	0.0592072	0.0903261	0.14495	0.0806701
ENSMUSG00000081562	Gm11575	pseudogene	0	0	0	0.609242	0	0.454141	0	0.527485	0	1.46665	0	0.418171
ENSMUSG00000084400	Gm11576	pseudogene	0	0	0	0	0	0	0	0	0	0	0	0
ENSMUSG00000082160	Gm11578	pseudogene	0.384899	0	0	0	0	0	0	0	0	0	0	0
ENSMUSG00000088973	Gm23762	miRNA	0	0	0	0	0	0	0	0	0	0	0	0
ENSMUSG00000084151	Gm11577	pseudogene	0	0	0	0	0	0	0	0	0	0	0	0
ENSMUSG00000082209	Eif4a-ps4	pseudogene	5.38438	3.09548	5.28244	4.23351	4.86925	5.00156	2.83112	6.29342	3.40118	3.33306	6.01277	3.56371
ENSMUSG00000026012	Cd28	protein_coding	0.509141	0.478941	0.453407	0.149811	0.165944	0.117165	0.379837	0.278552	0.378555	0.364587	0.473492	0.333768
ENSMUSG00000086795	Gm11579	lincRNA	0	0	0	0	0	0	0	0	0	0	0	0
ENSMUSG00000085965	2310016D23Rik	lincRNA	0	0	0	0	0	0.0041504	0	0	0	0	0	0
ENSMUSG00000083118	Gm11609	pseudogene	0	0	0	0	0	0	0	0	0	0	0	0
ENSMUSG00000083355	Gm11581	pseudogene	0	0	0	0	0	0	0	0	0	0	0	0
ENSMUSG00000026011	Ctla4	protein_coding	0	0	0.179212	0	0	0	0	0	0	0	0	0.00330673
ENSMUSG00000081382	Rpl18-ps1	pseudogene	28.94	2.9768	13.4876	16.1397	16.7118	25.2451	19.0397	7.55961	11.7167	12.9512	16.2584	10.5331
ENSMUSG00000080800	Gm11582	pseudogene	0	0	0	0	0	0	0	0	0	0	0	0
ENSMUSG00000026009	Icos	protein_coding	0	0.0232625	0.179465	0.124057	0.10478	0.00462375	0.0599591	0.0644457	0.163753	0.154301	0.0952899	0.0681204
ENSMUSG00000082804	Rpl17-ps1	pseudogene	0.320052	0	0	0	0	0	0.270275	0.435748	0	0.20193	0.19329	0
ENSMUSG00000082661	Gm11590	pseudogene	0	0	0	0	0	0	0	0	0	0	0	0
ENSMUSG00000080785	Gm11591	pseudogene	0	0	0.545238	0	0	0	0	0	0	0	0	0
ENSMUSG00000085248	Gm11587	lincRNA	0	0	0	0	0	0	0	0	0	0	0	0
ENSMUSG00000085447	9530026F06Rik	lincRNA	0	0	0	0	0	0	0	0	0	0	0	0
ENSMUSG00000086408	Gm11588	lincRNA	0	0	0	0	0	0	0	0	0	0	0	0
ENSMUSG00000089546	Gm25839	snRNA	0	0	0	0	0	0	0	0	0	0	0	0
ENSMUSG00000086009	4930587A21Rik	lincRNA	0	0	0	0	0	0	0	0	0	0	0	0
ENSMUSG00000052062	Pard3b	protein_coding	0.00316907	0.00138438	0	0.00152271	0.000203336	0.00144462	0.00118942	0.00071911	0.00153251	0.00233269	0.00106328	0.00332549
ENSMUSG00000085842	4930448K12Rik	antisense	0	0	0	0	0	0	0	0	0	0.00397493	0	0
ENSMUSG00000085019	Gm12747	antisense	0	0	0	0	0	0	0	0	0	0	0	0
ENSMUSG00000085400	Gm11610	antisense	0	0	0	0	0	0	0	0	0	0	0	0
ENSMUSG00000081950	Gm11600	pseudogene	0	0	0	0	0	0	0	0	0	0	0	0
ENSMUSG00000084333	Gm11599	pseudogene	0	0	0	0.158209	0.232391	0.117932	0.169922	0	0	0.253907	0	0
ENSMUSG00000025969	Nrp2	protein_coding	0.237271	0.142936	0.174115	0.126377	0.135247	0.125605	0.568787	0.349094	0.36694	0.308093	0.48813	0.38497
ENSMUSG00000040865	Ino80d	protein_coding	0.677277	0.567894	0.673652	0.490731	0.44399	0.495687	0.270216	0.414102	0.367939	0.370956	0.358499	0.363066
ENSMUSG00000088953	Gm24942	snoRNA	0	0	0	0	0	0	0	0	0	0	0	0
ENSMUSG00000081617	Gm11601	pseudogene	0	0.471866	0	0	0	0	0	0	0	0	0	0
ENSMUSG00000081429	Gm11603	pseudogene	5.02716	0	0	0	0.414714	0	0	0	0	0.45311	0	0
ENSMUSG00000084799	Gm11602	antisense	0.0886972	0.0475527	0.0131021	0.0507192	0.0419068	0.0448959	0.0953301	0.0521466	0.129577	0.0279807	0.0292185	0.0217579
ENSMUSG00000025968	Ndufs1	protein_coding	1.41433	1.31174	2.1887	1.35032	1.39703	1.29013	0.969856	0.988135	0.836636	1.3687	1.38721	1.21664
ENSMUSG00000025967	Eef1b2	protein_coding	180.094	153.446	230.26	214.05	156.595	176.777	168.34	186.771	152.793	165.706	129.364	140.333
ENSMUSG00000098850	uc_338	misc_RNA	0	0	0	0	0	0	0	0	0	0	0	0
ENSMUSG00000064612	Gm26457	snoRNA	0	2.22624	0	0	0	0	0	0	0	10.0033	0	0
ENSMUSG00000064602	Snora41	snoRNA	12.0456	26.3101	0	0	9.27452	0	0	0	0.89616	1.68887	1.61661	0
ENSMUSG00000046856	Gpr1	protein_coding	0	0	0	0	0	0	0	0	0	0	0	0
ENSMUSG00000094290	Gm23611	miRNA	0	0	0	0	0	0	0	4.77248	0.938835	0	0	0.75669
ENSMUSG00000086730	Gm11607	lincRNA	0	0	0	0	0	0	0	0	0	0	0	0
ENSMUSG00000087561	Gm11608	lincRNA	0	0	0	0	0	0	0	0	0	0	0	0
ENSMUSG00000092705	Gm24513	miRNA	0	0	0	0	0	0	0	0	0	0	0	0
ENSMUSG00000027520	Zdbf2	protein_coding	0	0.0378297	0	0	0	0	0	0	0.00286341	0	0	0
ENSMUSG00000094214	Gm23448	snRNA	0	0	0	0	0	0	0	0	0	0	0	0
ENSMUSG00000083039	Gm11606	pseudogene	0	0	0	0	0	0	0	0	0	0	0	0
ENSMUSG00000081643	Gm11605	pseudogene	0	0	0	0	0	1.76314	0	0	1.28181	0	0	0
ENSMUSG00000025964	Adam23	protein_coding	0.00821033	0.0311267	0.040658	0.00737764	0.00474116	0	0.0108953	0.0119767	0.00628279	0.0162804	0.00566684	0
ENSMUSG00000087823	Gm22281	snRNA	0	0	0	0	0	0	0	0	0	0	0	0
ENSMUSG00000069085	Dytn	protein_coding	0.00551426	0	0	0	0	0	0	0	0	0.00173955	0	0
ENSMUSG00000083066	Gm12748	pseudogene	0	0	0	0	0	0	0	0	0	0	0	0
ENSMUSG00000025963	Mdh1b	protein_coding	0	0	0	0	0	0	0	0	0	0	0	0
ENSMUSG00000025962	Fastkd2	protein_coding	0.0808317	0.144453	0.238805	0.173331	0.131545	0.120591	0.0992874	0.205096	0.0836446	0.287448	0.363908	0.237941
ENSMUSG00000025961	4933402D24Rik	protein_coding	0	0	0	0	0	0	0	0	0	0	0	0
ENSMUSG00000080817	Gm13751	pseudogene	0	0	0	0	0	0	0	0	0	0	0	0
ENSMUSG00000082373	Gm13754	pseudogene	0.136763	0.0288051	0.0317465	0	0	0	0	0	0	0	0	0.0105439
ENSMUSG00000044689	Gm13749	lincRNA	0	0	0	0	0	0	0	0	0	0	0	0
ENSMUSG00000025959	Klf7	protein_coding	1.55667	1.74515	1.03692	1.4813	1.51212	1.35849	1.18439	1.23459	1.15826	1.16705	1.09988	1.05781
ENSMUSG00000097272	Gm26649	lincRNA	0	0	0	0	0	0	0	0	0	0	0	0
ENSMUSG00000098487	mmu-mir-6899	miRNA	0	0	0	0	0	0	0	0	0	0	0	0
ENSMUSG00000086836	Gm13748	antisense	0	0	0	0	0	0	0	0	0	0	0	0
ENSMUSG00000086721	Gm13750	pseudogene	0	1.49374	0	0.298725	0	0	0	0	0	0	0.229454	0
ENSMUSG00000093228	Gm25748	miRNA	0	0	0	0	0	0	0	0	0	0	0	0
ENSMUSG00000025958	Creb1	protein_coding	0.637784	0.936681	0.986982	0.786077	0.927141	1.02615	0.607214	0.896836	0.903555	1.00677	0.944358	0.976766
ENSMUSG00000025956	Mettl21a	protein_coding	0.13123	0.370833	0.888479	1.0834	0.852532	0.846044	1.60689	0.826344	0.867703	0.921114	0.822263	0.575422
ENSMUSG00000087213	2810408I11Rik	antisense	0.343873	0.128758	0.798223	0.450621	0.330956	0.767776	0.193594	0.144913	0.263142	0.247953	0.346127	0.379993
ENSMUSG00000070871	Ccnyl1	protein_coding	0.0200817	0.118429	0.0652612	0.0315788	0.0144956	0.020597	0.0339168	0.0170882	0.00336156	0.0443453	0.066704	0.0379313
ENSMUSG00000045005	Fzd5	protein_coding	0.638769	1.25568	0.718567	0.309069	0.19862	0.0719957	0.560169	0.468288	0.329003	0.139506	0.252237	0.344725
ENSMUSG00000051344	Plekhm3	protein_coding	0.0920354	0.0630179	0.0840155	0.0764289	0.0543414	0.0363649	0.0620024	0.0816597	0.109401	0.0580677	0.128029	0.0915246
ENSMUSG00000097264	Rpl31-ps24	pseudogene	0	0	0	0	0	0	0	0	0	0	0	0
ENSMUSG00000084416	Rpl10a-ps1	pseudogene	120.524	116.01	192.46	124.192	129.83	196.705	128.752	165.451	191.307	134.766	227.106	100.73
ENSMUSG00000077471	Gm24788	snRNA	0	0	0	0	0	0	0	0	0	0	0	0
ENSMUSG00000025955	Akr1cl	protein_coding	0.00880219	0.2682	0	0	0.0152488	0	0	0	0.00589373	0	0.0478434	0.00475028
ENSMUSG00000090042	Gm8550	pseudogene	0	0	0	0	0	0	0	0	0	0	0	0
ENSMUSG00000070870	Cryge	protein_coding	0	0	0	0	0	0	0	0	0	0	0	0
ENSMUSG00000067299	Crygd	protein_coding	0	0	0	0	0	0	0	0	0	0	0	0
ENSMUSG00000025952	Crygc	protein_coding	0.408011	0.320825	0.353586	0	0	0	0	0	0	0.051485	0	0
ENSMUSG00000073658	Crygb	protein_coding	0	0	0.93813	0	0	0	0	0	0	0	0	0
ENSMUSG00000044429	Cryga	protein_coding	0	0	0	0	0	0	0	0	0	0	0	0
ENSMUSG00000044816	D630023F18Rik	protein_coding	0.0860044	0.0691636	0.542053	0.0122948	0.0225747	0.0320769	0	0.0425797	0.0628216	0.0197318	0.0094438	0
ENSMUSG00000025950	Idh1	protein_coding	7.74796	8.58761	21.2986	3.72393	4.67554	4.56332	4.38516	3.92342	4.42368	3.20826	4.05892	3.68178
ENSMUSG00000025949	Pikfyve	protein_coding	0.218652	0.288539	0.37941	0.141672	0.267725	0.16968	0.275258	0.216379	0.352454	0.145618	0.223753	0.0852223
ENSMUSG00000025946	Pth2r	protein_coding	0	0	0	0	0	0	0	0.00448802	0	0	0	0
ENSMUSG00000082565	Gm5255	pseudogene	0	0	0	0	0	0	0	0	0	0	0	0
ENSMUSG00000082774	Gm8805	pseudogene	0	0	0	0	0.325942	0.661624	0	0.384238	0	0.356119	0	0
ENSMUSG00000025945	Crygf	protein_coding	0	0	0	0	0	0	0	0	0	0	0	0
ENSMUSG00000081623	Gm8809	pseudogene	0	0	0	0	0	0	0	0	0	0	0	0
ENSMUSG00000083242	Gm15659	pseudogene	0	0	0	0	0	0	0	0	0	0	0	1.39799
ENSMUSG00000083289	Gm8812	pseudogene	0	0	0	0	0	0	0	0	0	0	0	0
ENSMUSG00000015222	Map2	protein_coding	0	0	0	0	0	0	0.00446496	0	0	0	0	0.00178337
ENSMUSG00000088850	Gm24729	snoRNA	0	0	0	0	0	0	0	0	0	0	0	0
ENSMUSG00000073656	Gm10558	antisense	0	0	0.528264	0	0	0	0	0	0.290245	0	0	0
ENSMUSG00000065694	Gm25411	snRNA	0	0	0	0	0	0	0	0	0	0	0	0
ENSMUSG00000055567	Unc80	protein_coding	0.0251839	0.0112514	0	0	0	0	0	0	0	0	0	0.00164739
ENSMUSG00000026005	Rpe	protein_coding	0.875197	1.04325	1.2809	0.673489	0.580665	1.03681	0.416715	0.830298	0.380284	0.910519	0.562298	0.623058
ENSMUSG00000026004	Kansl1l	protein_coding	0.0772695	0.169558	0.056451	0.0720568	0.0830145	0.0916274	0.0910492	0.0501544	0.0649731	0.0453502	0.0662001	0.107644
ENSMUSG00000082057	Gm15789	pseudogene	0	0	0	0	0	0.0817562	0	0	0	0	0	0.0376403
ENSMUSG00000026003	Acadl	protein_coding	3.89402	4.82307	4.37753	4.74885	4.05701	4.11444	7.74036	7.90432	6.7718	6.18162	8.05508	7.20385
ENSMUSG00000082769	Gm15793	pseudogene	0	3.50801	0	0	0.618301	0	0	0	0	0	0.431095	0.385224
ENSMUSG00000089420	Gm26010	snRNA	0	0	0	0	0	0	0	0	0	0	0	0
ENSMUSG00000077328	Gm25832	snoRNA	0	4.00723	0	0	0	0	0	0	0	0	0	0
ENSMUSG00000061816	Myl1	protein_coding	0.00836896	0.0575806	0	0.0329008	0.0144983	0.0343349	0	0	0	0.026401	0	0
ENSMUSG00000094191	Rpl31-ps14	pseudogene	2.33689	8.26889	7.08809	7.71706	7.01723	9.03957	0	5.09065	2.8165	1.47441	4.23397	5.0446
ENSMUSG00000082212	Gm15826	pseudogene	0	0	0	0	0	0	0	0	0	0	0	0
ENSMUSG00000026000	Lancl1	protein_coding	0.179635	0.0679086	0.389183	0.409232	0.441529	0.329346	0.408414	0.354315	0.339249	0.357446	0.319899	0.231174
ENSMUSG00000025991	Cps1	protein_coding	0.00816142	0	0.00707277	0	0.00565551	0	0	0	0	0	0	0
ENSMUSG00000086204	Gm15668	lincRNA	0	0	0	0	0	0	0	0	0	0	0	0
ENSMUSG00000077745	Gm26342	snoRNA	0	0	0	0	0	0	0	0	0	0	0	0
ENSMUSG00000082473	Kif22-ps	pseudogene	0	0	0	0.0700137	0	0	0	0	0	0	0	0
ENSMUSG00000095282	Gm22548	miRNA	0	0	0	0	0	0	0	0	0	0	0	0
ENSMUSG00000085075	Gm15669	lincRNA	0	0	0	0	0	0	0	0	0	0	0	0
ENSMUSG00000096031	Gm23189	miRNA	0	0	0	0	0	0	0	0	0	0	0	0
ENSMUSG00000087329	Gm15671	lincRNA	0	0	0	0	0	0	0	0	0	0	0	0
ENSMUSG00000062209	Erbb4	protein_coding	0	0.00193681	0.000889409	0	0.000284475	0	0	0	0	0	0	0
ENSMUSG00000083795	Gm15670	pseudogene	0	0	0	0	0	0	0	0	0	0	0	0
ENSMUSG00000080539	Gm25542	snRNA	0	0	0	0	0	0	0	0	0	0	0	0
ENSMUSG00000087514	Gm16076	sense_intronic	0	0	0	0	0	0	0	0	0	0	0	0
ENSMUSG00000084332	Gm8840	pseudogene	0	0	0	0	0	0	0	0	0	0	0	0
ENSMUSG00000025997	Ikzf2	protein_coding	0.605081	0.476907	0.973297	0.175937	0.173387	0.21278	0.235241	0.155436	0.181934	0.231218	0.166856	0.171898
ENSMUSG00000053153	Spag16	protein_coding	0	0	0.00149157	0	0	0	0	0	0	0	0	0
ENSMUSG00000089345	Gm22665	misc_RNA	0	0	0	0	0	0	0	0	0	0	0	0
ENSMUSG00000080524	Gm23879	snRNA	0	0	0	0	0	0	0	0	0	0	0	0
ENSMUSG00000075952	Gm23422	snRNA	0	0	0	0	0	0	0	0	0	0	0	0
ENSMUSG00000045648	Vwc2l	protein_coding	0	0	0	0	0	0	0	0	0	0	0	0
ENSMUSG00000026196	Bard1	protein_coding	0.147129	0.103294	0.202386	0.291957	0.418064	0.238162	0.272158	0.262316	0.229865	0.231332	0.294776	0.144938
ENSMUSG00000089965	Gm16236	pseudogene	0	0	0	0.733019	0	0	0	0	0	0	0	0
ENSMUSG00000050296	Abca12	protein_coding	0	0	0	0	0	0	0	0	0	0	0	0
ENSMUSG00000026192	Atic	protein_coding	1.72095	1.2976	3.31988	1.94008	2.7817	2.40415	2.66106	2.40726	1.69952	2.79134	2.34445	2.2943
ENSMUSG00000026193	Fn1	protein_coding	0.0235039	0.0487707	0.0565798	0.0451737	0.0377018	0.0443877	0.0727775	0.0462228	0.0926775	0.0296586	0.137216	0.118388
ENSMUSG00000073652	Apol7d	protein_coding	0	0.13882	0	0	0	0	0	0	0	0	0	0
ENSMUSG00000059483	Gm5528	pseudogene	0	0	0	0	0.422442	0	0.308885	0	0	0	0.220903	0
ENSMUSG00000039395	Mreg	protein_coding	0.439383	0.755768	0.122598	0.23293	0.342148	0.247765	0.289529	0.412407	0.468046	0.29192	0.408089	0.278439
ENSMUSG00000094655	Gm25360	snRNA	7.39974	0	2.00396	3.63631	4.80721	6.50539	1.56222	4.40767	9.90937	4.6687	7.82065	0.998356
ENSMUSG00000097131	D230017M19Rik	lincRNA	0.0966031	0.0361717	0.0697643	0	0.0478155	0	0.00388469	0	0.0492824	0	0.00277818	0.0595816
ENSMUSG00000094050	Gm23472	snRNA	0	0	0	0	0	0	0	0	0	0	0	0
ENSMUSG00000093956	Gm24497	snRNA	0	0	0	2.18179	0	0.542116	0	0	0	0.583587	0	0.499178
ENSMUSG00000093843	Gm25939	snRNA	20.3493	0.909145	19.0376	47.9993	54.4817	23.8531	48.4287	65.4854	36.5408	23.9271	36.3102	74.8767
ENSMUSG00000026189	Pecr	protein_coding	0.709541	0.621449	0.114151	0.359033	0.227179	0.292335	0.243234	0.583447	0.277529	0.301401	0.169709	0.318467
ENSMUSG00000026188	Tmem169	protein_coding	0	0.0370723	0	0	0.00544512	0	0	0	0.0568231	0	0	0
ENSMUSG00000026187	Xrcc5	protein_coding	0.0948616	0.132915	0.0437277	0.0983896	0.0617722	0.159695	0.180669	0.112666	0.108114	0.115881	0.134083	0.110013
ENSMUSG00000039372	2004-03-01	protein_coding	0.0225222	0.00474362	0	0	0.00557388	0.00565717	0	0.00766594	0.00323149	0.00202998	0	0.00260455
ENSMUSG00000085812	Gm15843	pseudogene	0	0.984764	0.723548	0.262584	0.964269	0.587207	3.66634	0	0	0.632127	0	0
ENSMUSG00000039354	Smarcal1	protein_coding	0.120414	0.128797	0.0345282	0.228337	0.243371	0.273992	0.23328	0.185641	0.147025	0.254731	0.410666	0.277138
ENSMUSG00000039342	Ankar	protein_coding	0	0	0	0.00241221	0	0	0	0	0	0.00193566	0	0
ENSMUSG00000046330	Rpl37a	protein_coding	1426.1	1365.48	630.273	1644.06	1313.45	1442.27	877.54	1412.02	1308.69	1345.67	575.447	1134.81
ENSMUSG00000039323	Igfbp2	protein_coding	0	0	0	0	0	0	0	0	0	0	0	0
ENSMUSG00000026185	Igfbp5	protein_coding	0.625265	0.061457	0.124176	0.0327746	0	0	0	0.00709411	0	0	0	0
ENSMUSG00000026182	Tnp1	protein_coding	0	1.91288	0	0	0	0	0	0	0	0	0	0
ENSMUSG00000098697	Pinc	misc_RNA	0	0	0	0	0	0	0	0	0	0	0	0
ENSMUSG00000088666	Gm25329	rRNA	0	0	0	0	0	0	0	0	0	0	0	0
ENSMUSG00000098504	mmu-mir-6351	miRNA	0	0	0	0	0	0	0	0	0	0	0	0
ENSMUSG00000055322	Tns1	protein_coding	0.0164944	0.0453942	0.167957	0.0213986	0.0223835	0.0338353	0.02159	0.0280712	0.0110442	0.0197728	0.00796919	0.0186932
ENSMUSG00000061815	Rufy4	protein_coding	0.724339	0.543531	0.354358	0.410297	0.45426	0.200853	0.203895	0.281009	0.427635	0.250616	0.508009	0.210164
ENSMUSG00000026180	Cxcr2	protein_coding	35.4068	105.026	16.4453	30.1189	25.6105	29.3494	22.8418	24.1362	22.6307	25.9675	25.7542	27.5771
ENSMUSG00000048480	Cxcr1	protein_coding	7.94296	3.96454	0.470548	1.70767	0.143336	1.96396	0.890853	0.760378	1.3296	0.743884	1.19925	1.07165
ENSMUSG00000087820	Mir1928	miRNA	0	0	0	0	0	0	0	0	0	0	0	0
ENSMUSG00000094768	Gm25524	snRNA	0	0	0	0	7.62764	0	0	0	14.3721	0	0	0
ENSMUSG00000006304	Arpc2	protein_coding	29.6314	37.42	16.9816	31.0727	31.4684	32.6177	32.5123	34.1311	32.4856	31.7809	37.3956	30.2206
ENSMUSG00000064272	Gpbar1	protein_coding	0	0.969191	1.06816	0.258432	0	0.481601	0	0	0	0	0	1.24168
ENSMUSG00000006299	Aamp	protein_coding	51.3526	48.7373	52.0343	34.025	37.6717	38.5728	48.9692	37.7076	37.2579	29.9425	33.6488	38.1644
ENSMUSG00000026179	Pnkd	protein_coding	0.264624	0.080807	0.0834924	0.0646408	0.106819	0.0632423	0.10631	0.159154	0.1359	0.132918	0.158264	0.120626
ENSMUSG00000006301	Tmbim1	protein_coding	1.63695	2.09863	1.43181	1.03125	0.76914	1.10838	1.16771	1.37044	1.736	1.22524	1.19124	1.49248
ENSMUSG00000073650	Gm216	protein_coding	0.342856	0	0	0	0	0	0	0.0166713	0	0	0	0
ENSMUSG00000026177	Slc11a1	protein_coding	0.520571	2.41442	3.17202	0.370931	0.50728	0.314637	1.37377	1.66114	1.51407	1.13928	2.74109	1.89632
ENSMUSG00000026176	Ctdsp1	protein_coding	1.55965	1.86361	1.35823	3.58268	4.7681	3.94318	5.2425	3.72645	3.60388	3.28009	3.63841	3.26777
ENSMUSG00000065468	Mir26b	miRNA	0	0	0	0	0	0	0	0	0	0	0	0
ENSMUSG00000026175	Vil1	protein_coding	0.0472304	0.0530543	0	0	0	0	0	0	0	0	0	0
ENSMUSG00000033364	Usp37	protein_coding	0.16891	0.213912	0.464472	0.166009	0.128489	0.129458	0.154984	0.175794	0.0772113	0.156781	0.148111	0.103427
ENSMUSG00000026174	Rqcd1	protein_coding	0.441903	0.31525	1.05005	1.19366	1.03308	1.40359	1.76355	1.37312	1.26945	1.47049	1.22248	0.996241
ENSMUSG00000026173	Plcd4	protein_coding	0	0.0209154	0.0384186	0.00557703	0.00409602	0	0.00598995	0.0144859	0.0142482	0.0134258	0	0.0229678
ENSMUSG00000026135	Zfp142	protein_coding	0.061131	0.0300427	0.0744985	0.0841133	0.0706019	0.111964	0.174229	0.0416147	0.117679	0.0530327	0.0276893	0.0907243
ENSMUSG00000093155	Gm25035	miRNA	0	0	0	0	0	0	0	0	0	0	0	0
ENSMUSG00000026172	Bcs1l	protein_coding	5.27242	3.55234	1.79633	6.78656	5.40176	4.85947	3.41112	5.789	3.87193	4.50689	4.15999	6.3562
ENSMUSG00000026171	Rnf25	protein_coding	1.08542	1.24844	0.500336	0.453945	0.600116	0.297774	0.546061	0.518797	1.06696	0.815954	0.920515	0.722862
ENSMUSG00000033276	Stk36	protein_coding	0.00996721	0.0979671	0.0701811	0.0039184	0.0143892	0	0.0336681	0.00339257	0	0.0157215	0.0421367	0.021516
ENSMUSG00000033257	Ttll4	protein_coding	0.16306	0.342199	0.510814	0.235624	0.160328	0.103317	0.130256	0.0630013	0.10623	0.100098	0.130416	0.156971
ENSMUSG00000026170	Cyp27a1	protein_coding	0.0290609	0	0	0	0	0.0383229	0.0368117	0.0346204	0.18972	0.0687575	0.0131631	0.105863
ENSMUSG00000006542	Prkag3	protein_coding	0.0908509	0	0	0	0	0	0	0	0	0	0	0
ENSMUSG00000098351	ZNFX1-AS1_2	misc_RNA	0	0	0	0	0	0	0	0	0	0	0	0
ENSMUSG00000033227	Wnt6	protein_coding	0	0	0.342053	0	0	0.0539775	0	0.0626948	0.00880944	0.0166019	0.0158916	0
ENSMUSG00000026167	Wnt10a	protein_coding	0	0	0	0	0	0	0	0	0	0	0	0
ENSMUSG00000089964	Gm16582	processed_transcript	0	0	0	0	0	0	0	0	0	0	0	0
ENSMUSG00000090071	Cdk5r2	protein_coding	0	0	0	0	0	0	0	0	0	0	0	0
ENSMUSG00000055197	Fev	protein_coding	0	0.0443996	0	0	0	0	0	0	0	0	0	0
ENSMUSG00000006546	Cryba2	protein_coding	0	0	0	0	0	0	0	0	0	0	0	0
ENSMUSG00000065616	Mir375	miRNA	0	0	0	0	0	0	0	0	0	0	0	0
ENSMUSG00000047021	Ccdc108	protein_coding	0.0579604	0	0	0	0	0	0	0	0	0	0	0
ENSMUSG00000089653	Gm15841	antisense	0	0	0.470929	0	0	0	0	0	0	0.0421977	0	0
ENSMUSG00000006538	Ihh	protein_coding	0	0	0.181315	0	0	0	0	0	0	0	0	0.0301099
ENSMUSG00000026162	Nhej1	protein_coding	0.0599999	0.0567894	0.0433304	0.0192196	0.0218153	0.027351	0.046915	0.0105894	0.028271	0.0224329	0.0254994	0.0035978
ENSMUSG00000026205	Slc23a3	protein_coding	0	0	0	0	0	0	0.178737	0	0	0	0	0
ENSMUSG00000033159	Cnppd1	protein_coding	20.7752	19.6866	18.6603	9.70484	11.8664	10.6393	13.4778	13.9888	12.0034	7.88742	12.2465	8.6376
ENSMUSG00000049339	Fam134a	protein_coding	11.309	12.0644	7.24579	8.13274	8.36227	8.00224	7.80315	10.8437	10.181	8.52738	9.12039	10.0106
ENSMUSG00000026197	Zfand2b	protein_coding	4.26278	5.06276	2.50126	5.91193	6.90616	3.46998	5.69968	4.91706	5.94637	6.72377	5.00585	6.55004
ENSMUSG00000026198	Abcb6	protein_coding	0.814517	0.340248	0.882335	0.768504	0.552665	1.26506	0.567465	0.512893	0.736264	0.590986	0.541105	0.703314
ENSMUSG00000033124	Atg9a	protein_coding	1.0225	1.14634	1.2634	1.0175	1.80827	1.78847	0.998389	1.30512	1.33719	1.36081	1.69818	2.09517
ENSMUSG00000026199	Ankzf1	protein_coding	0.683532	1.2717	1.85111	1.34358	1.59296	1.15892	2.30889	1.97758	1.37303	1.81745	1.68072	2.0552
ENSMUSG00000026200	Glb1l	protein_coding	0.0704645	0.0692592	0.137397	0.0997259	0.105796	0.272572	0.440339	0.115124	0.179289	0.0533496	0.051067	0.296616
ENSMUSG00000099204	AC166150.1	miRNA	0	0	0	0	0	0	0	0	0	0	0	0
ENSMUSG00000026201	Stk16	protein_coding	9.22426	13.0353	15.8111	7.22352	11.4021	13.3094	7.32037	8.14554	4.56405	6.17043	6.59999	9.05648
ENSMUSG00000026202	Tuba4a	protein_coding	71.493	51.6072	82.8561	80.0014	82.0448	87.3836	62.1167	54.991	42.9227	66.6186	43.4761	57.4954
ENSMUSG00000096094	A630095N17Rik	protein_coding	0	0	0	0	0.0170047	0	0	0	0	0	0.0533525	0
ENSMUSG00000026203	Dnajb2	protein_coding	0.2542	0.478882	0	0.349766	0.672792	0.397292	0.26833	0.273988	0.553169	0.614796	0.626871	0.354392
ENSMUSG00000026204	Ptprn	protein_coding	0	0.0505728	0	0	0.124791	0.078406	0	0	0	0	0	0
ENSMUSG00000033061	Resp18	protein_coding	0	0	0	0	0	0	0	0	0	0	0	0
ENSMUSG00000026209	Dnpep	protein_coding	5.114	5.43649	1.70909	4.46294	4.30405	3.52871	5.6816	3.70355	4.7599	3.53549	5.36656	4.15939
ENSMUSG00000026208	Des	protein_coding	0	0	0	0	0	0	0	0	0	0	0	0
ENSMUSG00000085653	Gm15179	antisense	0	0	0	0	0	0	0	0	0	0	0	0
ENSMUSG00000026207	Speg	protein_coding	0.0278833	0	0.0201366	0.112053	0.0894533	0.0417634	0.204071	0.160288	0.213668	0.160286	0.125362	0.115367
ENSMUSG00000086053	Gm15178	antisense	0	0	0	0	0	0	0	0	0	0	0	0
ENSMUSG00000033021	Gmppa	protein_coding	1.77887	0.790392	0.765514	2.75898	3.43349	2.64216	2.40764	2.37215	4.53593	4.05887	4.70934	2.91947
ENSMUSG00000033007	Asic4	protein_coding	0	0	0	0	0	0	0	0	0	0	0	0
ENSMUSG00000032997	Chpf	protein_coding	1.90974	0.177082	0.312263	1.01992	0.645036	0.633556	0.608573	0.416996	0.3619	0.295543	0.108807	0.583375
ENSMUSG00000026211	Obsl1	protein_coding	0.0520705	0.0383849	0.0423045	0	0	0	0	0	0	0.00410659	0.0157235	0
ENSMUSG00000051703	Tmem198	protein_coding	0	0	0	0	0	0	0	0	0	0	0.0864076	0.123541
ENSMUSG00000032968	Inha	protein_coding	0	0	0	0.253326	0	0	0	0	0	0.23716	0	0
ENSMUSG00000082745	Gm15181	pseudogene	0	0	0	0	0	0	0	0	0	0	0	0
ENSMUSG00000026213	Stk11ip	protein_coding	0.268239	0.527301	0.30268	0.193329	0.0839031	0.0524042	0.0377533	0.228253	0.269409	0.296168	0.303747	0.10857
ENSMUSG00000082059	Gm15183	pseudogene	0	0	0	0	0	0	0	0	0	0	0	0
ENSMUSG00000006576	Slc4a3	protein_coding	0.0777445	0	0.10828	0	0.00641351	0	0.028137	0	0	0	0.0939049	0
ENSMUSG00000083244	Gm15180	pseudogene	0	0	0	0	0	0	0	0	0	0	0	0
ENSMUSG00000082528	Gm15182	pseudogene	0	0	0	0	0	0	0	0	0	0	0	0
ENSMUSG00000082012	Gm5257	pseudogene	0	0	0	0	0.258278	0.131069	0	0.152236	0	0.141095	0	0
ENSMUSG00000098611	mmu-mir-6343	miRNA	0	0	0	0	0	0	0	0	0	0	0	0
ENSMUSG00000089326	Gm25974	rRNA	0	0	0	0	0	0	0	0	0	0	0	0
ENSMUSG00000026235	Epha4	protein_coding	0.00477793	0	0	0	0.00068977	0	0	0	0.00399898	0	0.0057711	0.0070909
ENSMUSG00000099141	mmu-mir-6352	miRNA	0	0	0	0	0	0	0	0	0	0	0	0
ENSMUSG00000065215	Gm26263	snRNA	0	0	0	0	0	0	0	0	0	0	0	0
ENSMUSG00000004872	Pax3	protein_coding	0.00737133	0.0163018	0.00798508	0	0	0	0	0	0	0	0	0
ENSMUSG00000032908	Sgpp2	protein_coding	0	0.00315891	0.00870369	0	0	0.00376726	0	0	0	0	0	0.000867219
ENSMUSG00000026245	Farsb	protein_coding	1.15616	0.663708	1.54394	1.15002	1.41442	1.3786	1.2541	1.43671	1.37143	1.11619	1.44765	1.06905
ENSMUSG00000090486	BC035947	protein_coding	0	0	0	0	0	0	0	0	0	0	0	0
ENSMUSG00000012187	Mogat1	protein_coding	0	0.00638806	0	0	0.0112592	0.0152366	0	0	0	0	0.0235506	0
ENSMUSG00000032883	Acsl3	protein_coding	1.07447	0.48036	1.21453	1.54269	1.35299	1.51432	1.84202	1.52159	1.46775	1.57121	1.36509	1.50298
ENSMUSG00000079470	Utp14b	protein_coding	1.72026	0.781783	1.26236	2.16702	1.86928	0.943183	1.76512	1.04514	1.43671	1.55218	1.08361	1.40753
ENSMUSG00000047330	Kcne4	protein_coding	0.689215	0	0	0	0	0	0	0	0	0	0	0
ENSMUSG00000072978	Gm5830	protein_coding	0	0	0.864011	0	0	0	0	0	0	2.26453	0	0
ENSMUSG00000098911	AC166333.1	miRNA	0	0	0	0	0	0	0	0	0	0	0	0
ENSMUSG00000050711	Scg2	protein_coding	0	0	0	0	0	0	0	0	0	0	0	0
ENSMUSG00000077782	Gm24160	snoRNA	0	0	0	0	0	0	0	0	0	0	0	0
ENSMUSG00000054702	Ap1s3	protein_coding	0.0515647	0.136043	0.220492	0.155771	0.17866	0.195646	0.0847979	0.188445	0.207159	0.200338	0.201601	0.254845
ENSMUSG00000073643	Wdfy1	protein_coding	0.294121	0.425409	0.385959	0.402346	0.483296	0.592826	0.367517	0.511135	0.494743	0.556707	0.427466	0.587167
ENSMUSG00000026248	Mrpl44	protein_coding	4.1661	6.14226	2.22123	8.3938	7.89393	7.36331	4.34272	6.55838	7.06098	8.35783	7.4302	4.44395
ENSMUSG00000026249	Serpine2	protein_coding	0.454682	0.209991	0.94354	0.385494	0.25149	0.346753	0.286818	0.173408	0.287938	0.127882	0.157149	0.215815
ENSMUSG00000067106	Gm5529	pseudogene	0	1.9489	0	0	0.1145	0	0	0	0	0	0	0
ENSMUSG00000096297	Gm23934	snRNA	0	0	1.78858	0	0	0	0	0	0	1.04173	0	0
ENSMUSG00000043230	Fam124b	protein_coding	0	0	0	0	0	0	0	0	0	0	0	0
ENSMUSG00000004364	Cul3	protein_coding	1.15273	1.28929	1.26137	1.04974	0.722366	0.945572	0.71873	0.684436	0.652853	0.71696	0.772423	0.781086
ENSMUSG00000090637	Gm6189	pseudogene	0	0	0	0	0	0.148984	0.0715548	0.173045	0	0	0	0
ENSMUSG00000038608	Dock10	protein_coding	0.577046	0.486921	0.297309	0.1257	0.196526	0.120643	0.208015	0.184967	0.254062	0.247189	0.23537	0.297344
ENSMUSG00000054976	Nyap2	protein_coding	0	0.00393437	0	0	0	0	0	0	0.000446701	0	0	0
ENSMUSG00000087008	Gm5530	pseudogene	0	0	0	0	0	0	0	0	0	0	0	0
ENSMUSG00000098797	mmu-mir-6344	miRNA	0	0	0	0	0	0	0	0	0	0	0	0
ENSMUSG00000055980	Irs1	protein_coding	0.00302951	0.0297769	0	0.00476395	0	0	0	0	0.00202849	0	0	0
ENSMUSG00000022591	Gm9747	protein_coding	0	0	0	0	0	0	0	0	0	0	0	0
ENSMUSG00000026142	Rhbdd1	protein_coding	0.076744	0.148168	0.0653194	0.234897	0.21367	0.118873	0.163177	0.120346	0.106442	0.112403	0.0993176	0.10502
ENSMUSG00000096779	Gm22112	miRNA	0	0	0	0	0	0	0	0	0	0	0	0
ENSMUSG00000067158	Col4a4	protein_coding	0.0171022	0.00258611	0	0	0	0.0061683	0	0	0	0	0	0
ENSMUSG00000079465	Col4a3	protein_coding	0.00130731	0.00899464	0.0254909	0	0	0.00229862	0	0	0	0.00329927	0	0.00705518
ENSMUSG00000065055	n-R5s213	rRNA	0	0	0	0	0	0	0	0	0	0	0	0
ENSMUSG00000097564	C430014B12Rik	lincRNA	0	0	0	0	0	0	0	0	0	0	0	0
ENSMUSG00000026150	Mff	protein_coding	1.43879	2.26647	1.37767	1.39892	1.69878	1.11807	1.38316	1.25054	1.29454	1.33734	1.45468	1.54601
ENSMUSG00000026149	Tm4sf20	protein_coding	0	0.132297	0	0	0	0	0	0.0101809	0	0	0	0
ENSMUSG00000093782	Gm22396	miRNA	0	0	0	0	0	0	0	0	0	0	0	0
ENSMUSG00000026159	Agfg1	protein_coding	0.843013	1.12212	0.54253	1.9151	1.8197	1.71926	2.37475	1.65175	1.97457	1.52302	1.79039	1.38835
ENSMUSG00000038496	Slc19a3	protein_coding	0	0	0	0	0	0	0	0	0	0	0	0
ENSMUSG00000026166	Ccl20	protein_coding	0	0	0	0	0	0	0	0	0	0	0	0
ENSMUSG00000053161	Daw1	protein_coding	0	0	0	0	0	0	0	0	0	0	0	0
ENSMUSG00000084443	n-R5s214	rRNA	0	0	0	0	0	0	0	0	0	0	0	0
ENSMUSG00000026163	Sphkap	protein_coding	0	0	0	0	0	0	0	0	0	0	0	0
ENSMUSG00000079140	Gm6374	pseudogene	0	0	0	0	0	0	0	0	0	0	0	0
ENSMUSG00000094946	Gm25754	miRNA	0	0	0	0	0	0	0	0	0	0	0	0
ENSMUSG00000077736	Gm24555	snoRNA	0	0	0	0	0	0	0	0	0	0	0	0
ENSMUSG00000045658	Pid1	protein_coding	0.00377169	0.00794395	0.00758778	0.055074	0.0379597	0.0347374	0.0705269	0.0319111	0.0169565	0.0394344	0.0335169	0.0258796
ENSMUSG00000098851	mmu-mir-6353	miRNA	0	0	0	0	0	0	0	0	0	0	0	0
ENSMUSG00000036766	Dner	protein_coding	0.00649555	0.00372426	0	0	0	0	0	0.00073697	0	0	0	0
ENSMUSG00000093254	Mir5126	miRNA	0	0	0	0	0	0	0	0	0	0	0	0
ENSMUSG00000026219	Trip12	protein_coding	1.78141	1.49366	1.71747	1.4665	1.69895	1.35264	1.43488	1.54564	1.74662	1.43064	1.66842	1.70642
ENSMUSG00000073633	Fbxo36	protein_coding	0.0320437	0	0	0.027485	0.0706519	0.0170733	0.09348	0.069407	0.0253568	0.0367587	0.0387045	0.033014
ENSMUSG00000026220	Slc16a14	protein_coding	0	0.196057	0	0.071288	0.0174524	0	0	0.0205738	0.00404725	0.00381364	0.0109514	0.0163102
ENSMUSG00000096802	Gm15433	pseudogene	0	0.974448	0	0	0	0	0	0	0	0	0.359246	0
ENSMUSG00000052477	C130026I21Rik	protein_coding	0	0	0	0.000499887	0.00220284	0.0014905	0	0	0.00127711	0	0	0.00171556
ENSMUSG00000064281	Rpl19-ps1	pseudogene	0.298932	2.05673	2.91439	7.99127	3.45244	2.62803	12.1171	5.29091	2.40189	3.39488	0.36107	3.2265
ENSMUSG00000098842	AC167036.1	miRNA	0	0	0	0	0	0	0	0	0	0	0	0
ENSMUSG00000061852	Gm7582	pseudogene	0	0	0	0	0	0	0	0	0	0	0	0
ENSMUSG00000089976	Gm2389	pseudogene	0	0	0	0	0	0	0	0	0	0	0	0
ENSMUSG00000089844	A530032D15Rik	protein_coding	0.032979	0.0583469	0.1429	0.041488	0.1295	0.0850466	0.0222799	0.107762	0.0044164	0.0208074	0.0239006	0.110347
ENSMUSG00000073631	Gm10553	protein_coding	0	0	0	0	0	0	0	0	0	0	0	0
ENSMUSG00000072109	A530040E14Rik	antisense	0	0	0	0.0171702	0	0	0	0	0	0	0.105509	0
ENSMUSG00000090128	Gm16038	pseudogene	0	0	0	0	0	0	0	0	0	0	0	0
ENSMUSG00000089763	Gm2635	pseudogene	0	0	0	0	0	0	0	0	0	0	0	0
ENSMUSG00000089716	Gm6264	pseudogene	0	0	0	0	0	0	0	0	0	0	0	0
ENSMUSG00000079457	Gm7609	pseudogene	0	0	0	0	0	0	0	0	0	0	0.00752759	0
ENSMUSG00000090252	Gm16028	antisense	0	0	0	0	0	0	0	0	0	0	0	0
ENSMUSG00000079455	Gm16026	pseudogene	0	0	0	0	0	0	0	0	0	0	0	0
ENSMUSG00000091199	Gm2619	pseudogene	0	0	0	0	0	0	0	0	0	0	0	0
ENSMUSG00000089652	Gm16025	lincRNA	0	0	0	0	0	0	0	0	0	0	0	0
ENSMUSG00000089937	Gm7281	pseudogene	0	0	0	0	0	0	0	0	0	0	0	0
ENSMUSG00000096292	Gm2666	pseudogene	0	0	0	0	0	0	0	0	0	0	0	0
ENSMUSG00000089714	Gm16092	lincRNA	0	0	0	0	0	0	0	0	0	0	0	0
ENSMUSG00000090186	Gm7592	pseudogene	0	0.0135783	0	0	0	0	0	0	0	0	0.0333725	0
ENSMUSG00000094127	G530012D18Rik	protein_coding	0	0	0	0	0	0	0	0	0	0	0	0
ENSMUSG00000070034	Sp110	protein_coding	1.61201	1.98847	1.2049	0.621055	0.767975	0.836139	0.564939	1.17419	1.27365	0.732286	0.958945	1.18314
ENSMUSG00000090103	Gm16094	antisense	0	0	0	0	0	0	0	0	0	0	0	0
ENSMUSG00000070031	Sp140	protein_coding	1.73662	2.76062	1.06702	2.04659	2.00339	2.01014	1.61017	2.4021	1.62898	1.88937	1.66996	2.2352
ENSMUSG00000073628	Gm10552	antisense	0	0	0	0	0	0	0	0	0	0	0	0
ENSMUSG00000090246	Gm17017	antisense	0	0	0	0.252181	0.0217898	0.0221154	0	0	0	0.119036	0	0
ENSMUSG00000026222	Sp100	protein_coding	3.34137	5.14479	3.52072	2.13183	2.75573	2.17403	5.53648	4.70757	4.516	3.23747	5.09202	3.11397
ENSMUSG00000064414	n-R5s215	rRNA	0	0	0	0	0	0	0	0	0	0	0	0
ENSMUSG00000052760	A630001G21Rik	protein_coding	0.0401774	0.242582	0.130568	0.155693	0.111033	0.0605512	0.106633	0.130892	0.0441959	0.164769	0.169851	0.116157
ENSMUSG00000098634	mmu-mir-8096	miRNA	0	0	0	0	0	0	0	0	0	0	0	0
ENSMUSG00000094834	Gm25472	miRNA	0	0	0	0	0	0	0	0	0	0	0	0
ENSMUSG00000092932	Gm22906	misc_RNA	0	0	0	0	0	0	0	0.481066	0	0	0	0
ENSMUSG00000036707	Cab39	protein_coding	0.95421	1.1858	1.23776	0.848218	1.00904	1.19332	0.785273	0.916438	1.0418	0.851288	0.84056	0.816719
ENSMUSG00000026223	Itm2c	protein_coding	13.3284	12.5576	18.3867	10.3927	8.8873	9.77538	11.3902	8.93122	9.71327	10.1747	9.90987	9.47137
ENSMUSG00000026224	4933407L21Rik	protein_coding	0.145502	0	0	0	0	0	0	0	0	0	0	0
ENSMUSG00000049608	Gpr55	protein_coding	0.262717	0.427681	0.124509	0.154922	0.199118	0.226153	0.117861	0.357687	0.0824572	0.067338	0.0644569	0.163934
ENSMUSG00000026226	Spata3	protein_coding	0	0	0	0	0	0	0	0	0	0	0	0
ENSMUSG00000026227	2810459M11Rik	protein_coding	0	0	0	0.0289571	0	0	0	0	0	0	0	0
ENSMUSG00000026229	Psmd1	protein_coding	1.9022	1.77909	2.48806	2.06786	2.69906	2.10925	2.02341	2.08152	2.26096	2.29296	2.42462	2.64866
ENSMUSG00000077274	Gm22786	snoRNA	36.2026	0	0	0	6.68982	0	3.66865	5.91475	6.78731	0	0	0
ENSMUSG00000026228	Htr2b	protein_coding	0.0272953	0	0	0.0321917	0	0	0	0	0	0	0.107149	0
ENSMUSG00000094638	Gm21972	protein_coding	0	0	0	0	0	0	0	0	0	0	0	0
ENSMUSG00000062590	Armc9	protein_coding	0.0915493	0.00702995	0.0557842	0.0314918	0.0346936	0.0402423	0.0326155	0.00973778	0.014367	0.0424182	0.0285087	0.0169835
ENSMUSG00000087538	Gm16341	antisense	0	0	0	0	0.00394401	0	0	0.0232471	0	0	0	0
ENSMUSG00000079445	B3gnt7	protein_coding	0.173077	0.127588	0.984312	1.19073	1.44921	1.31871	1.20581	1.76733	2.2888	1.66529	1.75083	2.0082
ENSMUSG00000091806	Gm5258	protein_coding	0	1.06206	0	0	0	0	0	0	0	0	0	0
ENSMUSG00000026234	Ncl	protein_coding	86.9977	65.443	131.668	133.911	96.2392	105.118	91.1024	101.831	70.3482	97.9111	61.6632	100.984
ENSMUSG00000064837	Snora75	snoRNA	1.32834	30.0291	35.9734	6.26649	0	0	0	0	12.4519	6.70467	0	9.31924
ENSMUSG00000064696	Gm24148	snoRNA	0	0	0	0	0	0	0	10.5233	4.43599	0	0	0
ENSMUSG00000064823	Snord82	snoRNA	0	2.48067	0	7.93755	10.202	17.7504	0	0	0	0	4.57269	9.5343
ENSMUSG00000073627	C130036L24Rik	processed_transcript	0.69584	0.537379	1.72292	0.478721	0.602733	0.888479	0.178384	0.312974	0.524157	0.188153	0.0450258	0.583404
ENSMUSG00000026237	Nmur1	protein_coding	0	0	0	0	0	0.161704	0	0	0	0	0	0
ENSMUSG00000036574	1700019O17Rik	protein_coding	0	0	0	0	0	0	0	0	0	0	0	0
ENSMUSG00000026238	Ptma	protein_coding	187.1	118.569	194.614	351.211	241.676	251.845	233.632	367.415	183.514	271.898	180.896	293.198
ENSMUSG00000026239	Pde6d	protein_coding	0.205035	0.503819	0.63252	1.17754	0.952349	0.958743	0.662472	0.600786	0.781936	0.736801	0.667591	0.899643
ENSMUSG00000026240	Cops7b	protein_coding	2.1281	1.73827	2.60736	1.36743	1.14415	1.00641	1.09066	1.01409	0.781251	1.25934	0.704659	1.14055
ENSMUSG00000084468	Gm22955	miRNA	0	0	0	0	0	0	0	0	0	0	0	0
ENSMUSG00000026241	Nppc	protein_coding	0	0	0	0	0	0	0	0	0	0	0	0
ENSMUSG00000053333	Dis3l2	protein_coding	0.00051017	0.00601732	0	0.006418	0.0138464	0.0092692	0.00818565	0.0191013	0.00717355	0.0238191	0.0166378	0.0223012
ENSMUSG00000084106	Gm6136	pseudogene	8.43959	4.42412	6.50118	7.37299	4.00714	8.57372	3.95944	6.38357	5.39979	4.73313	7.24899	5.36431
ENSMUSG00000026246	Alppl2	protein_coding	0	0	0	0	0	0	0	0	0	0	0	0
ENSMUSG00000079440	Alpi	protein_coding	0	0	0	0	0	0	0	0	0	0	0	0
ENSMUSG00000036500	Akp3	protein_coding	0	0	0	0	0	0	0	0	0	0	0	0
ENSMUSG00000026247	Ecel1	protein_coding	0	0	0	0	0	0	0	0	0	0	0	0
ENSMUSG00000036480	Prss56	protein_coding	0	0	0	0	0	0	0	0	0	0	0	0
ENSMUSG00000026251	Chrnd	protein_coding	0	0	0	0	0	0	0	0	0	0	0	0
ENSMUSG00000026253	Chrng	protein_coding	0	0	0	0	0	0	0	0	0	0	0	0
ENSMUSG00000026254	Eif4e2	protein_coding	6.46843	4.95947	4.37848	5.16426	6.49548	4.78855	7.87081	5.15008	5.05222	4.66832	5.5486	5.08376
ENSMUSG00000088318	Gm26187	snRNA	17.492	0	0	0	0	0	0	0	0	0	0	0
ENSMUSG00000026255	Efhd1	protein_coding	0	0	0.041177	0	0.00439012	0	0	0.00517531	0	0	0	0
ENSMUSG00000089821	Gm16535	antisense	0	0	0	0	0	0	0	0	0	0	0.461222	0
ENSMUSG00000048000	Gigyf2	protein_coding	0.68927	0.830369	0.891973	0.591314	0.463954	0.573763	0.474814	0.538192	0.643069	0.546526	0.510215	1.01351
ENSMUSG00000095281	Gm22549	snRNA	0	0	0	0	0	0	0	0	0	0	0	0
ENSMUSG00000079436	Kcnj13	protein_coding	0	0.0622613	0	0	0	0	0	0	0	0.026644	0	0
ENSMUSG00000089613	Gm23504	snRNA	0	0	0	0	0	0	0	0	0	0	0	0
ENSMUSG00000026258	3110079O15Rik	protein_coding	0	0	0	0	0	0	0	0	0	0	0	0
ENSMUSG00000026259	Ngef	protein_coding	0	0	0	0	0	0	0	0	0	0	0	0
ENSMUSG00000079434	Neu2	protein_coding	0	0	0	0	0	0	0	0	0	0	0	0
ENSMUSG00000091123	Gm17181	pseudogene	0	0	0	0	0	0	0	0	0	0	0	0
ENSMUSG00000090994	Gm6153	pseudogene	0	0	0	0	0	0	0	0	0	0	0	0
ENSMUSG00000026288	Inpp5d	protein_coding	0.63829	0.563248	0.410659	0.415906	0.599721	0.517742	0.413942	0.469322	0.729622	0.574035	0.624016	0.680369
ENSMUSG00000026289	Atg16l1	protein_coding	0.807015	0.897706	0.649113	0.748508	0.775773	0.59194	0.448893	0.615165	0.5986	0.536608	0.709186	0.524192
ENSMUSG00000087968	Gm25395	snoRNA	0	9.57611	0	0	5.25101	1.52271	0	1.32647	6.52352	0	3.53038	8.41261
ENSMUSG00000089281	Scarna6	snoRNA	0.666674	0	0	0	0	0	0	0	0	0	0	0
ENSMUSG00000073623	5830472F04Rik	protein_coding	3.52331	3.95776	4.90714	0	0.290654	0.589995	0	0	0	0	2.12784	3.80285
ENSMUSG00000056055	Sag	protein_coding	0.298146	0.0795412	0.193782	0.0803725	0.0147573	0.0499261	0.035968	0.0202962	0.0741489	0.0591199	0.0154337	0.0620618
ENSMUSG00000070738	Dgkd	protein_coding	0.831013	0.896764	1.18768	0.875756	1.23941	1.01043	1.16798	1.19867	1.0493	0.888514	1.00141	0.779863
ENSMUSG00000005501	Usp40	protein_coding	0.545901	0.396947	0.902117	0.580322	0.550058	0.615411	0.691497	0.530886	0.477417	0.523665	0.445751	0.602742
ENSMUSG00000095942	Gm25198	miRNA	0	0	0	0	0	0	0	0	0	0	0	0
ENSMUSG00000084021	Gm5832	pseudogene	0	0	0	0	0	0	0	0	0	0	0	0
ENSMUSG00000083478	Gm15375	pseudogene	0	0	0	0	0	0	0	0	0	0	0	0
ENSMUSG00000090165	Ugt1a10	protein_coding	0	0	0	0	0	0	0	0	0	0	0	0
ENSMUSG00000092220	Gm20528	processed_transcript	0	0	0	0	0	0	0	0	0	0	0	0
ENSMUSG00000090175	Ugt1a9	protein_coding	0	0	0	0	0	0	0	0	0	0	0	0
ENSMUSG00000089675	Ugt1a8	protein_coding	0	0	0	0	0	0	0	0	0	0	0	0
ENSMUSG00000090124	Ugt1a7c	protein_coding	0.00424205	0.00694915	0	0.00889425	0.00653234	0.00580121	0.00597048	0.00770069	0.00757434	0	0.00170794	0.00839414
ENSMUSG00000082837	Gm15373	pseudogene	0	0	0	0	0	0	0	0	2.76386	0	0	0
ENSMUSG00000054545	Ugt1a6a	protein_coding	0	0.0208226	0.0278664	0	0	0.000886881	0.00127786	0	0	0.00572835	0.00456938	0.00408318
ENSMUSG00000090145	Ugt1a6b	protein_coding	0	0	0	0	0	0	0	0	0	0.00192593	0.00737411	0
ENSMUSG00000084195	Gm15372	pseudogene	0	0	0	0	0	0.372461	0	0	0	0	0	0
ENSMUSG00000081261	Gm15370	pseudogene	0	0	0	0	0	0	0	0	0	0	0	0
ENSMUSG00000081602	Gm15369	pseudogene	0	0	0	0	0	0	0	0	0	0	0	0
ENSMUSG00000082513	Gm15374	pseudogene	0	0	0	0	0	0	0	0	0	0	0	0
ENSMUSG00000082677	Gm15371	pseudogene	0	0	0	0	0	0	0	0	0	0	0	0
ENSMUSG00000089943	Ugt1a5	protein_coding	0	0	0	0	0	0	0	0	0	0.00841468	0	0.0431856
ENSMUSG00000081488	Gm15368	pseudogene	0	0	0	0	0	0	1.56495	0	0	0.389738	0	0
ENSMUSG00000083277	Gm15376	pseudogene	0	0	0	0	0	0	0	0	0	0	0	0
ENSMUSG00000090171	Ugt1a2	protein_coding	0	0	0	0	0	0	0	0	0	0	0	0
ENSMUSG00000081984	Dnajb3	protein_coding	0	0.341488	0	0	0.401257	0	0.146698	1.18256	0	0.438407	0	0
ENSMUSG00000089960	Ugt1a1	protein_coding	0	0	0	0	0	0	0	0	0	0	0	0
ENSMUSG00000079429	Mroh2a	protein_coding	0.300253	0.295117	0.357778	0.456414	0.23407	0.263964	0.118326	0.0851649	0.251303	0.135764	0.160177	0.121528
ENSMUSG00000044783	Hjurp	protein_coding	10.1949	9.03563	5.04856	14.5201	16.1208	14.3404	11.5906	11.818	10.7816	12.3646	8.91538	10.9283
ENSMUSG00000036251	Trpm8	protein_coding	0.00158259	0	0.00342871	0	0	0.00742033	0	0	0.00317898	0.00898646	0	0.0068326
ENSMUSG00000085420	4930453O03Rik	antisense	0	0	0	0	0	0	0	0	0	0	0	0
ENSMUSG00000026295	Spp2	protein_coding	0.0362807	0	0	0	0	0	0	0	0	0	0	0
ENSMUSG00000062310	Glrp1	protein_coding	1.95537	0.594409	1.89981	1.98122	1.86252	1.35869	1.49805	1.70163	2.20011	1.80603	1.63136	2.426
ENSMUSG00000049866	Arl4c	protein_coding	2.51976	3.43152	1.05236	2.53496	2.61562	1.78285	2.94825	3.33557	2.76452	2.22953	2.62184	2.40512
ENSMUSG00000097398	2410088K16Rik	lincRNA	0	0	0	0	0	0	0	0	0	0	0	0
ENSMUSG00000036206	Sh3bp4	protein_coding	0.041739	0.0225638	0	0.0180497	0.0253079	0	0.0264355	0.0426205	0.0698686	0.0158006	0.0529359	0.033788
ENSMUSG00000055013	Agap1	protein_coding	0.0172469	0.0161634	0.0056483	0.0589723	0.0481758	0.0378472	0.0274354	0.0398638	0.037867	0.034922	0.0365769	0.059309
ENSMUSG00000088371	Gm25180	rRNA	0	4.52991	0	0	2.66138	0	0	0	0	0	0	0
ENSMUSG00000088775	Gm26037	misc_RNA	0	0	0	0	1.64019	0	0	0	0	0	0	0
ENSMUSG00000034486	Gbx2	protein_coding	0.563589	0.391023	2.04702	1.69431	0.746626	1.67101	2.60365	1.15098	1.77584	1.3805	2.44266	1.2345
ENSMUSG00000092627	D130058E05Rik	protein_coding	0	0	0	0	0	0	0	0	0	0	0	0
ENSMUSG00000067081	Asb18	protein_coding	0	0	0	0.0111885	0	0	0	0	0	0	0	0
ENSMUSG00000026301	Iqca	protein_coding	0	0	0	0	0	0	0	0	0	0	0	0
ENSMUSG00000044337	Ackr3	protein_coding	0	0.0271918	0	0	0	0	0.0350435	0	0.0277857	0	0.0501234	0
ENSMUSG00000098368	5S_rRNA	rRNA	0	0	0	0	0	0	0	0	0	0	0	0
ENSMUSG00000034432	Cops8	protein_coding	4.15083	4.50007	2.06489	3.79589	4.19724	5.27275	3.09907	4.53561	4.53276	2.87739	4.57253	3.01883
ENSMUSG00000056128	Gm9991	protein_coding	0	0	0	0	0	0	0	0	0	0	0	0
ENSMUSG00000048126	Col6a3	protein_coding	0.0113178	0	0	0.0195772	0	0	0	0	0	0	0.00136704	0
ENSMUSG00000026303	Mlph	protein_coding	0	0.0770522	0	0.0154093	0	0	0	0.00667072	0.0164032	0.00618254	0.0177541	0
ENSMUSG00000090550	Prlh	protein_coding	0	0	0	0	0	0	0	0	0	0	0	0
ENSMUSG00000026304	Rab17	protein_coding	0.39842	0.286173	0.564391	0.301212	0.283167	0.188605	0.46586	0.0730216	0.0718234	0.183697	0.129564	0.297714
ENSMUSG00000026305	Lrrfip1	protein_coding	1.87498	2.35097	1.39325	1.32381	1.06941	1.118	1.17893	1.1988	1.10919	1.06228	1.23314	1.37943
ENSMUSG00000070732	Rbm44	protein_coding	0.0550091	0	0.00744866	0	0	0.076571	0	0	0	0	0	0
ENSMUSG00000034353	Ramp1	protein_coding	0.704728	1.22462	0.248845	1.14187	0.96455	1.01319	0.434012	0.702383	0.633504	0.808199	0.663103	0.611456
ENSMUSG00000034343	Ube2f	protein_coding	1.85523	2.0036	1.24552	0.965258	1.24327	1.50348	1.53188	1.51553	1.63176	1.09537	1.63224	1.38687
ENSMUSG00000083064	Gm7785	pseudogene	0	0	0	0	0	0	0	0	0.928309	0.374883	0	4.70302
ENSMUSG00000097285	Gm26683	lincRNA	0	0.241076	0	0.0578539	0.368251	0.316253	0.124275	0.0500902	0.361301	0.0618993	0.0740636	0.0926559
ENSMUSG00000026307	Scly	protein_coding	0.380718	0.763685	0.479751	0.452068	0.821075	0.737715	0.866096	1.15834	0.879213	0.686301	1.10741	0.737988
ENSMUSG00000090322	Gm17090	antisense	0	0	0	0	0	0	0	0.00751196	0	0	0.0133287	0
ENSMUSG00000049515	Espnl	protein_coding	0	0	0	0	0	0	0	0	0	0	0	0
ENSMUSG00000026308	Klhl30	protein_coding	0	0	0	0.0243675	0	0	0	0.0316463	0.207514	0.00977678	0.0374339	0.0334507
ENSMUSG00000047443	Fam132b	protein_coding	0.249564	0.200696	0	0	0.0524051	0.199456	0.0766363	0.216223	0.106338	0.257657	0.109615	0.134682
ENSMUSG00000026309	Ilkap	protein_coding	1.82418	1.67193	1.63422	2.4994	1.84456	2.0661	2.16446	2.54649	1.77803	2.40869	1.48751	1.52446
ENSMUSG00000067071	Hes6	protein_coding	11.612	8.49211	13.3276	15.9232	17.6818	17.4194	11.0318	16.986	11.6164	13.4752	13.6083	8.87779
ENSMUSG00000055866	Per2	protein_coding	0.195633	0.168251	0	0.330067	0.430701	0.329644	0.230601	0.258029	0.199216	0.159431	0.246144	0.18476
ENSMUSG00000034292	Traf3ip1	protein_coding	0	0	0	0.0681782	0.0324003	0.0896849	0.0732261	0.034723	0.0273226	0.102982	0.0739319	0.0495488
ENSMUSG00000026311	Asb1	protein_coding	0.993564	0.702764	1.50882	0.584073	0.55766	0.413611	0.776305	0.568905	0.503613	0.796765	0.336474	0.636422
ENSMUSG00000007805	Twist2	protein_coding	0	0	0	0	0	0	0	0	0	0	0	0
ENSMUSG00000073617	Hdac4	protein_coding	5.31779	6.9691	2.72026	5.57487	7.59177	7.66192	2.30773	4.77647	5.19263	4.84631	6.33396	4.5838
ENSMUSG00000026313	Hdac4	protein_coding	0.077013	0.053148	0.0221876	0.045092	0.0345369	0.0480178	0.0131454	0.0496377	0.0351088	0.0268794	0.0257293	0.0495203
ENSMUSG00000096941	Gm26720	lincRNA	0	0.194127	0	0	0	0.0578783	0	0	0.0330612	0	0.38766	0.213176
ENSMUSG00000026260	Ndufa10	protein_coding	2.92496	2.20229	2.60838	4.79485	4.75981	4.3823	4.4906	4.71735	3.89321	4.19621	3.37683	6.37425
ENSMUSG00000098288	mmu-mir-6900	miRNA	0	0	0	0	0	0	0	0	0	0	0	0
ENSMUSG00000067064	Olfr1416	protein_coding	0	0	0	0	0	0	0	0	0	0	0	0
ENSMUSG00000057464	Olfr1415	protein_coding	0	0	0	0	0	0	0	0	0	0	0	0
ENSMUSG00000042849	Olfr1414	protein_coding	0	0	0	0	0	0	0	0	0	0	0	0
ENSMUSG00000097001	1700054K02Rik	antisense	0	0	0	0	0	0	0	0	0	0	0	0
ENSMUSG00000058904	Olfr1413	protein_coding	0	0	0	0	0	0	0	0	0	0	0	0
ENSMUSG00000046300	Olfr1412	protein_coding	0	0	0	0	0	0	0	0	0	0	0	0
ENSMUSG00000062497	Olfr1411	protein_coding	0	0	0	0	0	0	0	0	0	0	0	0
ENSMUSG00000063583	Olfr1410	protein_coding	0	0	0	0	0	0	0	0	0	0	0	0
ENSMUSG00000061616	Olfr12	protein_coding	0	0	0	0	0	0	0	0	0	0	0	0
ENSMUSG00000073616	Myeov2	protein_coding	83.3529	94.0153	47.3208	170.069	172.07	165.209	116.493	134.576	152.625	141.582	85.2951	109.74
ENSMUSG00000044055	Otos	protein_coding	0.267448	0	0.331105	0	0.0441262	0	0	0	0	0	0	0
ENSMUSG00000034220	Gpc1	protein_coding	0.00618718	0.285823	0.247986	0.593495	1.05757	0.790524	0.114948	0.635996	0.331423	0.429403	0.381137	0.437414
ENSMUSG00000065470	Mir149	miRNA	0	0	0	6.31396	0	0	0	0	0	0	0	0
ENSMUSG00000034212	Ankmy1	protein_coding	0	0	0.0233545	0	0	0	0	0	0	0	0	0
ENSMUSG00000047067	Dusp28	protein_coding	0.974276	1.70242	8.09137	2.8939	0.500097	1.45926	4.47941	1.17908	1.15974	0.956196	1.89595	2.27842
ENSMUSG00000097251	5033417F24Rik	lincRNA	0	0.946502	0	0.524178	0.598858	0	0.0625542	0	0	0.467359	0	0
ENSMUSG00000026269	Rnpepl1	protein_coding	0.545514	1.23833	0.295467	1.31738	1.49257	1.40069	0.965216	1.59153	0.974036	1.45867	1.23153	2.03976
ENSMUSG00000026270	Capn10	protein_coding	0.612076	0.972811	1.04393	0.419814	0.376012	0.511386	0.681843	0.62057	0.49703	0.616238	0.676387	0.463853
ENSMUSG00000026271	Gpr35	protein_coding	0.35938	0.274737	0.173024	0.0523269	0.00768626	0.156022	0	0.0906099	0.0980355	0.00839788	0	0.114932
ENSMUSG00000045091	Aqp12	protein_coding	0	0	0	0	0	0	0	0	0	0	0	0
ENSMUSG00000014602	Kif1a	protein_coding	0	0	0	0.0176829	0.0283355	0	0.015539	0.00139181	0.0150587	0.00644978	0.0160519	0.00882703
ENSMUSG00000026272	Agxt	protein_coding	0	0	0	0	0	0	0	0	0	0	0	0
ENSMUSG00000034159	2310007B03Rik	protein_coding	0	0	0	0	0	0	0	0	0	0	0	0
ENSMUSG00000084989	E030010N08Rik	protein_coding	0	0	0	0	0	0	0	0	0	0	0	0
ENSMUSG00000047793	Sned1	protein_coding	0.0379205	0.11714	0.0264071	0	0.0109488	0.00634997	0	0	0	0.00170893	0	0.0190028
ENSMUSG00000098997	mmu-mir-6901	miRNA	0	0	0	0	0	0	0	0	0	0	0	0
ENSMUSG00000026273	Mterfd2	protein_coding	0.685069	1.91646	0.742109	0.973696	1.78021	1.37441	1.3573	1.30939	0.599846	1.28006	0.859297	0.91006
ENSMUSG00000026274	Pask	protein_coding	0.111967	0.115054	0.242579	0.140056	0.149886	0.1044	0.244978	0.124725	0.013631	0.0738541	0.150609	0.0741584
ENSMUSG00000026275	Ppp1r7	protein_coding	0.934206	0.549802	1.42428	1.38744	1.38863	1.28095	1.10058	1.18555	1.1661	1.69912	1.28163	1.34444
ENSMUSG00000098689	mmu-mir-6345	miRNA	0	0	0	0	0	0	0	0	0	0	0	0
ENSMUSG00000064389	Gm26446	snRNA	0	0	0	0	0	0	0	0	0	0	0	0
ENSMUSG00000034107	Ano7	protein_coding	0	0	0	0	0.017229	0	0	0	0.0119863	0	0	0
ENSMUSG00000034088	Hdlbp	protein_coding	2.37356	2.03746	2.05642	2.37901	2.89529	2.85756	2.64114	2.71664	3.00972	2.3771	2.66488	2.46113
ENSMUSG00000090489	Gm17415	protein_coding	0	0	0.711444	0	0	0.256615	0	0	0	0.138123	0	0
ENSMUSG00000026276	2002-09-01	protein_coding	3.12728	2.99056	2.34813	3.79923	3.58244	3.45401	4.8194	3.43157	3.48488	4.91847	3.49437	3.7562
ENSMUSG00000034066	Farp2	protein_coding	0.0241135	0	0	0.00379189	0	0.00376874	0.0176481	0.00656608	0	0	0.00194173	0
ENSMUSG00000026277	Stk25	protein_coding	0.230087	0.427175	0.443102	0.361816	0.317404	0.344623	0.172713	0.208841	0.359476	0.370986	0.285634	0.338022
ENSMUSG00000026278	Bok	protein_coding	0	0	0	0	0	0	0.162986	0	0.0822378	0	0.042386	0.0473448
ENSMUSG00000026279	Thap4	protein_coding	0.328699	0.547826	0.208996	0.719144	0.639583	0.720337	0.7392	0.700468	0.722467	0.459854	0.612799	0.516743
ENSMUSG00000026280	Atg4b	protein_coding	0.703229	0.723242	0.443952	0.505317	0.615856	0.687838	0.896684	0.662599	0.963558	0.561219	0.669399	0.723837
ENSMUSG00000026281	Dtymk	protein_coding	1.227	1.72552	3.78299	3.79957	4.54559	3.67311	3.06067	3.40534	2.75541	4.85925	3.40871	3.13769
ENSMUSG00000026283	Ing5	protein_coding	1.87023	1.88611	1.1396	1.56239	1.55811	1.44438	1.04468	1.31957	1.21965	1.30904	1.05302	1.15124
ENSMUSG00000088961	Gm22089	snRNA	0	0	0	0	0	0	0	0	0	0	0	0
ENSMUSG00000073609	D2hgdh	protein_coding	0.417086	0.153732	0.141192	0.225457	0.312355	0.175699	0.407252	0.252875	0.257453	0.341274	0.322737	0.179368
ENSMUSG00000094651	Gal3st2	protein_coding	0	0	0	0	0	0	0	0	0	0	0.00704218	0
ENSMUSG00000093805	Gm9994	protein_coding	0	0	0	0	0	0	0	0	0	0	0	0
ENSMUSG00000073608	Gm6086	protein_coding	0	0	0.0363958	0	0	0	0	0	0	0	0	0
ENSMUSG00000034000	Neu4	protein_coding	0	0	0	0	0	0	0	0	0	0	0	0
ENSMUSG00000026285	Pdcd1	protein_coding	0	0	0	0.0779994	0.0358039	0	0	0.00844153	0	0.117356	0.0374451	0.0602293
ENSMUSG00000077413	Gm23389	snoRNA	0	0	0	0	0	0	0	0	0	0	0	0
ENSMUSG00000089310	Gm23181	snoRNA	0	0	0	0	0	0	0	0	0	0	0	0
ENSMUSG00000051185	Fam174a	protein_coding	0.562873	1.94037	1.1046	2.31544	1.59693	1.4917	1.59132	2.59336	2.0046	2.40357	2.04455	2.0075
ENSMUSG00000081051	Gm15427	pseudogene	105.299	133.11	382.757	153.166	158.266	218.403	157.343	237.148	178.419	171.073	184.952	119.652
ENSMUSG00000040710	St8sia4	protein_coding	0.727359	0.682322	0.421502	1.26546	1.0341	1.05862	2.04807	1.38762	2.03099	2.03371	2.17368	1.81234
ENSMUSG00000095955	Gm22360	snRNA	0	0	0	0	0	0	0	5.61993	7.7388	7.29211	4.9858	0
ENSMUSG00000080345	Gm24586	miRNA	0	0	0	0	0	0	0	0	0	0	0	0
ENSMUSG00000096585	Gm22917	miRNA	0	0	0	0	0	0	0	0	0	0	0	0
ENSMUSG00000095610	Gm26245	snRNA	0	0	0	0	0	0	0	0	0	0	0	0
ENSMUSG00000077255	Gm26078	snoRNA	0	0	0	0	0	0	0	0	0	0	0	0
ENSMUSG00000040693	Slco4c1	protein_coding	0	0.113839	0.0645241	0.0364258	0.0439509	0.0310315	0.0894233	0.0292849	0	0.0334053	0.0139895	0.0178585
ENSMUSG00000097814	Gm5101	lincRNA	0.764715	1.54181	0.339851	0	0.124552	0.252827	0	0.0533925	0.0262582	0	0	0.0423276
ENSMUSG00000090974	Slco6b1	processed_transcript	0	0	0	0	0	0	0	0	0	0	0	0
ENSMUSG00000045463	Slco6b1	protein_coding	0	0	0	0	0	0	0	0	0	0	0	0
ENSMUSG00000097480	Gm9499	pseudogene	0	0	0	0	0.317489	0	0	0	0	0	0	0.0989035
ENSMUSG00000044757	Gm6430	protein_coding	0	0	0	0	0	0	0	0	0.0947862	0.089315	0	0
ENSMUSG00000026331	Slco6c1	protein_coding	0	0	0	0.0100343	0	0	0	0	0	0	0	0
ENSMUSG00000044768	D1Ertd622e	protein_coding	1.27359	1.14669	1.20059	0.565657	0.538955	0.746439	0.665008	0.701533	0.592377	0.699264	0.457973	0.724044
ENSMUSG00000040648	Ppip5k2	protein_coding	0.620333	0.377704	0.621436	0.394941	0.408941	0.368399	0.368552	0.442843	0.391468	0.441607	0.412767	0.494757
ENSMUSG00000026333	Gin1	protein_coding	0.427824	0.302469	0.195135	0.265563	0.108356	0.241946	0.335932	0.158393	0.155794	0.22257	0.0407963	0.162024
ENSMUSG00000026335	Pam	protein_coding	0.0458524	0.0156005	0.00445758	0.0286566	0.0288543	0.0368653	0.038721	0.024811	0.0417228	0.0252206	0.0383425	0.0380695
ENSMUSG00000089169	Gm25413	misc_RNA	0	0	0	0	0	0	0	0	0	0	0	0
ENSMUSG00000089782	Gm3531	pseudogene	0	0	0	0	0	0	0	0	0	0	0	0
ENSMUSG00000089706	B230216N24Rik	processed_transcript	0.00665043	0	0.00720416	0	0.0345634	0.0116933	0	0	0.0178119	0.0377634	0	0.0287124
ENSMUSG00000096085	Gm24465	snRNA	0	1.62287	0	0	0	0	0	0	0	0	0	0
ENSMUSG00000097608	Gm7952	pseudogene	0	0.17647	0	0	0	0.105228	0	0.122222	0	0	0	0.0968933
ENSMUSG00000026336	Slco6d1	protein_coding	0.00737156	0.0144909	0	0	0	0	0	0	0	0	0	0
ENSMUSG00000089791	Gm3555	pseudogene	0	0	0	0.19915	0	0	0	0	0	0	0	0
ENSMUSG00000096193	Gm26134	miRNA	0	0	0	0	0	0	0	0	0	0	0	0
ENSMUSG00000087804	Gm23434	snRNA	0	0	0	0	0	0	0	0	0	0	0	0
ENSMUSG00000067028	Cntnap5b	protein_coding	0.00297264	0.0029218	0.00429354	0	0	0	0	0	0	0	0	0
ENSMUSG00000082431	Gm7110	pseudogene	0.591855	0.581731	0.961701	0.46535	0.170887	0.173441	0.999609	1.00726	0	1.68038	0.893602	2.07614
ENSMUSG00000087883	Gm23602	snoRNA	0	0	0	0	0	0	0	0	0	0	0	0
ENSMUSG00000077039	Gm25537	miRNA	0	0	0	0	0	0	0	0	0	0	0	0
ENSMUSG00000077295	Gm24122	snoRNA	0	0	0	0	0	0	0	0	0	0	0	0
ENSMUSG00000088510	Gm23036	snoRNA	0	0	0	0	0	0	0	0	0	0	0	0
ENSMUSG00000087908	Gm22034	snoRNA	0	0	0	0	0	0	0	0	0	0	0	0
ENSMUSG00000088594	Gm23965	snoRNA	0	0	0	0	0	0	0	0	0	0	0	0
ENSMUSG00000088161	Gm23537	misc_RNA	0	0	0	0	0	0	0	0	0	0	0	0
ENSMUSG00000080661	Gm25003	miRNA	0	0	0	0	0	0	0	0	0	0	0	0
ENSMUSG00000050840	Cdh20	protein_coding	0	0	0	0	0	0	0	0	0	0	0	0
ENSMUSG00000084704	n-R5s216	rRNA	0	0	0	0	0	0	0	0	0	0	0	0
ENSMUSG00000089866	Gm15699	antisense	0	0	0	0	0	0	0	0	0	0	0	0
ENSMUSG00000047496	Rnf152	protein_coding	0.0154984	0.0239381	0	0.0139266	0.0242922	0	0	0.00753606	0	0.00558764	0.0240686	0.0107538
ENSMUSG00000097482	Gm17634	lincRNA	0.628938	0	0	0	0	0	0	0	0	0	0	0
ENSMUSG00000067017	Gm3608	pseudogene	0.123588	0.364421	0	0.437273	0.0713674	0.289735	0.260916	0.546857	0.413757	0.506837	0.59711	0.366832
ENSMUSG00000056536	Pign	protein_coding	0.108072	0.144513	0.149741	0.0790441	0.131346	0.139201	0.116733	0.0923896	0.117799	0.0856283	0.0963844	0.0895195
ENSMUSG00000076999	Gm22426	miRNA	1.8403	3.61764	0	1.44695	1.06271	2.15717	0	1.25278	2.46444	0	0	0
ENSMUSG00000026319	2310035C23Rik	protein_coding	0.12001	0.140788	0.056614	0.0608768	0.124072	0.105506	0.0948069	0.0843319	0.0479544	0.141666	0.0701402	0.116997
ENSMUSG00000026321	Tnfrsf11a	protein_coding	0	0.010327	0	0.0123915	0.0182018	0.00307897	0.0310543	0.0143049	0.0422105	0.039774	0.0555221	0.0453616
ENSMUSG00000089206	Gm26214	snRNA	0	0	0	0	0	0	0	0	0	0	0	0
ENSMUSG00000038866	Zcchc2	protein_coding	0.525932	0.783357	0.381276	0.448508	0.397155	0.545356	0.433885	0.619661	0.582405	0.574312	0.554627	0.709576
ENSMUSG00000097612	Gm26509	pseudogene	0	0	0	0	0	0.109224	0	0	0	0	0	0
ENSMUSG00000044340	Phlpp1	protein_coding	0	0.00468263	0.0283843	0.0181048	0.01238	0.0209416	0.0295032	0.0275668	0.0324311	0.0405785	0.026854	0.023568
ENSMUSG00000057329	Bcl2	protein_coding	0.257834	0.191301	0.126066	0.966293	0.518508	0.649147	0.399037	0.396797	0.33386	0.580439	0.180556	0.456961
ENSMUSG00000054006	D630008O14Rik	antisense	0.181456	0	0.0520317	0.125886	0.0462283	0.0437912	0.0450689	0.0435972	0.0250144	0.030305	0.00644631	0.0316821
ENSMUSG00000098344	mmu-mir-3473f	miRNA	0	0	0	0	0	0	0	0	0	0	0	0
ENSMUSG00000009905	Kdsr	protein_coding	1.18579	1.26704	1.22126	0.685124	0.54728	0.763426	0.576542	0.388321	0.493226	0.716972	0.542527	0.530855
ENSMUSG00000009907	Vps4b	protein_coding	2.45599	3.51462	1.94555	2.21176	2.093	1.47114	2.03746	1.85235	1.66982	2.05127	1.92104	1.80713
ENSMUSG00000067006	Serpinb5	protein_coding	0	0	0	0	0	0	0	0	0	0	0	0.0257963
ENSMUSG00000083613	Pou2f3-rs1	pseudogene	0	0	0	0	0	0	0	0	0	0	0	0
ENSMUSG00000059956	Serpinb12	protein_coding	0	0.0383631	0	0	0	0	0	0	0	0	0	0
ENSMUSG00000048775	Serpinb13	protein_coding	0	0	0	0	0	0	0	0	0	0	0	0
ENSMUSG00000084228	Gm8080	pseudogene	0	0	0	0	0	0	0	0	0	0	0	0
ENSMUSG00000044594	Serpinb3a	protein_coding	0	0	0	0	0	0	0	0	0	0	0	0
ENSMUSG00000058017	Serpinb3d	protein_coding	0	0	0	0	0	0	0	0	0	0	0	0
ENSMUSG00000083884	Gm15388	pseudogene	0	0	0	0	0	0.142623	0	0	0	0	0	0
ENSMUSG00000073602	Serpinb3b	protein_coding	0	0	0	0	0	0	0	0	0	0	0	0
ENSMUSG00000080729	Gm8084	pseudogene	0	0	0	0	0	0	0	0	0	0	0	0
ENSMUSG00000081114	Gm15390	pseudogene	0	0	0	0	0	0	0	0	0	0	0	0
ENSMUSG00000073601	Serpinb3c	protein_coding	0	0	0	0	0	0	0	0	0	0	0	0
ENSMUSG00000084189	Gm8089	pseudogene	0	0	0	0	0	0	0	0	0	0	0	0
ENSMUSG00000026327	Serpinb11	protein_coding	0	0	0.0412743	0	0	0	0	0	0	0	0	0
ENSMUSG00000087210	Gm15391	lincRNA	0	0	0	0	0	0	0	0	0	0	0	0
ENSMUSG00000067001	Serpinb7	protein_coding	0	0	0	0	0	0	0	0	0	0	0	0
ENSMUSG00000089278	Gm24553	snoRNA	0	0	0	0	0	0	0	0	0	0	0	0
ENSMUSG00000062345	Serpinb2	protein_coding	0.367203	0.765154	0.708043	0.941215	1.0263	0.908207	1.0109	1.38484	1.3277	0.820141	1.14875	0.812492
ENSMUSG00000092572	Serpinb10	polymorphic_pseudogene	0.200473	0.788174	0.509864	0.822382	0.770093	1.06768	1.20714	1.60798	1.07969	0.978874	1.6371	1.19479
ENSMUSG00000098034	Serpinb10	protein_coding	0	0	0	0	0	0	0	0	0	0	0	0
ENSMUSG00000026315	Serpinb8	protein_coding	0.691572	0.881828	0.890886	0.271877	0.458722	0.153366	0.363035	0.64892	0.888575	0.489399	1.25299	0.443831
ENSMUSG00000086161	Gm15389	lincRNA	0	0.213489	0	0	0	0	0	0	0	0	0	0
ENSMUSG00000096241	Gm24267	snRNA	0	0	0	0	0	0	0	0	0	0	0	0
ENSMUSG00000077237	Gm22438	snoRNA	0	0	0	0	0	0	0	0	0	0	0	0
ENSMUSG00000089037	Gm22159	snoRNA	0	0	0	0	0	0	0	0	0	0	0	0
ENSMUSG00000084741	Gm25293	misc_RNA	0	0	0	0	0	0	0	0	0	0	0	0
ENSMUSG00000026312	Cdh7	protein_coding	0.0134411	0.0132112	0.00606676	0	0	0.00328239	0	0	0.00974983	0	0	0.0145075
ENSMUSG00000047216	Cdh19	protein_coding	0	0	0	0	0	0	0	0	0	0	0	0
ENSMUSG00000038702	Dsel	protein_coding	0.256124	0.139857	0.431588	0.44751	0.279371	0.366941	0.384515	0.406829	0.724088	0.592517	0.360924	0.184297
ENSMUSG00000088691	Gm22331	snoRNA	0	0	0	0	0	0	0	0	0	0	0	0
ENSMUSG00000084546	Gm24937	snoRNA	0	0	0	0	0	0	0	0	0	0	0	0
ENSMUSG00000097648	9330185C12Rik	lincRNA	0	0	0	0	0	0	0	0	0	0	0	0
ENSMUSG00000070695	Cntnap5a	protein_coding	0	0	0	0	0	0	0	0	0	0	0	0
ENSMUSG00000092948	Gm23393	miRNA	0	0	0	0	0	0	0	0	0	0	0	0
ENSMUSG00000094429	Gm19965	protein_coding	0	0	0	0	0	0	0	0	0	0	0	0
ENSMUSG00000065865	Gm24030	snRNA	0	0	0	0	0	0	0	0	0	0	0	0
ENSMUSG00000098815	AC112986.1	miRNA	0	0	0	0	0	0	0	0	0	0	0	0
ENSMUSG00000026374	Tsn	protein_coding	11.5669	10.2404	11.9991	11.4838	11.7336	11.7201	11.5654	11.9161	8.80448	9.92195	11.3665	11.7138
ENSMUSG00000026377	Mki67ip	protein_coding	13.1941	7.46229	8.89501	6.30553	8.27463	5.47789	9.13774	6.47295	6.81094	5.46908	6.81095	5.37816
ENSMUSG00000064302	Clasp1	protein_coding	0.104218	0.104011	0.140684	0.141192	0.162028	0.163979	0.125243	0.123882	0.147615	0.132013	0.113777	0.144069
ENSMUSG00000077257	Gm26080	snoRNA	0	0	0	0	0	0	0	0	0	0	0	0
ENSMUSG00000073596	2900060B14Rik	protein_coding	0	20.0362	29.4428	3.56172	5.23178	9.29243	0	0	10.6161	2.85808	2.7358	19.5575
ENSMUSG00000080542	Gm22710	snRNA	19594.7	16572.8	4945.22	4789.52	7106.28	3702.74	9763.1	7724.96	6873.31	5933.51	9501.07	4340.77
ENSMUSG00000026380	Tfcp2l1	protein_coding	0.0401358	0.0121382	0.0535109	0.0145648	0	0	0.0052144	0.0168137	0	0.00584372	0.0055937	0
ENSMUSG00000089601	Gm22094	rRNA	0	0	0	0	0	0	0	0	0	0	0	0
ENSMUSG00000088363	Gm23497	snRNA	0	0	0	0	0	0	0	0	0	0	0	0
ENSMUSG00000048402	Gli2	protein_coding	0	0	0	0	0	0	0	0	0	0	0	0
ENSMUSG00000098273	mmu-mir-6346	miRNA	0	0	0	0	0	0	0	0	0	0	0	0
ENSMUSG00000097408	Gm26831	lincRNA	0	1.50997	0	0	0	0	0	0	0	0	0	0
ENSMUSG00000096939	Gm8321	pseudogene	0	0.177191	0	0	0.104102	0.105657	0	0	0	0	0	0.0972887
ENSMUSG00000037035	Inhbb	protein_coding	0	0	0	0	0	0	0	0	0	0.0492918	0.0157276	0
ENSMUSG00000004451	Ralb	protein_coding	0.77347	1.73697	0.810126	1.40961	1.15064	1.36898	1.77352	1.34947	1.81435	1.54804	1.95511	1.4043
ENSMUSG00000098447	RP23-386K20.2	antisense	0	0	0.702362	0	0	0	0	0	0	0.0889302	0.0340501	0.319483
ENSMUSG00000098923	TMEM185B	protein_coding	0	0.860855	0	0	0	0	0	0	0	0	0	0.101285
ENSMUSG00000037015	Tmem185b	pseudogene	0	0	0	0	0	0	0	0	0	0	0	0
ENSMUSG00000084505	Gm25322	snRNA	0	0	0	0	0	0	0	0	0	0	0	1.83352
ENSMUSG00000026383	Epb4.1l5	protein_coding	0.0407823	0.0116914	0.0625853	0.0106885	0.0186439	0.0209144	0.0143498	0.0242921	0.0125156	0.0182259	0.0123149	0.00825337
ENSMUSG00000026384	Ptpn4	protein_coding	0.0826428	0.0193403	0.0778005	0.020886	0.017044	0.013839	0.0199399	0.0120554	0.0144927	0.018622	0.0332738	0.00690237
ENSMUSG00000091876	Gm3851	pseudogene	0	0	0	0.87363	0.320817	0	0	0	0	0	0	0
ENSMUSG00000090277	Gm8338	pseudogene	0	0	0	0	0	0	0	0	0	0	0	0
ENSMUSG00000036975	Tmem177	protein_coding	1.22894	0.685576	0	0.705112	0.78639	1.22641	0.841465	0.972262	1.04527	1.00589	0.902674	0.824549
ENSMUSG00000036962	Gm101	protein_coding	0	0	0.0233091	0	0.00690311	0	0	0	0	0	0	0.00129027
ENSMUSG00000092245	Gm17973	pseudogene	0	0	0	0	0	0	0	0	0	0	0	0
ENSMUSG00000026387	Sctr	protein_coding	0	0	0.0169215	0	0	0	0	0	0.0230106	0	0	0
ENSMUSG00000050777	Tmem37	protein_coding	0.158258	0.103701	0.257152	0.269602	0.289396	0.139131	2.02694	0.93369	2.15464	1.01513	3.05847	2.23482
ENSMUSG00000026385	Dbi	protein_coding	106.083	144.902	91.6771	120.526	96.6695	144.423	73.5724	140.668	84.7421	123.242	85.7098	129.084
ENSMUSG00000026388	3110009E18Rik	protein_coding	0.0500978	0.108848	0.159951	0.0290241	0.0334975	0.0324527	0.0244931	0.0484634	0.0123584	0.0415896	0.0621039	0.0156526
ENSMUSG00000026389	Steap3	protein_coding	0.163844	0.0847584	0.364312	0.101703	0.143165	0.171839	0.205721	0.148225	0.0664009	0.0938522	0.0989506	0.0895851
ENSMUSG00000036907	C1ql2	protein_coding	0	0	0	0	0	0	0	0	0	0	0	0
ENSMUSG00000026390	Marco	protein_coding	0	0	0.0751806	0	0	0	0	0	0	0	0	0
ENSMUSG00000058665	En1	protein_coding	0	0.151458	0.278207	0	0.118645	0	0	0	0	0	0	0.12474
ENSMUSG00000097881	B230209K01Rik	lincRNA	0.10531	0	0	0	0	0	0	0	0	0	0	0
ENSMUSG00000003721	Insig2	protein_coding	0.85716	0.873245	1.66728	1.12653	0.776791	1.1771	1.03029	1.3672	0.599069	0.813182	0.751939	0.861014
ENSMUSG00000026339	Ccdc93	protein_coding	0.571622	0.432896	0.563385	0.346292	0.263802	0.247148	0.334342	0.267925	0.293333	0.217278	0.328243	0.278145
ENSMUSG00000085857	Gm15392	antisense	0	0	0	0.106633	0	0	0	0	0	0.0855669	0	0
ENSMUSG00000083582	Gm15393	pseudogene	0	0	0	0	0	0	0	0	0	0	0	0
ENSMUSG00000050534	Htr5b	protein_coding	0	0	0	0	0	0	0	0.0129152	0	0.0359101	0	0
ENSMUSG00000081130	Gm8217	pseudogene	0	0.373434	0	0	0	0	0	0	0	0.23971	0	0
ENSMUSG00000001674	Ddx18	protein_coding	4.90504	3.53305	9.38302	5.77021	4.35322	4.52069	4.08946	5.76056	3.20073	4.40978	3.08292	4.32428
ENSMUSG00000083584	Gm15394	pseudogene	0	0.265515	0	0	0	0	0	0	0	0	0	0
ENSMUSG00000089274	Gm24547	snRNA	0	0	0	0	0	0	0	0	0	0	0	0
ENSMUSG00000089190	Gm25771	snoRNA	0	0	0	0	0	0	0	0	0	0	0	0
ENSMUSG00000088912	Gm22610	miRNA	0	0	0	0	0	0	0	0	0	0	0	0
ENSMUSG00000036815	Dpp10	protein_coding	0	0.000730203	0.000268256	0	0	0	0	0	0	0	0	0
ENSMUSG00000077472	Gm24791	snoRNA	0	0	0	0	0	0	0	0	0	0	0	0
ENSMUSG00000073586	Gm10543	pseudogene	0.111112	0	0	0	0.0641633	0	0	0	0	0	0	0
ENSMUSG00000065340	Gm25578	snRNA	0	1.66968	14.7214	6.67823	0	0	0	0	14.7866	0	0	9.16759
ENSMUSG00000026341	Actr3	protein_coding	2.80125	4.93086	2.33732	3.51947	4.31445	4.02106	4.2887	4.42051	3.96677	3.50874	5.12015	2.86543
ENSMUSG00000026342	Slc35f5	protein_coding	0.0611504	0.350609	0.110403	0.10818	0.194217	0.137386	0.154919	0.10407	0.095538	0.176832	0.326222	0.060502
ENSMUSG00000026343	Gpr39	protein_coding	0	0	0	0	0	0	0	0	0	0	0	0
ENSMUSG00000026344	Lypd1	protein_coding	0.0194227	0	0	0	0	0	0	0	0.0182069	0	0	0
ENSMUSG00000049690	Nckap5	protein_coding	0.00192622	0	0	0	0.00122355	0	0	0	0	0	0	0
ENSMUSG00000080557	Gm24397	miRNA	0	0	0	0	0	0	0	0	0	0	0	0
ENSMUSG00000036155	Mgat5	protein_coding	0.0690907	0.036758	0.0295253	0.0274107	0.0300145	0.0434655	0.0112408	0.0176914	0.0297092	0.0243951	0.0103358	0.0366021
ENSMUSG00000093146	Gm23370	snoRNA	16.4343	80.7659	137.971	3.2304	7.9085	1.60534	34.6957	3.72919	0	6.04849	0	24.3901
ENSMUSG00000065687	Gm23734	snoRNA	0	0	14.0461	0	0	0	0	0	0	0	0	0
ENSMUSG00000026347	Tmem163	protein_coding	0.00368923	0	0	0.00362585	0.000532598	0.00108111	0.00155772	0	0	0.00290954	0.00167103	0.00348419
ENSMUSG00000026348	Acmsd	protein_coding	0.0787211	0.0682717	0	0	0.0133702	0	0.0391045	0	0.0372069	0	0	0.0174932
ENSMUSG00000026349	Ccnt2	protein_coding	1.1518	1.99782	1.17431	1.27032	1.33627	1.48453	1.78248	1.36239	1.2842	1.40408	1.46362	1.40913
ENSMUSG00000051590	Map3k19	protein_coding	0	0.0832838	0.0688412	0	0	0	0	0	0	0	0	0.0495387
ENSMUSG00000036104	Rab3gap1	protein_coding	0.679893	0.820877	0.815504	0.582664	0.600467	0.733535	0.504617	0.611774	0.842746	0.684263	0.703294	0.670356
ENSMUSG00000036086	Zranb3	protein_coding	0.010681	0.0244961	0.0552805	0.0541206	0.0500285	0.0716429	0.0541189	0.0331237	0.0492676	0.0389361	0.0437208	0.0717327
ENSMUSG00000058603	Rpl28-ps1	pseudogene	626.889	319.986	593.428	362.951	359.537	475.552	379.597	606.667	377.775	285.854	490.243	241.817
ENSMUSG00000056211	R3hdm1	protein_coding	0.29044	0.264804	0.370144	0.641682	0.585875	0.59386	0.455022	0.416902	0.591334	0.616072	0.487327	0.550369
ENSMUSG00000065520	Mir128-1	miRNA	0	0	0	0	0	0	0	0	0	0	0	0
ENSMUSG00000026353	Ubxn4	protein_coding	7.47392	8.47587	9.94492	6.29082	4.65794	4.7805	4.46342	5.4022	4.70188	5.31088	4.34399	5.50436
ENSMUSG00000026354	Lct	protein_coding	0	0	0	0.0063773	0.0281027	0.00475377	0	0	0	0	0.00244924	0.00437725
ENSMUSG00000026355	Mcm6	protein_coding	2.71304	0.89094	2.57071	3.88025	3.48232	3.57125	2.98213	2.51537	2.25493	3.63395	2.63072	2.49347
ENSMUSG00000026356	Dars	protein_coding	0.947338	0.720982	0.334945	1.04228	1.22707	1.54808	0.936111	0.810599	0.819324	1.05013	1.08069	1.13256
ENSMUSG00000088196	Gm23902	snoRNA	0	0	0	0	0	0	0	0	0	0	0	0
ENSMUSG00000088432	Gm25384	snRNA	0	0	0	0	0	0	0	0	0	0	0	0
ENSMUSG00000045382	Cxcr4	protein_coding	12.1231	17.8947	8.73938	19.3351	18.8842	17.3206	7.61442	13.8622	9.76388	12.7933	10.1355	11.8742
ENSMUSG00000097283	Gm26686	lincRNA	0	0.0454216	0	0	0	0	0	0	0	0	0	0.274332
ENSMUSG00000064737	Gm23056	snRNA	0	0	0	0	0	0	0	0	0	0	0	0
ENSMUSG00000042581	Thsd7b	protein_coding	0	0.00238632	0	0	0	0	0	0	0	0	0	0
ENSMUSG00000089648	Gm15790	pseudogene	0	0	0	0	0.0815505	0	0	0	0	0	0	0
ENSMUSG00000094122	Rpl31-ps9	pseudogene	0	2.29691	0	1.8374	3.23872	2.73926	0	1.59083	3.12945	1.17952	3.95171	0.25223
ENSMUSG00000086633	Gm16081	lincRNA	0	0	0	0	0	0.0457796	0	0	0	0.029569	0	0
ENSMUSG00000026401	Daf2	protein_coding	0	0	0	0	0	0	0	0	0	0	0	0
ENSMUSG00000087691	Gm15674	antisense	0.0819482	0.0230133	0.456539	0.101251	0	0.0480292	0	0.0159388	0	0.0812482	0	0.0631787
ENSMUSG00000086825	Gm15675	lincRNA	2.28852	1.31213	5.0356	0.449841	0.123894	0.265462	0.644196	0.632896	0.43097	0.376012	0.43191	0.0385952
ENSMUSG00000026399	Cd55	protein_coding	3.00183	2.17443	6.03555	1.84483	1.5829	1.30096	2.18271	1.004	1.36158	1.36758	1.2326	1.12154
ENSMUSG00000085526	Gm16083	antisense	0	0.00183753	0.00405034	0	0	0	0	0	0	0.0047181	0	0
ENSMUSG00000042554	Zp3r	protein_coding	0	0	0.0180856	0	0	0	0	0.00227308	0	0	0	0
ENSMUSG00000064395	Gm23623	snRNA	0	0	0	0	0	0	0	0	0	0	0	0
ENSMUSG00000026405	C4bp	protein_coding	0	0	0	0	0	0	0	0	0	0	0	0
ENSMUSG00000026409	Pfkfb2	protein_coding	0.175742	0.397292	0.390267	0.214176	0.0887988	0.146776	0.115017	0.152535	0.150032	0.144144	0.143284	0.158861
ENSMUSG00000046404	Yod1	protein_coding	2.65246	1.35862	5.70615	1.32181	1.83372	1.9925	0.53632	1.5259	1.37579	1.72065	1.60191	1.53226
ENSMUSG00000042510	AA986860	protein_coding	0.139703	0.0549254	0.211869	0.0439371	0.0484041	0	0.0117975	0	0	0.105771	0.0674971	0.060315
ENSMUSG00000026415	Fcamr	protein_coding	0	0	0	0	0	0	0	0	0	0	0	0
ENSMUSG00000086706	Gm15848	antisense	0	0	0	0	0	0	0	0	0	0	0	0
ENSMUSG00000026417	Pigr	protein_coding	0	0.0407526	0.00748566	0	0	0	0	0	0	0.00871979	0	0.0223757
ENSMUSG00000042474	Faim3	protein_coding	0.0116829	0	0	0.0734861	0.0472251	0	0.0986587	0.0636247	0.0625807	0.0442263	0.0493898	0
ENSMUSG00000026420	Il24	protein_coding	0	0	0	0	0	0	0	0	0	0	0	0
ENSMUSG00000026416	Il20	protein_coding	0	0	0	0	0	0	0	0	0	0	0	0
ENSMUSG00000016524	Il19	protein_coding	0	0	0.180643	0	0	0	0	0	0	0	0	0
ENSMUSG00000016529	Il10	protein_coding	0	0	0.708809	0	0.0198869	0.121104	0	0	0	0.239009	0	0
ENSMUSG00000016528	Mapkapk2	protein_coding	4.7794	5.88197	6.37783	4.90801	5.57571	6.72896	5.88055	6.19987	5.65292	4.3986	5.60495	5.11077
ENSMUSG00000088705	Gm25549	snRNA	0	0	0	0	0	0	0	0	0	0	0	0
ENSMUSG00000089256	Gm25717	misc_RNA	0	0	0	0	0	0	0	0	0	0	0	0
ENSMUSG00000016526	Dyrk3	protein_coding	0.901923	0.496437	0.918398	0.567315	0.354163	0.274877	0.655018	0.515744	0.495203	0.523524	0.359503	0.973483
ENSMUSG00000026427	Eif2d	protein_coding	0.635388	0.715176	0.577277	0.527781	0.66577	0.603642	0.640419	0.547649	0.751383	0.669217	0.572503	0.489463
ENSMUSG00000026430	Rassf5	protein_coding	1.74234	2.58771	0.803329	1.73107	1.70406	1.38061	1.24166	1.81494	1.17006	1.08472	1.24442	0.837812
ENSMUSG00000042349	Ikbke	protein_coding	4.25169	3.73219	0.848416	1.44603	1.46585	1.38529	1.87789	2.26119	2.55184	1.95011	2.69865	1.87939
ENSMUSG00000026425	Srgap2	protein_coding	0.150318	0.125513	0.111455	0.111878	0.1104	0.124453	0.154053	0.15846	0.19055	0.134894	0.143665	0.127197
ENSMUSG00000076287	Gm24273	miRNA	0	0	0	0	0	0	0	0	0	0	0	0
ENSMUSG00000055184	Fam72a	protein_coding	0	0.116055	0.319764	0.197278	0.136367	0.0605522	0.186957	0.140663	0.0889422	0.130369	0.071309	0.238955
ENSMUSG00000026432	Avpr1b	protein_coding	0	0	0.209943	0	0	0	0	0	0	0.0262024	0	0
ENSMUSG00000095841	Gm8532	pseudogene	0	0	0	0	0	0	0	0	0	0	0	0
ENSMUSG00000004552	Ctse	protein_coding	0.237471	0.028009	0.0411589	0.0933566	0.0438818	0.0612391	0.0441182	0.0323314	0.127204	0.0479446	0.00286833	0.148661
ENSMUSG00000052688	5430435G22Rik	protein_coding	0.575908	0.908486	0.130933	0.240382	0.332566	0.212522	0.69048	0.421088	0.609366	0.327469	0.699914	0.567883
ENSMUSG00000042268	Slc26a9	protein_coding	0.0128566	0	0	0.0151629	0	0	0	0	0	0	0.00776451	0
ENSMUSG00000042251	Pm20d1	protein_coding	0	0.0648662	0	0	0	0	0	0	0	0	0	0.0118719
ENSMUSG00000013275	Slc41a1	protein_coding	0.223181	0.186865	0.0447711	0.207974	0.572796	0.431172	0.586352	0.51206	0.359756	0.495447	0.434312	0.370255
ENSMUSG00000026433	Rab7l1	protein_coding	4.14847	2.20737	2.16247	3.11462	5.20545	4.05841	5.18905	5.90291	6.68323	3.30617	6.78153	4.17462
ENSMUSG00000026434	Nucks1	protein_coding	6.22275	3.84032	11.7207	27.0145	20.1247	20.8097	15.5629	22.9429	13.4877	19.8891	11.5054	18.7154
ENSMUSG00000026435	Slc45a3	protein_coding	0.503581	0.138938	0.574222	0.979442	0.806076	0.61618	0.865441	0.499181	0.390426	0.551835	0.256109	0.495858
ENSMUSG00000026436	Elk4	protein_coding	0.883132	2.22214	4.15574	1.43318	1.65232	1.65631	1.16342	1.29857	1.12588	1.44424	1.32698	1.6662
ENSMUSG00000059149	Mfsd4	protein_coding	0	0.0191845	0.0211435	0	0.00676269	0.0366066	0	0	0.0209105	0.0147776	0	0
ENSMUSG00000097454	Gm26892	lincRNA	0	0	0	0	0	0	0	0	0	0	0	0
ENSMUSG00000088779	Gm26034	snRNA	0	0	0	0	0	0	0	0	0	0	0	0
ENSMUSG00000026437	Cdk18	protein_coding	0.986901	0.823852	0.680984	0.435812	0.526961	0.503142	0.724952	1.06296	1.20846	0.661046	0.902197	0.572729
ENSMUSG00000079330	Lemd1	protein_coding	0	0	0	0	0	0	0	0	0	0	0	0
ENSMUSG00000065435	Mir135b	miRNA	0	0	0	0	0	0	0	0	0	0	0	0
ENSMUSG00000097540	1700037F24Rik	lincRNA	0	0	0	0	0	0	0	0	0	0	0	0
ENSMUSG00000066936	Gm10188	protein_coding	0	0	0	0	0	0	0	0	0	0	0	0
ENSMUSG00000089808	Gm7241	pseudogene	0	0	0	0	0	0	0	0	0	0	0	0
ENSMUSG00000042115	Klhdc8a	protein_coding	0.161859	0.0397725	0.175335	0	0	0	0	0	0	0	0	0
ENSMUSG00000009772	Nuak2	protein_coding	0.844526	1.27012	0.683376	0.544012	0.475931	0.435335	0.661623	0.34633	0.585913	0.378762	0.657518	0.340452
ENSMUSG00000042066	Tmcc2	protein_coding	0.20715	0.0297961	0.0328387	0.107258	0.0612696	0.0651463	0.00853328	0.048152	0.0541279	0.035065	0.036616	0.0654397
ENSMUSG00000090079	Gm15849	antisense	0	0	0	0	0	0	0	0	0	0.887847	0	0
ENSMUSG00000042046	Dstyk	protein_coding	0.0820769	0.249034	0.104373	0.185183	0.152493	0.17987	0.13561	0.126323	0.265226	0.137342	0.165948	0.140587
ENSMUSG00000097760	6030442K20Rik	lincRNA	0	0.0654468	0	0.0523536	0.0961271	0.0487818	0	0	0	0.136535	0	0.152721
ENSMUSG00000026439	Rbbp5	protein_coding	1.37969	1.06155	1.23082	1.30077	1.08873	0.834237	1.08603	1.04971	0.664639	0.673541	0.799306	1.11518
ENSMUSG00000048174	Tmem81	protein_coding	0.366837	0.721124	0.476857	0.173057	0.466037	0.129	0.619567	0.399556	0.442126	0.092579	0.487399	0.316754
ENSMUSG00000053024	Cntn2	protein_coding	0.0685253	0.0466291	0	0.033156	0	0	0	0.0502366	0	0	0	0
ENSMUSG00000026442	Nfasc	protein_coding	0.0139654	0	0	0	0	0	0	0	0	0.00125873	0	0.00215334
ENSMUSG00000088911	Gm22609	snoRNA	0	0	0	0	0	0	0	0	0	0	0	0
ENSMUSG00000026443	Lrrn2	protein_coding	0	0	0	0	0	0	0	0	0	0	0	0
ENSMUSG00000054387	Mdm4	protein_coding	1.53184	1.28566	0.727327	1.27481	0.927661	0.918203	1.19279	0.765166	0.949089	0.947651	0.645787	1.12193
ENSMUSG00000026447	Pik3c2b	protein_coding	0.13456	0.154301	0.0637716	0.0286538	0.0210447	0.0131441	0.0591833	0.059159	0.0300327	0.0318366	0.0423256	0.0468992
ENSMUSG00000046062	Ppp1r15b	protein_coding	7.97371	18.066	9.87788	11.2045	12.4676	12.1507	11.6542	11.1902	9.73341	10.3325	10.0757	9.97454
ENSMUSG00000097341	Gm26616	protein_coding	0	0	0	0	0	0	0	0	0	0	0	0
ENSMUSG00000041757	Plekha6	protein_coding	0	0.0151421	0.0267013	0.0678317	0.0978581	0.0559806	0.12229	0.113263	0.109342	0.0991423	0.124673	0.0731629
ENSMUSG00000041717	Golt1a	protein_coding	0	0	0	0	0	0	0	0	0	0	0	0
ENSMUSG00000091251	Kiss1	protein_coding	0	0	0	0	0	0	0	0	0	0	0	0
ENSMUSG00000098306	GOLT1A	protein_coding	0	0	0	0	0	0	0	0	0	0	0	0
ENSMUSG00000070645	Ren1	protein_coding	0	0	0	0	0	0	0	0	0	0	0	0
ENSMUSG00000070644	Etnk2	protein_coding	0.200221	0.0103577	0.102738	0	0	0	0	0	0.0705596	0	0	0.0341221
ENSMUSG00000070643	Sox13	protein_coding	0	0.0288895	0.0636791	0.00330142	0.0557683	0.00492189	0.00354585	0.0485925	0.0646641	0.0450364	0.0532529	0
ENSMUSG00000064814	Gm23939	snoRNA	0	0	0	0	0	0	0	0	0	0	0	0
ENSMUSG00000090553	Snrpe	protein_coding	25.093	25.2316	24.9469	34.5483	25.9776	35.493	23.7461	26.3908	21.0942	32.306	14.4898	24.4854
ENSMUSG00000097014	Gm26706	lincRNA	0	0.0865637	0	0	0.0508573	0	0	0	0	0	0	0
ENSMUSG00000026464	Zc3h11a	protein_coding	0.0936331	0.0752985	0	0.00669271	0.0368657	0.00997776	0	0.00869187	0.034197	0.0456494	0.0179926	0.0390467
ENSMUSG00000094410	Zbed6	protein_coding	0.798401	0.64626	0.314501	0.903019	0.438858	0.700654	0.490347	0.7644	0.594625	0.646502	0.409983	0.917047
ENSMUSG00000051998	Lax1	protein_coding	0	0.0783604	0.189997	0	0.0276227	0	0.0403949	0	0	0.1006	0	0
ENSMUSG00000091176	Gm17678	protein_coding	0.727032	10.7189	33.8653	0	4.19834	0	0	0	0	1.37611	1.75631	0
ENSMUSG00000026463	Atp2b4	protein_coding	0.319688	0.13063	0.478602	0.242884	0.19809	0.214735	0.238117	0.222516	0.230891	0.251558	0.282012	0.271389
ENSMUSG00000098606	mmu-mir-6903	miRNA	0	0	0	0	0	0	0	0	0	0	0	0
ENSMUSG00000010311	Optc	protein_coding	0	0	0	0	0.00944539	0	0	0	0	0	0	0
ENSMUSG00000090208	Gm15851	antisense	0	0	0	0	0	0	0	0	0	0	0	0
ENSMUSG00000041577	Prelp	protein_coding	0	0	0	0	0	0	0	0	0	0	0	0
ENSMUSG00000041559	Fmod	protein_coding	0	0	0	0	0	0	0	0	0	0	0	0
ENSMUSG00000020423	Btg2	protein_coding	17.4835	33.1383	21.3127	18.5631	14.8214	12.8677	14.6511	15.859	22.5149	16.3629	28.3011	22.1526
ENSMUSG00000073559	Gm8618	pseudogene	6.95224	15.2745	14.1762	16.7203	12.7525	11.5049	12.4326	13.9197	6.29801	10.0628	11.1142	5.95894
ENSMUSG00000026450	Chit1	protein_coding	0	0	0.237448	0	0	0	0.0407233	0	0.0234831	0.0055319	0.0132381	0
ENSMUSG00000064246	Chi3l1	protein_coding	2.78045	6.94066	0.0239044	6.36759	6.33322	6.53133	15.2434	15.3225	17.2283	10.7762	27.1205	19.3758
ENSMUSG00000042451	Mybph	protein_coding	0	0	0	0	0	0	0	0	0	0	0	0
ENSMUSG00000042429	Adora1	protein_coding	0	0	0	0	0	0	0	0	0	0	0	0
ENSMUSG00000096676	Gm24517	snRNA	0	0	12.5201	0	0	0	0	0	0	0	0	0
ENSMUSG00000026459	Myog	protein_coding	0.0694452	0	0	0.0546019	0	0	0	0	0.185996	0	0	0
ENSMUSG00000026458	Ppfia4	protein_coding	0.0342135	0.00480404	0.0688297	0.0960736	0.0451589	0.0630214	0.078422	0.0499086	0.0818162	0.037005	0.0796988	0.0290149
ENSMUSG00000042305	Tmem183a	protein_coding	4.26591	3.28665	3.5621	2.86496	2.30303	2.42209	2.49544	2.55613	3.92005	2.76157	3.01913	3.18349
ENSMUSG00000050526	4933406M09Rik	protein_coding	0	0	0	0	0	0	0	0	0	0	0	0
ENSMUSG00000026456	Cyb5r1	protein_coding	22.4097	12.9361	17.0186	13.378	7.89112	9.20779	8.33571	10.8966	7.30401	5.87249	5.63914	8.46249
ENSMUSG00000026457	Adipor1	protein_coding	5.95645	9.50642	3.36462	4.93834	6.02219	6.12371	3.88459	4.20203	4.67934	5.23404	6.19732	4.20646
ENSMUSG00000026455	Klhl12	protein_coding	0.303674	0.411021	0.404457	0.27008	0.321974	0.189652	0.02102	0.138946	0.22	0.141342	0.0691504	0.150451
ENSMUSG00000042229	Rabif	protein_coding	1.5632	1.93043	2.02624	0.934942	1.04157	1.26856	1.47804	1.10962	0.957224	0.657512	1.00055	0.74988
ENSMUSG00000077202	Gm25612	snoRNA	0	0	0	0	0	0	0	0	0	0	0	0
ENSMUSG00000096712	Gm15454	pseudogene	0	0	0	0	0	0	0	0.497998	0	0.461553	0	0
ENSMUSG00000046367	4931440L10Rik	protein_coding	0	0	0	0	0	0	0	0	0	0	0	0
ENSMUSG00000042207	Kdm5b	protein_coding	1.25381	0.926664	1.42138	1.29914	1.21654	1.22618	1.60053	1.29187	1.29833	1.22033	1.41025	1.34411
ENSMUSG00000097435	Gm26783	lincRNA	0	0	0	0	0	0	0	0	0	0	0	0
ENSMUSG00000026452	Syt2	protein_coding	0.0161157	0	0	0	0.020939	0	0	0.0274268	0	0.0381295	0	0
ENSMUSG00000073557	Ppp1r12b	protein_coding	0.0517846	0.0414092	0.0532439	0.0110416	0.0177395	0.0329226	0.0474366	0.0173273	0.0176307	0.0249195	0.0445263	0.0189469
ENSMUSG00000077846	Gm22232	miRNA	0	0	0	0	0	0	0	0	0	0	0	0
ENSMUSG00000026429	Ube2t	protein_coding	0.350352	0.628829	1.28708	2.09594	2.35741	1.607	2.10963	1.70061	1.27493	1.67226	0.837156	0.970035
ENSMUSG00000042793	Lgr6	protein_coding	0	0	0	0	0	0	0	0	0	0	0	0
ENSMUSG00000097993	Ptprv	processed_transcript	0.146625	0.00720586	0.0555917	0	0.0169341	0.128904	0.0185731	0.0399258	0.0441795	0.0416294	0.0442759	0.0791294
ENSMUSG00000097988	Gm10535	antisense	0	0	0	0	0	0	0	0	0	0	0	0
ENSMUSG00000031506	Ptpn7	protein_coding	6.21342	8.05094	14.753	6.47336	4.98921	6.21462	3.74282	4.89812	3.6814	4.59276	3.22731	4.73082
ENSMUSG00000026426	Arl8a	protein_coding	4.30169	8.0518	3.97101	6.19097	5.91857	5.39316	4.65928	5.4111	5.82324	5.36911	6.64168	4.41085
ENSMUSG00000087721	Gm26280	rRNA	0	0	0	0	0	0	0	0	0	0	0	0
ENSMUSG00000085311	Gm15445	antisense	3.13985	5.76079	0	1.48124	1.69227	2.20829	3.71211	0.427488	2.38268	1.05654	1.01134	1.69448
ENSMUSG00000026424	Gpr37l1	protein_coding	0	0	0	0	0	0	0	0	0	0	0	0
ENSMUSG00000079139	Gm4204	protein_coding	7.27459	2.93667	2.53295	5.00474	4.05078	4.79653	2.41339	7.78195	9.21991	8.5238	5.57016	2.94442
ENSMUSG00000097680	Gm26642	lincRNA	0	0	0	0	0	0	0	0	0	0	0	0
ENSMUSG00000003051	Elf3	protein_coding	0.0360622	0	0	0	0	0	0	0	0	0	0	0
ENSMUSG00000041926	Rnpep	protein_coding	3.62876	5.74408	3.58169	1.67679	2.04297	2.4756	3.53905	3.22991	3.80787	2.23212	3.66919	2.81929
ENSMUSG00000062580	Timm17a	protein_coding	2.06284	1.7298	2.40649	1.67864	1.71602	1.51338	1.10855	2.81836	1.8352	2.11153	1.96892	2.01632
ENSMUSG00000048096	Lmod1	protein_coding	0	0	0	0	0	0	0	0	0	0	0	0
ENSMUSG00000087859	Gm22796	snRNA	0	0	0	0	0	0	0	0	0	0	0	0
ENSMUSG00000041889	Shisa4	protein_coding	0.295786	0.332259	0.366187	0.199341	0	0.0990617	1.32028	0.431475	1.04684	0.746478	0.740059	1.27702
ENSMUSG00000041879	Ipo9	protein_coding	0.34096	0.219815	0.281976	0.340148	0.33027	0.225619	0.170282	0.341921	0.297034	0.41405	0.46276	0.27502
ENSMUSG00000009418	Nav1	protein_coding	0.168729	0.132444	0.283052	0.0976558	0.069693	0.0652405	0.062338	0.0741815	0.094932	0.0724491	0.0431664	0.0866317
ENSMUSG00000093515	Gm23720	miRNA	0	0	0	0	0	0	0	0	0	0	0	0
ENSMUSG00000054412	Gm4793	protein_coding	0	0	0	0	0	0	0	0	0.0701435	0	0	0
ENSMUSG00000090399	Nav1	protein_coding	0.0432699	0	0	0	0.00124934	0.0190201	0	0.00441837	0	0.00546003	0	0
ENSMUSG00000026421	Csrp1	protein_coding	0.422836	0.329244	1.08265	0.794446	0.954492	0.904386	1.02485	0.852318	0.915547	0.665215	0.852321	0.622343
ENSMUSG00000041801	Phlda3	protein_coding	2.283	0.978129	1.58531	0.322184	0.371841	1.09788	1.58189	0.996243	0.783917	1.108	1.69696	1.16888
ENSMUSG00000026418	Tnni1	protein_coding	0.0379593	0	0.123359	0	0	0	0	0	0	0	0	0
ENSMUSG00000041782	Lad1	protein_coding	0.335508	0.259104	1.70039	0	0	0	0.0303564	0.016314	0	0.00756003	0.0217097	0.0129331
ENSMUSG00000026414	Tnnt2	protein_coding	0.100159	0.0328151	0	0	0	0	0	0	0	0	0	0
ENSMUSG00000026413	Pkp1	protein_coding	0.0554249	0.00363179	0.0600397	0	0	0.0324841	0	0.0402456	0	0.0279753	0.00223153	0
ENSMUSG00000051985	Igfn1	protein_coding	0	0	0	0	0	0	0	0	0	0	0	0
ENSMUSG00000026411	Tmem9	protein_coding	0.401939	0.349729	1.70593	0.585428	0.71534	0.625621	0.984892	0.829826	1.00151	0.885502	0.959039	1.1308
ENSMUSG00000097918	Ascl5	protein_coding	0	0	0	0	0	0	0	0	0	0	0	0
ENSMUSG00000026407	Cacna1s	protein_coding	0.00263398	0	0	0	0	0	0	0.0125515	0	0	0	0
ENSMUSG00000086264	Gm15850	lincRNA	0.564662	0.277502	0	0	0.203795	0	0.178815	0.0720734	0.118151	0.0222663	0	0.323778
ENSMUSG00000041642	Kif21b	protein_coding	1.19775	1.01334	0.521456	0.73909	1.35486	1.15962	1.01147	1.05017	1.12684	0.939837	0.853843	1.13119
ENSMUSG00000087230	Mroh3	protein_coding	0	0	0	0	0	0	0	0	0	0	0	0
ENSMUSG00000041605	5730559C18Rik	protein_coding	0	0	0	0	0	0	0	0	0	0	0	0
ENSMUSG00000097315	Gm26568	lincRNA	0	0	0	0	0	0	0	0.0133659	0	0	0	0
ENSMUSG00000052759	Gpr25	protein_coding	0	0.354381	0.683494	0.779581	0.884865	1.63769	0.304473	0.613605	1.75026	1.64923	0.653241	1.79984
ENSMUSG00000097433	Gm26781	lincRNA	0	0	0	0	0	0	0	0	0	0	0	0
ENSMUSG00000041570	Camsap2	protein_coding	0.31264	0.193728	0.0490827	0.122908	0.0484051	0.0292115	0.0918314	0.0755695	0.124388	0.077186	0.057465	0.0892518
ENSMUSG00000097403	9230116N13Rik	lincRNA	0	0.0481817	0	0	0.0566147	0	0	0	0	0.0309282	0.0592098	0.185183
ENSMUSG00000026404	Ddx59	protein_coding	0.156168	0.0767484	0.261446	0.17302	0.0286941	0.0374437	0.11989	0.0338262	0.0903074	0.0492654	0.0428705	0.095772
ENSMUSG00000041498	Kif14	protein_coding	0.350257	0.109291	0.376409	0.518	0.399706	0.521354	0.483581	0.399286	0.238247	0.317449	0.34248	0.552069
ENSMUSG00000097229	Gm26598	lincRNA	0.622804	0	0	0	0	0	0	0	0	0	0	0.560182
ENSMUSG00000041483	Zfp281	protein_coding	3.18847	3.60571	2.82258	3.31566	3.50427	3.79776	2.20038	3.78094	2.11197	2.70389	3.87195	3.10841
ENSMUSG00000097113	Gm19705	lincRNA	0.158716	0.771339	0.114621	0.0901274	0.0254591	0.175709	0.104247	0.138058	0.118081	0.166897	0.0426017	0.142757
ENSMUSG00000097448	Gm16880	lincRNA	0	0.0232055	0	0	0	0	0	0	0.0118562	0	0	0
ENSMUSG00000092912	Gm24086	snRNA	0	0	0	0	0	0	0	0	0	0	0	0
ENSMUSG00000096432	Gm22132	miRNA	0	0	0	0	0	0	0	0	0	0	0	0
ENSMUSG00000026398	Nr5a2	protein_coding	0	0	0.00655159	0.0047553	0	0	0	0	0	0	0	0.00979182
ENSMUSG00000088970	Gm23763	snRNA	0	0	0	0	0	0	0	0	0	0	0	0
ENSMUSG00000077207	Gm25609	snRNA	0	0	0	0	0	0	0	0	0	0	0	0
ENSMUSG00000088164	Gm23534	snoRNA	0	0	0	0	0	0	0	0	0	0	0	0
ENSMUSG00000088715	Gm22727	snoRNA	0	0	0	0	0	0	0	0	0	0	0	0
ENSMUSG00000098243	Gm4258	processed_transcript	0	0.0750632	0.0432443	0.0614108	0.0511166	0.019328	0.0483689	0.0283572	0.0174325	0.0755607	0.0262057	0.0187338
ENSMUSG00000098045	Gm26979	lincRNA	0	0	0	0	0	0	0	0	0	0	0	0
ENSMUSG00000051480	A130050O07Rik	protein_coding	0	0.330127	2.9107	0	0.581861	0.147639	1.98544	0.800252	0.224892	0.582755	0.101422	0.271891
ENSMUSG00000098145	Gm26936	lincRNA	0	0	0	0.0238018	0	0	0	0.00294396	0	0.010914	0.00783531	0
ENSMUSG00000098063	Gm26930	lincRNA	0.28132	0	0.152371	0.774164	1.94942	0.247319	0	0.287261	0.37673	0.266238	1.27424	0.83501
ENSMUSG00000065565	Mir181a-1	miRNA	0	0	0	0	0	0	0	0	0	0	0	0
ENSMUSG00000098206	A430106G13Rik	lincRNA	0	0	1.01677	0.0819995	0.301121	0.122248	0	0	0	0.1974	0	0.253272
ENSMUSG00000065458	Mir181b-1	miRNA	0	0	0	0	0	0	0	0	0	0	0	0
ENSMUSG00000088564	Gm23782	rRNA	0	0	0	0	0	0	0	0	0	0	0	0
ENSMUSG00000026395	Ptprc	protein_coding	2.85248	4.45789	1.623	2.70931	2.81886	2.39302	3.36734	3.11201	3.60186	2.57115	3.32816	3.02979
ENSMUSG00000026394	Atp6v1g3	protein_coding	0	0	0	0	0	0	0	0	0	0	0	0
ENSMUSG00000026393	Nek7	protein_coding	0.231661	0.141508	0.153122	0.225367	0.297028	0.27155	0.333789	0.187105	0.231358	0.269201	0.267169	0.155393
ENSMUSG00000019230	Lhx9	protein_coding	0.10574	0	0	0	0	0	0	0	0	0.0190612	0	0
ENSMUSG00000079283	2310009B15Rik	protein_coding	1.1232	0.925926	5.14163	3.44704	4.22641	3.48262	3.73285	4.73568	3.32366	3.22325	3.63239	3.6174
ENSMUSG00000065275	n-R5s217	rRNA	0	0	0	0	0	0	0	0	0	0	0	0
ENSMUSG00000056268	Dennd1b	protein_coding	0.222697	0.298112	0.143123	0.147003	0.117563	0.0842543	0.143853	0.135761	0.144105	0.157283	0.162096	0.15292
ENSMUSG00000086113	4930596I21Rik	sense_intronic	0	1.09625	0	0	0	0.130738	0	0.0759258	0.29872	0.140739	0	0
ENSMUSG00000085361	Gm16305	pseudogene	0	0	0	0	0	0	0	0	0	1.18077	0.226051	0
ENSMUSG00000085481	Gm16304	pseudogene	0	0	0	0	0	0	0	0	0	0	0	0
ENSMUSG00000063681	Crb1	protein_coding	0.00588749	0	0	0	0	0	0	0	0	0	0	0
ENSMUSG00000033964	Zbtb41	protein_coding	0.721144	0.36291	0.456214	0.258554	0.183231	0.152157	0.282569	0.192439	0.0888464	0.163796	0.128915	0.108971
ENSMUSG00000033952	Aspm	protein_coding	0.561666	0.110412	0.53542	2.67088	2.8568	2.5387	2.11353	1.80164	1.55546	2.23962	1.4898	2.47099
ENSMUSG00000026368	F13b	protein_coding	0.00801219	0	0	0	0	0	0	0	0	0	0	0
ENSMUSG00000057037	Cfhr1	protein_coding	0.0803222	0	0	0	0	0	0	0	0	0	0	0
ENSMUSG00000090623	Cfhr3	protein_coding	0	0	0	0	0	0	0	0	0	0	0	0
ENSMUSG00000096117	Gm26271	snRNA	0	0	0	0	0	0	0	0	0	0	0	0
ENSMUSG00000070594	Gm4788	protein_coding	0	0	0	0	0	0	0	0	0	0	0	0
ENSMUSG00000095393	Gm25619	snRNA	0	0	0	0	0	0	0	0	0	0	0	0
ENSMUSG00000033898	Cfhr2	protein_coding	0	0	0	0	0	0	0	0	0	0	0	0
ENSMUSG00000089991	Gm16332	pseudogene	0	0	0	0	0	0	0	0	0	0	0	0
ENSMUSG00000085867	Gm5834	pseudogene	0	0	0	0	0	0	0.0382508	0	0	0	0	0
ENSMUSG00000087930	Gm26048	snoRNA	0	0	0	0	0	0	0	0	0	0	0	0
ENSMUSG00000026365	Cfh	protein_coding	0	0.00177995	0	0	0	0	0	0	0	0	0	0
ENSMUSG00000052726	Kcnt2	protein_coding	0	0.00427178	0.00261555	0	0	0	0	0	0	0	0	0
ENSMUSG00000095238	Gm4845	protein_coding	0	0	0	0	0	0	0	0	0	0	0	0
ENSMUSG00000093879	Gm25457	snRNA	0	0	17.8858	0	0	0	0	0	0	0	0	0
ENSMUSG00000089418	Gm22016	misc_RNA	0	0	0	0	0	0	0	0	0	0	0	0
ENSMUSG00000026361	Cdc73	protein_coding	0.420894	0.430376	0.380562	0.369629	0.271472	0.237731	0.136154	0.315405	0.271593	0.292323	0.239842	0.22806
ENSMUSG00000078284	Cdc73	protein_coding	0	0	0	0	0	0	0	0	0	0	0	0
ENSMUSG00000033849	B3galt2	protein_coding	0.271993	0.231695	0.117856	0.556028	0.471198	0.393219	0.107189	0.950479	0.874177	0.251692	0.62421	0.939436
ENSMUSG00000089640	Gm6397	pseudogene	0	0	0	0.649706	0	0	0	0	0	0.417082	0	0
ENSMUSG00000018196	Glrx2	protein_coding	6.2219	7.53426	4.54722	6.74446	5.59537	5.36781	4.39953	5.92974	5.61026	6.54261	5.40094	5.31872
ENSMUSG00000018199	Trove2	protein_coding	0.315972	0.237881	0.429671	0.248435	0.318338	0.319155	0.340633	0.283745	0.355613	0.250255	0.377592	0.308389
ENSMUSG00000018189	Uchl5	protein_coding	2.46958	2.08797	2.19341	2.46627	1.69306	1.98932	2.30788	1.64132	1.66925	1.89781	1.38543	2.26127
ENSMUSG00000088323	Gm25663	snoRNA	1198.73	896.532	1560.8	322.059	325.707	425.682	417.737	598.66	501.212	241.921	389.638	221.761
ENSMUSG00000026360	Rgs2	protein_coding	18.2016	21.6698	9.95771	17.0178	15.4806	15.8622	14.0718	11.917	13.0946	13.4248	11.3022	30.9509
ENSMUSG00000051079	Rgs13	protein_coding	0	0	0	0	0	0	0	0	0	0	0	0
ENSMUSG00000026358	Rgs1	protein_coding	34.6902	26.5527	21.4942	25.7733	23.1872	12.749	18.5959	14.4886	17.8192	14.6971	15.2018	24.2925
ENSMUSG00000098509	Rgs21	protein_coding	0.024251	0.0170259	0	0	0	0	0	0	0	0	0	0
ENSMUSG00000088096	Gm23672	snRNA	0	0	0	0	0	0	0	0	0	0	0	0
ENSMUSG00000026357	Rgs18	protein_coding	2.70986	2.3277	4.64294	2.24664	1.88768	1.89768	2.74083	1.63329	1.67408	2.09184	1.70222	1.66776
ENSMUSG00000065787	Gm22681	snRNA	0	0	0	0	0	0	0	0	0	0	0	0
ENSMUSG00000096352	Gm25708	miRNA	0	8.51209	0	0	0	0	0	0	0	0	0	0
ENSMUSG00000097130	Gm5262	pseudogene	0.177378	0	0	0.139465	0.307288	0	0	0.120749	0.118768	0.111913	0	0
ENSMUSG00000088579	Gm25460	snoRNA	0	0	0	0	0	0	0	0	0	0	0	0
ENSMUSG00000090323	Gm5263	protein_coding	0	0	0	0	0	0	0	0	0	0	0	0
ENSMUSG00000035131	Brinp3	protein_coding	0	0.000426814	0	0	0	0	0	0	0	0.00054795	0	0
ENSMUSG00000080078	Gm15583	pseudogene	0	0	0	0	0	0	0	0	0	0	0	0
ENSMUSG00000087627	A230059L01Rik	antisense	1.50209	1.24926	3.75497	0.590514	0.63387	0.778782	2.58573	1.06187	0.73498	0.291603	0.139563	0.685921
ENSMUSG00000085822	Gm15584	antisense	0	0	0	0	0	0	0	0.0226448	0	0	0.036831	0
ENSMUSG00000053988	Gm9931	protein_coding	0	0	0	0	0	0	0	0	0	0	0	0
ENSMUSG00000088582	Gm22966	snoRNA	0	0	0	0	0	0	0	0	0	0	0	0
ENSMUSG00000082588	Gm15443	pseudogene	0	0	0	0.846995	0	0	1.27359	0.146666	0	0.135933	0.520469	0
ENSMUSG00000088167	Gm23535	snRNA	0	0	0	0	0	0	0	0	0	0	0	0
ENSMUSG00000084532	n-R5s218	rRNA	0	0	0	0	0	0	0	0	0	0	0	0
ENSMUSG00000056220	Pla2g4a	protein_coding	0.590358	0.424645	0.412776	0.245801	0.202997	0.269726	0.370506	0.23017	0.392595	0.295439	0.298194	0.223743
ENSMUSG00000077516	n-R5s219	rRNA	0	0	0	0	0	0	0	0	0	3.37773	0	0
ENSMUSG00000097028	7530420F21Rik	lincRNA	0	0	0.0459272	0	0	0.0621215	0	0	0	0	0	0
ENSMUSG00000032487	Ptgs2	protein_coding	0.9408	0.682522	2.86328	0.0880608	0.116417	0.210055	0.0189161	0.655694	0.539946	0.381585	0.784629	1.00336
ENSMUSG00000097754	Gm26687	lincRNA	1.43584	0.235214	0.842506	0.070559	0.0172739	0.718813	0.631526	0.610903	0.921349	0.434084	1.13814	1.2269
ENSMUSG00000081535	Gm15453	pseudogene	0	0.460194	0	0	0.0901234	0	0.131795	1.16867	0.522496	0	0.377018	0
ENSMUSG00000006007	Pdc	protein_coding	0	0	0	0	0	0	0	0	0	0	0	0
ENSMUSG00000006010	BC003331	protein_coding	1.30656	1.21863	1.64421	1.39886	1.22966	0.97757	1.28176	1.49122	1.64544	1.15759	1.06441	1.16418
ENSMUSG00000006005	Tpr	protein_coding	7.14435	6.75756	8.55368	7.33484	6.61275	7.1885	6.9451	6.78445	7.35888	7.66813	6.78319	9.09881
ENSMUSG00000006014	Prg4	protein_coding	0.316346	0.020729	0	0	0	0.0494421	0.0890484	0.0430703	0.197697	0.146367	0.312051	0.165032
ENSMUSG00000066842	Hmcn1	protein_coding	0.0036985	0	0.00578709	0.00161554	0	0	0	0	0	0	0	0
ENSMUSG00000093650	Gm20631	processed_transcript	0	0.00768178	0.00362837	0	0	0	0	0	0	0	0	0
ENSMUSG00000096851	Gm22756	snRNA	0	0	0	0	0	0	0	0	0	0	0	0
ENSMUSG00000097426	Gm8941	pseudogene	0	0	0	0	0	0	0	0	0	0	0	0
ENSMUSG00000088498	Gm24402	snRNA	0	0	0	0	0	0	0	0	0	0	0	0
ENSMUSG00000063886	Gm10138	pseudogene	0	0	0	0	0	0	0	0	0	0	0	0
ENSMUSG00000023150	Ivns1abp	protein_coding	6.61578	5.79751	8.58651	6.8033	5.6922	5.9745	9.79753	6.77057	8.22501	6.56565	6.49868	8.42161
ENSMUSG00000052748	Swt1	protein_coding	0.616452	0.811687	0.888272	0.313219	0.473518	0.427763	0.67282	0.338489	0.4848	0.728338	0.488199	0.553945
ENSMUSG00000053286	Trmt1l	protein_coding	0.305065	0.388037	0.485979	0.376251	0.324694	0.357593	0.388954	0.370552	0.196254	0.362304	0.491304	0.364779
ENSMUSG00000026484	Rnf2	protein_coding	0.528578	0.480847	1.01117	1.14511	0.834524	0.909612	0.963967	1.10245	0.768088	0.514432	0.607887	0.576585
ENSMUSG00000026483	Fam129a	protein_coding	0.58595	0.574776	0.157415	0.230354	0.332274	0.291221	0.27215	0.24651	0.336626	0.25213	0.216571	0.268787
ENSMUSG00000043019	Edem3	protein_coding	0.258585	0.446079	0.371581	0.180493	0.17675	0.216506	0.238421	0.193993	0.127206	0.199773	0.253374	0.173726
ENSMUSG00000084557	Gm25279	snRNA	0	0	0	0	0	0	0	0	0	0	0	0
ENSMUSG00000032666	1700025G04Rik	protein_coding	0.17856	0.109691	0.275262	0.149169	0.147727	0.182136	0.158038	0.132657	0.179914	0.169529	0.203752	0.162614
ENSMUSG00000014980	Tsen15	protein_coding	0.0553682	0.195916	0.371865	0.50499	0.422045	0.305038	0.448865	0.565375	0.281756	0.391253	0.35445	0.454185
ENSMUSG00000032649	Colgalt2	protein_coding	0	0	0	0	0.00276062	0	0.00807416	0	0	0	0	0.00429992
ENSMUSG00000080878	Gm15618	pseudogene	0	0	0	0	0	0	0	0	0	0	0	0
ENSMUSG00000026482	Rgl1	protein_coding	0.0955567	0.112011	0.00230029	0.0306094	0.031882	0.0348476	0.0830858	0.139255	0.125121	0.0830653	0.150473	0.105812
ENSMUSG00000086145	Gm15479	sense_intronic	0	0	0	0	0	0	0	0	0	0	0	0
ENSMUSG00000080950	Gm7278	pseudogene	0	0	0	0	0	0	0	0	0	0	0	0
ENSMUSG00000055547	Apobec4	protein_coding	0	0	0	0	0	0	0	0	0	0	0	0
ENSMUSG00000008475	Arpc5	protein_coding	35.2323	54.4947	19.4422	27.2722	39.9021	25.806	39.835	41.6205	39.9187	31.5957	57.4481	26.4046
ENSMUSG00000026480	Ncf2	protein_coding	6.39264	8.69397	3.56438	6.75896	6.33131	6.93829	5.20359	5.82715	5.90632	4.72274	6.41988	4.05603
ENSMUSG00000042772	Smg7	protein_coding	2.28199	1.44946	2.73727	1.21661	1.24784	1.24756	1.31578	2.06089	1.23607	1.07813	1.48706	1.15601
ENSMUSG00000042751	Nmnat2	protein_coding	0	0.00423116	0.00233161	0	0.000621465	0.000630752	0	0.000732618	0	0	0	0.00580793
ENSMUSG00000026479	Lamc2	protein_coding	0	0	0	0	0	0	0	0	0	0	0	0
ENSMUSG00000026478	Lamc1	protein_coding	0.0201703	0.0366005	0.0302535	0.209828	0.188154	0.205515	0.252878	0.215469	0.191156	0.139007	0.263308	0.186725
ENSMUSG00000079138	Gm8818	pseudogene	0	0	0	0	0.09744	0	0	0	0.225966	0	0	0.364252
ENSMUSG00000073538	E330020D12Rik	protein_coding	2.40266	1.0121	4.93983	2.19753	0.481359	0.890888	0.289853	1.3018	0.0984955	0.618735	0.681102	0.423394
ENSMUSG00000042708	Shcbp1l	protein_coding	0.406016	0.0633447	0.272271	0.283763	0.327499	0.18886	0.136059	0.122842	0.202815	0.207373	0.0739512	0.111297
ENSMUSG00000064435	Gm25588	snoRNA	0	0	0	6.94536	4.37227	0	0	0	2.53485	0	0	0
ENSMUSG00000042699	Dhx9	protein_coding	1.55609	2.06288	3.97118	2.51664	2.39196	2.73279	2.51591	2.33348	2.05418	3.04666	2.30094	2.31312
ENSMUSG00000042684	Npl	protein_coding	0	0	0.00409813	0	0	0.0155209	0.00319475	0.0154521	0.0101324	0.00238688	0.0114238	0.0122499
ENSMUSG00000042671	Rgs8	protein_coding	0	0	0.00857373	0	0.0114262	0	0	0.00538792	0	0	0	0
ENSMUSG00000026475	Rgs16	protein_coding	0	0	0.560679	0.217042	0.996286	0.141564	0.641058	0.399322	0.0231041	0.892592	0.437621	0.33519
ENSMUSG00000066800	Rnasel	protein_coding	9.06269	11.7008	5.39368	6.63742	6.86061	6.97013	4.75929	5.81987	5.47653	5.49943	6.07899	6.63715
ENSMUSG00000042641	Rgsl1	protein_coding	0	0	0	0	0	0.00799421	0	0.00185705	0.021919	0.00172115	0	0
ENSMUSG00000045968	5830403L16Rik	protein_coding	0	0.00685443	0	0	0	0	0	0	0	0	0	0
ENSMUSG00000043282	Gm5531	protein_coding	0	0	0.0757335	0	0	0	0	0	0	0	0	0
ENSMUSG00000047053	Teddm1	protein_coding	0	0	0	0	0	0	0	0	0	0	0	0
ENSMUSG00000099227	mmu-mir-8114	miRNA	0	0	0	0	0	0	0	0	0	0	0	0
ENSMUSG00000026473	Glul	protein_coding	13.494	14.4706	6.1836	5.7949	6.43621	5.62188	7.23076	7.51358	9.88195	6.59901	9.0768	7.33107
ENSMUSG00000078493	A930039A15Rik	protein_coding	0	0	0	0	0	0	0	0	0	0	0	0
ENSMUSG00000088669	Gm25336	snoRNA	0	0	0	0	0	0	0	0	0	0	0	0
ENSMUSG00000066797	Zfp648	protein_coding	0	0	0	0	0	0	0	0	0	0	0	0
ENSMUSG00000064860	n-R5s220	rRNA	0	0	0	0	0	0	0	0	0	0	0	0
ENSMUSG00000004110	Cacna1e	protein_coding	0.025965	0.0203125	0.00688821	0	0	0.00372682	0	0.00108218	0.00461248	0.00200596	0	0
ENSMUSG00000096950	Gm9530	lincRNA	0.402659	0.334207	1.18255	0.035177	0.082674	0.047199	0.0075563	0.194921	0.0599135	0.141138	0.205351	0.1835
ENSMUSG00000056708	Ier5	protein_coding	38.3052	45.9341	33.5351	25.7424	22.1511	22.0071	23.4053	35.5283	29.4828	21.0318	32.3025	31.1979
ENSMUSG00000026471	Mr1	protein_coding	0.495342	0.358262	0.617578	0.778932	0.615259	0.416302	0.741894	0.979794	1.189	0.524805	0.925681	0.701088
ENSMUSG00000026470	Stx6	protein_coding	0.275952	0.267357	0.269036	0.244866	0.200329	0.270326	0.286299	0.308616	0.306192	0.291006	0.488066	0.312739
ENSMUSG00000033722	BC034090	protein_coding	0	0	0	0	0	0	0	0	0	0	0	0
ENSMUSG00000026469	Xpr1	protein_coding	0.445053	0.403131	0.391629	0.435203	0.53992	0.442044	0.461108	0.420931	0.526712	0.506534	0.530789	0.394249
ENSMUSG00000093286	Gm22569	miRNA	0	0	26.2374	0	1.64548	0	6.01579	0	0	0	0	0
ENSMUSG00000073535	Gm5532	lincRNA	0	0.325322	0	0	0	0	0	0	0	0	0	0.0412205
ENSMUSG00000033701	Acbd6	protein_coding	0.10536	0.0833844	0.0933814	0.431415	0.459868	0.485185	0.392871	0.475052	0.531391	0.434244	0.546231	0.423865
ENSMUSG00000026468	Lhx4	protein_coding	0.036206	0.0258812	0	0	0.00570208	0	0	0	0	0	0	0.0017763
ENSMUSG00000033684	Qsox1	protein_coding	10.4997	12.7401	3.01431	11.6753	9.70287	9.08162	7.25574	9.5094	7.04057	6.94551	5.81884	6.70687
ENSMUSG00000033671	Cep350	protein_coding	0.643562	0.800872	0.677697	0.61459	0.57978	0.433036	0.523643	0.524594	0.514137	0.599476	0.603019	0.634999
ENSMUSG00000077419	Gm23744	snRNA	0	0	0	0	0	0	0	0	0	0	0	0
ENSMUSG00000026466	Tor1aip1	protein_coding	1.99488	2.99015	3.46356	0.810386	1.13597	0.971072	1.12776	1.27502	1.56947	1.26911	1.55282	1.33675
ENSMUSG00000050565	Tor1aip2	protein_coding	1.9431	2.08112	3.43187	1.22056	1.22269	1.5071	2.50147	1.91943	2.02229	1.97219	2.38208	2.06877
ENSMUSG00000015484	Fam163a	protein_coding	0.00136888	0	0	0	0	0	0	0.0102504	0	0	0	0
ENSMUSG00000060985	Tdrd5	protein_coding	0.171668	0.0682108	0.704281	0.00861546	0.0126552	0.00428143	0.0308445	0.00248644	0	0	0	0.0177404
ENSMUSG00000026602	Nphs2	protein_coding	0.173515	0.0401287	0.110566	0	0	0	0	0	0	0	0	0
ENSMUSG00000026601	Axdnd1	protein_coding	0.0307561	0.037343	0.190103	0.00853491	0	0	0.015278	0	0.0230164	0.014839	0.00437051	0.0117164
ENSMUSG00000078193	Gm2000	protein_coding	586.778	453.433	758.203	493.198	486.256	621.032	416.06	943.484	555.047	358.191	538.515	434.935
ENSMUSG00000026600	Soat1	protein_coding	3.64644	3.81323	1.68933	2.58154	2.6928	2.37461	3.04703	3.16142	3.21191	3.04822	3.33331	2.22985
ENSMUSG00000096493	Gm10031	pseudogene	2.68305	1.96096	0.745243	1.83911	1.66855	2.37894	1.91718	3.04413	1.33586	2.30049	3.24077	1.33658
ENSMUSG00000026596	Abl2	protein_coding	0.422294	0.292653	0.427942	0.281539	0.125863	0.216708	0.185703	0.28615	0.34791	0.27012	0.242109	0.326621
ENSMUSG00000060519	Tor3a	protein_coding	2.81954	3.47461	4.50302	0.997934	1.29861	1.58761	3.40249	2.90518	3.90128	2.42923	4.28533	1.98593
ENSMUSG00000033557	Fam20b	protein_coding	0.589522	1.3091	0.842014	0.642055	0.83972	0.785725	0.342952	0.52914	0.505839	0.55654	0.654043	0.579736
ENSMUSG00000046057	Gm15428	pseudogene	0	0	0	0	0.306365	0	0	0.722321	0	0	0	0
ENSMUSG00000026594	Ralgps2	protein_coding	0.29475	0.132035	0.315053	0.191757	0.140082	0.197975	0.21036	0.14738	0.0925659	0.144823	0.0897923	0.196372
ENSMUSG00000033544	Angptl1	protein_coding	0.0941522	0.0077118	0	0.012338	0.00453079	0	0	0.00534114	0	0	0	0.0381084
ENSMUSG00000026592	Tex35	protein_coding	0	0	0	0	0	0	0	0	0	0	0	0
ENSMUSG00000070565	Rasal2	protein_coding	0.0127369	0.00438165	0.00482908	0.0065094	0.0180199	0.00746498	0.00806694	0.00130059	0.00724906	0.00642883	0.00461533	0.0130601
ENSMUSG00000087632	Gm6058	pseudogene	0	0	0	0	0	0	0	0	0	1.39681	0	0
ENSMUSG00000049881	2810025M15Rik	protein_coding	0.246494	0.462529	0.631131	2.60759	1.17755	1.12948	1.81664	1.22036	1.26035	1.30071	0.947327	0.822339
ENSMUSG00000033488	BC026585	protein_coding	0.121717	0.108241	0.163244	0.0592432	0.220902	0.278555	0.151732	0.165716	0.252257	0.120677	0.126015	0.159525
ENSMUSG00000087093	Gm15486	antisense	0	0	0	0	0	0	0	0	0	0	0	0
ENSMUSG00000026589	Sec16b	protein_coding	0	0.0140723	0.0341204	0.0202626	0.0049606	0.0251736	0	0.00389855	0	0	0	0
ENSMUSG00000004031	Brinp2	protein_coding	0	0	0	0	0	0	0	0	0	0	0	0
ENSMUSG00000026587	Astn1	protein_coding	0	0	0	0	0	0	0	0	0	0	0	0
ENSMUSG00000070103	Mir488	miRNA	0	0	0	0	0	0	0	0	0	0	0	0
ENSMUSG00000073530	Pappa2	protein_coding	0.00657338	0.0103375	0.00925689	0	0.000759177	0	0.00222041	0.00044748	0	0	0	0.00212848
ENSMUSG00000047661	1600012P17Rik	protein_coding	0	0	0	0	0	0	0	0.00942306	0	0	0	0
ENSMUSG00000061992	Gm4953	protein_coding	2.54461	0	1.57513	0.285817	0	0.639162	0.920936	1.23731	0.243402	0.229352	0	0
ENSMUSG00000040782	Rfwd2	protein_coding	0.288176	0.292286	0.180992	0.179577	0.124808	0.193154	0.152745	0.100174	0.106741	0.130561	0.139787	0.161311
ENSMUSG00000080410	Gm26472	miRNA	0	0	0	0	0	0	0	0	0	0	0	0
ENSMUSG00000089536	Scarna3a	snoRNA	17.6669	2.48067	0	0	0	0	3.19696	0	0	0	0	9.5343
ENSMUSG00000073528	Gm10530	protein_coding	0	0	0	0	0	0	0	0	0	0	0	0
ENSMUSG00000015829	Tnr	protein_coding	0.0132345	0	0	0	0.00109177	0	0	0	0	0	0	0
ENSMUSG00000088145	Gm24719	snoRNA	0	0	0	0	0	0	0	0	0	0	0	0
ENSMUSG00000090394	4930523C07Rik	protein_coding	0.461845	0.265226	0.106805	0.306008	0.227743	0.310222	0.0394397	0.261411	0.267545	0.245554	0.21311	0.207237
ENSMUSG00000050883	4930523C07Rik	protein_coding	0	0	0	0	0	0	0	0	0	0	0	0
ENSMUSG00000026729	4930562F07Rik	protein_coding	0	0	0	0	0	0	0	0	0	0	0	0
ENSMUSG00000026725	Tnn	protein_coding	0	0	0	0	0	0	0	0	0	0	0	0
ENSMUSG00000058267	Mrps14	protein_coding	3.65732	4.5933	4.62214	3.47467	5.01592	6.32638	4.20379	3.97661	3.89435	6.69816	3.95739	5.01661
ENSMUSG00000014226	Cacybp	protein_coding	5.673	6.00488	11.818	5.7801	4.7007	8.35161	6.19388	4.99301	3.04555	7.71975	5.86899	5.09957
ENSMUSG00000026721	Rabgap1l	protein_coding	0.0782095	0.0611341	0.0763826	0.0830395	0.0650775	0.0622602	0.0504443	0.0683326	0.0639127	0.0755709	0.0494648	0.0711211
ENSMUSG00000089204	Mir1927	miRNA	0	0	0	0	0	0	0	0	0	0	0	0
ENSMUSG00000077759	Gm23528	snoRNA	0	0	0	0	0	0	0	0	0	0	0	0
ENSMUSG00000077648	Gm24988	snoRNA	0	0	0	0	0	0	0	0	0	0	0	0
ENSMUSG00000057499	Gm6177	pseudogene	0.379933	3.3609	7.4082	1.1949	0	3.56281	0.641685	5.43139	0	1.19855	0.229454	2.05039
ENSMUSG00000040423	Rc3h1	protein_coding	0.608127	0.681305	0.608517	0.362661	0.383907	0.202373	0.38516	0.242073	0.384758	0.417825	0.334587	0.240579
ENSMUSG00000026715	Serpinc1	protein_coding	0.123064	0.106728	0.282304	0	0.00836056	0.0509129	0.0244526	0	0.0436238	0.0776442	0.0437189	0.0078134
ENSMUSG00000043467	Zbtb37	protein_coding	0.00678035	0	0.132208	0	0.0704772	0.0317913	0.0687097	0.0461569	0.127119	0.047057	0.0122846	0.0768423
ENSMUSG00000053332	Gas5	processed_transcript	199.364	185.749	371.603	361.907	216.03	269.22	222.918	284.691	199.616	292.738	136.518	215.344
ENSMUSG00000064440	Gm26224	snoRNA	0	0	0	0	0	0	0	0	0	0	0	0
ENSMUSG00000080463	Gm22489	snoRNA	0	0	0	0	0	0	0	0	0	0	0	0
ENSMUSG00000064816	Gm22357	snoRNA	0	0	0	0	0	0	0	0	0	0	0	0
ENSMUSG00000084667	Gm23212	snoRNA	0	0	0	0	0	0	0	0	0	0	0	0
ENSMUSG00000077220	Gm23436	snoRNA	0	0	0	0	0	0	0	0	0	0	0	0
ENSMUSG00000065160	Mir5117	snoRNA	0	0	0	0	0	0	0	0	0	0	0	0
ENSMUSG00000065735	Gm24489	snoRNA	0	0	0	0	0	0	0	0	0	0	0	0
ENSMUSG00000064968	Snord47	snoRNA	0	0	0	0	0	0	0	0	0	0	0	0
ENSMUSG00000065228	Gm25789	snoRNA	0	0	0	0	0	0	0	0	0	0	0	0
ENSMUSG00000026709	Dars2	protein_coding	0.652413	0.173312	0.522092	0.392811	0.621119	0.785417	0.282917	0.304087	0.330582	0.660083	0.397563	0.437731
ENSMUSG00000026708	Cenpl	protein_coding	1.00745	1.15344	1.66698	0.687659	0.799127	1.31717	0.635733	0.821472	0.578197	0.71246	0.855815	0.920091
ENSMUSG00000026705	Klhl20	protein_coding	0.294878	0.539413	0.314993	0.312353	0.269612	0.163224	0.183303	0.259285	0.20567	0.198966	0.286917	0.179029
ENSMUSG00000044835	Ankrd45	protein_coding	0.153823	0.072309	0	0.0105169	0.0231722	0.0666358	0.0451822	0.00455279	0.00447809	0	0.0161563	0.0108279
ENSMUSG00000049160	4930469G21Rik	antisense	0.259971	0.182517	0.160924	0	0.0214462	0	0	0	0	0	0	0.100213
ENSMUSG00000026701	Prdx6	protein_coding	17.1611	18.1963	31.8218	17.2321	19.5259	21.943	29.2259	31.2576	39.4559	22.0863	40.2464	39.9551
ENSMUSG00000026700	Tnfsf4	protein_coding	0.0537641	0	0.0832008	0.0301946	0	0	0	0.0313711	0	0.043613	0.0324699	0.00828997
ENSMUSG00000066755	Tnfsf18	protein_coding	0	0	0	0	0	0	0	0	0	0	0	0
ENSMUSG00000089353	Gm25488	rRNA	0	0	0	0	0	0	0	0	0	0	0	0
ENSMUSG00000040323	Gm15429	pseudogene	6.33605	10.2716	12.3901	4.98176	7.84036	7.47524	4.51675	9.01859	4.95873	3.738	8.59731	4.44075
ENSMUSG00000000817	Fasl	protein_coding	0	0	0	0	0	0	0	0	0	0	0	0
ENSMUSG00000040297	Suco	protein_coding	1.1029	1.30486	1.00193	1.06446	1.20469	1.07734	1.22212	1.07654	0.896723	1.0401	0.919824	0.963665
ENSMUSG00000086277	4930558K02Rik	protein_coding	0	0.03237	0.0968334	0.00369916	0.0298851	0.00275743	0	0	0	0.0178102	0	0.0355464
ENSMUSG00000026698	Pigc	protein_coding	0.533779	0.542637	0.482403	0.220636	0.197272	0.266364	0.244699	0.290694	0.224655	0.242479	0.261578	0.232098
ENSMUSG00000040265	Dnm3	protein_coding	0.00142595	0.00805896	0	0.00588611	0.00267616	0.00188041	0	0	0.00381913	0.00314885	0.00258353	0
ENSMUSG00000090260	2810442N19Rik	antisense	0	0.0903939	0	0	0.00885127	0	0	0	0.0513158	0.0483538	0.0647989	0.04136
ENSMUSG00000078190	Dnm3os	antisense	0.133705	0.0876119	0	0	0	0	0	0	0	0	0.134581	0.0481044
ENSMUSG00000070126	Mir199a-2	miRNA	0	0	0	0	0	0	0	0	0	0	0	0
ENSMUSG00000065516	Mir214	miRNA	0	0	0	0	0	0	0	0	0	0	0	0
ENSMUSG00000089933	Gm16101	pseudogene	0	0	0	0	0	0	0	0	0	0	0	0
ENSMUSG00000066752	Gm10176	protein_coding	0	0	0	0	0	0	0	0	0	0	0	0
ENSMUSG00000026694	Mettl13	protein_coding	0.752926	0.592037	1.04865	0.473595	0.409942	0.214338	0.0635824	0.527196	0.381707	0.393606	0.344286	0.226385
ENSMUSG00000026696	Vamp4	protein_coding	0.952292	0.486235	0.107177	1.0745	0.953422	0.670482	0.997396	1.2797	1.238	1.13143	1.87101	1.1046
ENSMUSG00000091743	Gm5705	pseudogene	0	0	0	0	0	0	0	0	0	0	0	0
ENSMUSG00000026697	Myoc	protein_coding	0	0	0.235956	0	0	0	0	0	0	0	0	0
ENSMUSG00000091060	7420461P10Rik	protein_coding	0	0	0	0	0	0	0	0	0	0	0	0
ENSMUSG00000040225	Prrc2c	protein_coding	6.29948	5.48552	6.12788	5.88593	5.28565	6.0037	4.17246	4.79296	5.7273	5.44301	5.24068	7.56796
ENSMUSG00000098259	AC132867.1	miRNA	0	0	0	0	0	0	0	0	0	0	0	0
ENSMUSG00000026692	Fmo4	protein_coding	0	0.0172869	0	0	0	0	0	0	0	0	0	0
ENSMUSG00000040181	Fmo1	protein_coding	0	0.0469468	0	0	0	0	0	0	0	0	0	0.0438204
ENSMUSG00000040170	Fmo2	protein_coding	0	0	0	0	0	0	0	0	0	0	0	0
ENSMUSG00000095576	Fmo6	protein_coding	0	0.0503932	0	0	0	0	0	0	0.0286078	0.0053913	0	0
ENSMUSG00000026691	Fmo3	protein_coding	0.0172489	0	0	0	0	0	0	0	0	0	0	0
ENSMUSG00000071890	Mroh9	protein_coding	0	0	0	0	0	0	0	0	0	0	0	0
ENSMUSG00000077608	Gm22671	snoRNA	0	0	0	0	0	0	0	0	0	0	0	0
ENSMUSG00000089174	Gm22434	snoRNA	0	0	0	0	0	0	0	0	0	0	0	0
ENSMUSG00000026586	Prrx1	protein_coding	0	0	0.0306897	0	0.00297455	0	0	0.0105197	0	0.00162497	0	0
ENSMUSG00000092188	Gm20471	antisense	0	0	0	0	0	0	0	0	0	0	0	0
ENSMUSG00000096984	Gm26523	lincRNA	0	0.0948371	0.104521	0	0	0	0	0	0	0	0	0
ENSMUSG00000040124	Gorab	protein_coding	0.414959	0.111235	0.939882	0.215038	0.266853	0.132657	0.13539	0.577803	0.157867	0.196357	0.318955	0.157777
ENSMUSG00000088951	Gm24940	snRNA	0	0	0	0	0	0	0	0	0	0	0	0
ENSMUSG00000040113	Mettl11b	protein_coding	0	0	0	0	0	0	0	0	0	0	0	0
ENSMUSG00000089700	Gm2343	pseudogene	0	0	0	0	0	0	0	0	0	0	0	0
ENSMUSG00000026585	Kifap3	protein_coding	0.0372537	0.0467176	0.111326	0.106054	0.0875343	0.0557147	0.0791917	0.102316	0.150525	0.13049	0.103184	0.116469
ENSMUSG00000026584	Scyl3	protein_coding	0.251152	0.413651	0.38236	0.133426	0.16855	0.163112	0.303806	0.124763	0.204526	0.132763	0.127083	0.190488
ENSMUSG00000041406	BC055324	protein_coding	0.0361996	0.00711609	0.0823487	0.0284622	0.00836158	0.00424327	0.0794808	0.0172499	0	0.00228393	0	0.00390718
ENSMUSG00000041396	Mettl18	protein_coding	0	0	0.243794	0.29492	0.996371	0.659517	1.20367	1.48099	0.954382	0.520644	0.453062	0.890677
ENSMUSG00000026582	Sele	protein_coding	0	0	0.263439	0.147085	0	0	0	0	0	0	0.135573	0
ENSMUSG00000026581	Sell	protein_coding	3.14434	6.12543	1.65704	4.62529	4.56935	3.99567	7.87024	4.66025	5.68389	4.93878	5.33765	4.33145
ENSMUSG00000026580	Selp	protein_coding	0.132134	0.194811	0.0990942	0.0639333	0.0293472	0.0327643	0.12875	0.0276769	0.296048	0.141083	0.0552464	0.25781
ENSMUSG00000090081	Gm16587	antisense	0	0.532477	0.260822	0.662589	0.312837	0.211675	0	0.409767	0.765782	0	0	0.422303
ENSMUSG00000086593	Gm16548	lincRNA	0	0	0.527649	0.0765961	0.0843835	0	0	0.198952	0.0326146	0	0.0294172	0
ENSMUSG00000026579	F5	protein_coding	0.322671	0.669824	0.299204	0.308502	0.339867	0.27989	0.320444	0.361994	0.388895	0.275243	0.254112	0.406782
ENSMUSG00000089790	Gm16588	pseudogene	0	0	0	0	0	0	0	0	0	0	0	0
ENSMUSG00000040918	Slc19a2	protein_coding	0.0973083	0.478219	0.409929	0.314539	0.255986	0.278822	0.118696	0.110404	0.166508	0.177362	0.215482	0.280077
ENSMUSG00000026578	Ccdc181	protein_coding	1.80083	1.27442	1.70107	2.22016	1.61395	0.987904	1.61808	1.79473	1.67846	1.52704	1.74013	1.88151
ENSMUSG00000026577	Blzf1	protein_coding	0.589229	0.539885	0.800566	0.910866	0.963103	0.784337	1.24818	0.84982	0.534961	0.875842	0.778055	0.819227
ENSMUSG00000026575	Nme7	protein_coding	0	0.019675	0.0271051	0.00786942	0.00288983	0.00293301	0	0.0136268	0	0	0	0
ENSMUSG00000026576	Atp1b1	protein_coding	0.242941	0.469338	0.117972	0.256882	0.091914	0.201305	0.155636	0.153976	0.0785293	0.142707	0.0505932	0.18536
ENSMUSG00000097281	Gm26685	lincRNA	0	0	0	0.0119996	0	0	0	0	0	0	0	0
ENSMUSG00000026574	Dpt	protein_coding	0	0	0	0.0252237	0.0148204	0	0	0	0	0	0	0
ENSMUSG00000026573	Xcl1	protein_coding	0	0.223541	0	0.0715279	0	0	0	0	0	0	0	0
ENSMUSG00000080561	Gm26042	miRNA	0	0	0	0	0	0	0	0	0	0	0	0
ENSMUSG00000026572	Tbx19	protein_coding	0	0	0.0501013	0	0	0	0	0.0157424	0	0.0243172	0.00465535	0
ENSMUSG00000089967	Gm16550	pseudogene	0	0	0	0	0	0	0	0	0	0.884644	0	0
ENSMUSG00000040848	Sft2d2	protein_coding	7.62314	14.1904	7.153	3.36673	4.74227	3.95769	4.44761	4.09408	4.11521	4.16614	4.98619	4.4841
ENSMUSG00000040843	Tiprl	protein_coding	2.17406	2.51536	3.27625	3.71521	2.45066	2.38854	2.14757	2.43569	1.42347	2.52571	1.91861	1.90495
ENSMUSG00000040836	Gpr161	protein_coding	0	0	0	0	0	0	0	0	0	0	0	0
ENSMUSG00000026571	Dcaf6	protein_coding	0.573359	0.481339	0.279129	0.184566	0.239166	0.236415	0.306461	0.325107	0.387521	0.211942	0.259906	0.250452
ENSMUSG00000089299	Gm24637	snoRNA	0	0	0	0	0	0	0	0	0	0	0	0
ENSMUSG00000026568	Mpc2	protein_coding	8.93062	16.5488	5.28287	2.2924	2.06284	2.36564	1.71536	2.30067	2.31568	2.44165	2.06222	2.11684
ENSMUSG00000026567	Adcy10	protein_coding	0	0.00758349	0.0167157	0	0	0	0	0	0	0	0	0
ENSMUSG00000087886	Gm23599	misc_RNA	0	0	0	0	0	0	0	0	0	0	0	0
ENSMUSG00000089291	Gm23208	snoRNA	0	0	0	0	0	0	0	0	0	0	0	0
ENSMUSG00000026566	Mpzl1	protein_coding	0.133458	0.176266	0.212337	0.350867	0.262509	0.307985	0.665641	0.513874	0.75956	0.347333	0.486115	0.468151
ENSMUSG00000040723	Rcsd1	protein_coding	1.03642	1.4062	0.77975	1.00276	0.991738	1.18686	0.978637	1.19148	0.949945	0.763201	0.865834	0.557712
ENSMUSG00000040713	Creg1	protein_coding	102.017	121.927	99.107	32.2671	29.8921	32.7118	59.6741	56.6957	64.9216	36.6024	56.8498	45.2184
ENSMUSG00000089829	Gm16565	processed_transcript	0.19173	0.0418779	0.207694	0	0	0.237229	0	0.0290043	0.242492	0.0537635	0.205853	0.0344904
ENSMUSG00000088618	Gm24808	rRNA	0	0	0	0	0	0	0	0	0	0	0	0
ENSMUSG00000005763	Cd247	protein_coding	0.00997047	0.0117599	0.0108006	0	0.00345455	0.00701234	0.0168395	0.0108598	0.0373855	0.0163557	0.115613	0.0355131
ENSMUSG00000094394	Gm23402	snRNA	0	21.0973	3.57717	0	0	0	0	8.99189	0	0	1.99432	0
ENSMUSG00000026565	Pou2f1	protein_coding	0.145163	0.191924	0.187865	0.19696	0.216613	0.254484	0.189846	0.211631	0.160849	0.160481	0.172234	0.171239
ENSMUSG00000099187	RP23-36P10.7	antisense	0	0	0	0	0	0	0	0	0	0	0	0
ENSMUSG00000099008	RP23-36P10.3	pseudogene	0.555271	0	0	0	0	0	0	0.314999	0.061966	0	0	0
ENSMUSG00000097196	Gm26665	lincRNA	0.0850885	0	0	0	0	0	0.0253605	0	0	0	0	0
ENSMUSG00000026564	Dusp27	protein_coding	0	0	0	0	0	0	0	0	0	0	0	0.00320524
ENSMUSG00000000544	Gpa33	protein_coding	0	0	0.0633127	0	0	0	0	0	0	0	0	0
ENSMUSG00000040629	Mael	protein_coding	0.0378306	0	0	0	0	0	0	0	0	0	0	0
ENSMUSG00000040612	Ildr2	protein_coding	0	0.00831044	0.0274772	0.00443191	0	0	0	0	0	0.00177818	0	0
ENSMUSG00000091393	5330438I03Rik	protein_coding	0	0	0	0	0	0	0	0	0	0	0	0
ENSMUSG00000026563	Tada1	protein_coding	0.656806	0.765121	1.06724	1.24323	1.01142	0.755641	0.790896	1.39931	0.781834	0.690662	0.910865	0.978045
ENSMUSG00000089853	Gm15853	antisense	0	0	0	0	0	0	1.13887	0	0	0	0	0
ENSMUSG00000040596	Pogk	protein_coding	1.3648	0.38524	0.985627	0.522786	0.343541	0.434818	0.360538	0.266814	0.299927	0.498992	0.435373	0.445704
ENSMUSG00000084093	Gm16418	pseudogene	5.16575	7.10834	8.95338	8.93555	12.5287	7.87178	13.9595	7.73644	4.15064	3.25921	6.86349	5.01805
ENSMUSG00000086056	Gm4846	protein_coding	0	0	0	0	0	0	0	0	0	0	0	0
ENSMUSG00000096172	Gm22992	miRNA	0	0	0	0	0	0	0	0	0	0	0	0
ENSMUSG00000051081	Gm4847	protein_coding	0	0	0.0306647	0.1558	0.141671	0.016591	0.0796836	0.0128469	0	0.0952541	0	0
ENSMUSG00000026560	Fmo9	protein_coding	0	0	0	0	0	0	0	0	0	0	0	0
ENSMUSG00000085841	Gm4954	pseudogene	0	0	0	0	0	0	0	0	0	0	0	0
ENSMUSG00000086925	Gm6286	pseudogene	0	0.227883	0	0.182293	0	0	0	0	0	0	0	0
ENSMUSG00000097823	Gm16701	lincRNA	0	0	0	0	0	0	0	0	0	0	0	0
ENSMUSG00000060568	Fam78b	protein_coding	0	0.00193185	0	0	0	0	0	0.00267598	0	0.00124007	0	0
ENSMUSG00000053664	Uck2	protein_coding	0	0	2.05783	0	0	0	0	0	0	0	0	0
ENSMUSG00000026558	Uck2	protein_coding	0.948609	0.832379	0.752055	1.08466	1.17161	1.19438	1.21298	1.17337	1.18618	1.01198	0.858441	0.823621
ENSMUSG00000098379	mmu-mir-6347	miRNA	0	0	0	0	0	0	0	0	0	0	0	0
ENSMUSG00000052428	Tmco1	protein_coding	10.8407	9.8868	8.76398	9.75846	9.70656	7.33961	15.4798	10.3117	10.3809	8.80834	8.97109	7.45144
ENSMUSG00000088246	Gm25911	miRNA	0	0	0	0	9.1089	0	0	0	0	0	0	0
ENSMUSG00000095752	Gm24182	snRNA	0	0	10.7315	2.59639	2.86037	1.93541	0	1.12399	1.10554	0	0	0
ENSMUSG00000026687	Aldh9a1	protein_coding	6.30824	7.38982	2.29159	5.29705	4.74331	4.53495	5.134	3.81428	3.9112	5.56123	4.58666	5.32769
ENSMUSG00000026688	Mgst3	protein_coding	0.0403796	0.0793777	0.0874833	0.0380985	0.0932709	0.108864	0.0409193	0.120948	0.135186	0.0866203	0.238988	0.0784501
ENSMUSG00000040485	Lrrc52	protein_coding	0	0	0	0	0	0	0	0	0	0	0	0
ENSMUSG00000015843	Rxrg	protein_coding	0	0.0336851	0	0	0	0	0	0	0	0	0	0
ENSMUSG00000026686	Lmx1a	protein_coding	0	0.00108867	0.00119984	0	0	0	0	0	0	0	0	0
ENSMUSG00000093538	Gm20711	lincRNA	0	0	0	0	0	0	0	0	0	0	0	0
ENSMUSG00000052534	Pbx1	protein_coding	0.393592	0.574993	0.186062	0.321923	0.313294	0.338778	0.475283	0.295549	0.482095	0.381089	0.393492	0.389589
ENSMUSG00000099251	AC096625.1	miRNA	0	0	0	0	0	0	0	0	0	0	0	0
ENSMUSG00000098407	mmu-mir-6348	miRNA	0	0	0	0	0	0	0	0	0	0	0	0
ENSMUSG00000098829	mmu-mir-6354	miRNA	0	0	0	0	0	0	0	0	0	0	0	0
ENSMUSG00000058622	Gm5265	pseudogene	0	0	0	0.812322	0	0	0	0	0	1.30369	0	0
ENSMUSG00000026683	Nuf2	protein_coding	0.121183	0.067323	0.188348	0.729106	0.471595	0.599075	0.115683	0.491381	0.261063	0.508609	0.219559	0.517504
ENSMUSG00000026678	Rgs5	protein_coding	0.0394418	0.0387672	0.0854516	0.00344572	0	0	0	0.00894995	0	0	0	0.0212856
ENSMUSG00000038530	Rgs4	protein_coding	0	0	0	0	0	0	0	0	0	0	0	0
ENSMUSG00000096772	Gm22114	snRNA	0	0	0	0	0	0	0	0	0	0	0	0
ENSMUSG00000070532	1700084C01Rik	protein_coding	0	0	0	0	0	0	0	0	0	0	0	0
ENSMUSG00000089990	Gm15852	processed_transcript	0	0	0	0	0	0	0	0	0	0	0	0
ENSMUSG00000026675	Hsd17b7	protein_coding	1.71227	2.1588	2.50549	2.98861	2.88349	2.64285	1.83206	2.87439	1.59069	2.27376	1.75417	1.25789
ENSMUSG00000097503	3110045C21Rik	lincRNA	0.473167	0.406939	0	0.186016	0.307391	1.66392	0.649311	0.36237	0.237616	0.373167	0.392922	0
ENSMUSG00000026674	Ddr2	protein_coding	0.00767047	0.00376963	0	0	0	0	0	0	0	0	0	0
ENSMUSG00000026670	Uap1	protein_coding	0.700896	0.930814	0.527421	0.820318	0.994862	0.683605	0.98949	0.732089	0.981597	0.746026	0.959683	0.62946
ENSMUSG00000026667	Uhmk1	protein_coding	3.84237	5.67287	5.12885	4.87926	3.0358	3.66536	2.17902	2.74154	2.17447	3.66174	2.92251	2.76771
ENSMUSG00000044306	4930500M09Rik	protein_coding	3.29511	0	3.02032	0.199293	0	0.297114	1.92643	0	0	0.639685	0.918474	0
ENSMUSG00000073494	Sh2d1b2	protein_coding	0.101631	0	0	0	0	0	0	0.0115308	0	0	0	0.00914122
ENSMUSG00000096964	Gm6345	pseudogene	0	0	0	0	0.180993	0	0	0	0.209864	0.263667	0	0.281913
ENSMUSG00000096334	Sh2d1b1	protein_coding	0.3411	0.796256	0.0230938	0.670482	0.418568	0.274885	0.0900155	0.232203	0.199844	0.874289	0.231752	0.264618
ENSMUSG00000096603	Gm7694	protein_coding	0.0217038	0.234658	0	0.375425	0.764521	0.546978	0.31158	0.28072	0.421438	0.410805	0.196614	0.351387
ENSMUSG00000038473	Nos1ap	protein_coding	0.051673	0.0386965	0.00266549	0.0749688	0.0841893	0.0703048	0.0566234	0.0489954	0.0428369	0.052784	0.0482966	0.0796754
ENSMUSG00000042800	1700015E13Rik	protein_coding	0	0.470304	0	0	0.0614022	0	0.224483	0	0	0	0	0
ENSMUSG00000038463	Olfml2b	protein_coding	0.230891	1.04393	0.500231	0.188802	0.210663	0.227344	0.152085	0.188614	0.126771	0.113627	0.145021	0.129589
ENSMUSG00000026663	Atf6	protein_coding	0.142983	0.233164	0.222945	0.186518	0.162008	0.144113	0.120745	0.17771	0.161014	0.138052	0.160929	0.159589
ENSMUSG00000096310	Gm23523	snRNA	0	0	0	0	0	0	0	0	0	0	0	0
ENSMUSG00000096547	Gm25235	snRNA	0	0	0	0	0	0	0	0	0	0	0	0
ENSMUSG00000053925	Gm9929	processed_transcript	0	0	0.0439042	0.148711	0	0	0.0114087	0.0551808	0	0	0.0897497	0.182272
ENSMUSG00000026659	Dusp12	protein_coding	0.0146698	0.173027	0.603868	0.380631	0.770887	0.593253	0.941507	0.8089	0.775983	0.370224	0.363243	0.467096
ENSMUSG00000096968	Gm26620	protein_coding	3.67609	0.212542	1.40547	0.340042	0.874098	1.52084	0	1.47205	0.14479	0.545729	0.78357	0.116699
ENSMUSG00000070524	Fcrlb	protein_coding	0.093492	0.0306309	0	0.0245029	0.0539882	0.0913249	0	0	0.1252	0.137636	0.018821	0
ENSMUSG00000038421	Fcrla	protein_coding	0.0353055	0.173508	0	0	0	0	0	0	0	0.0334128	0	0
ENSMUSG00000089838	Gm2962	pseudogene	0	7.75209	0	2.06707	1.51815	0.308167	0	0	0.704126	3.9809	0.317548	1.41879
ENSMUSG00000026656	Fcgr2b	protein_coding	6.52978	9.90405	4.02146	4.23932	5.09779	4.26739	4.04935	2.66256	3.45484	3.95251	3.8101	3.42257
ENSMUSG00000059089	Fcgr4	protein_coding	2.16721	3.71574	0.582502	0.52529	0.639858	0.773573	0.330253	0.499169	0.33823	0.390673	0.452686	0.202259
ENSMUSG00000065905	Gm26110	snRNA	2.14144	3.15721	0	0.841861	3.09151	0	0	0	0	0	0	0
ENSMUSG00000059498	Fcgr3	protein_coding	21.0149	26.447	13.1136	15.6752	17.9102	19.0129	10.3205	16.7352	12.3777	10.6589	11.924	11.0779
ENSMUSG00000099119	mmu-mir-6546	miRNA	0	0	0	0	0	0	0	0	0	0	0	0
ENSMUSG00000098356	AC117796.1	miRNA	0	0	0	0	0	0	0	0	0	0	0	0
ENSMUSG00000098965	AC117796.2	miRNA	0	0	0	0	0	0	0	0	0	0	0	0
ENSMUSG00000026649	1700009P17Rik	protein_coding	0	0.239513	0.02933	0	0	0.0476065	0.0571616	0.11059	0	0.00854139	0	0.102284
ENSMUSG00000058076	Sdhc	protein_coding	2.05017	2.8893	1.97592	5.25665	4.55278	4.73125	4.69745	4.32547	4.69357	5.98247	4.68408	3.96195
ENSMUSG00000056569	Mpz	protein_coding	0	0	0.0550994	0.0933157	0.0195815	0.0496853	0.114543	0.150045	0.0681151	0.31022	0.583654	0
ENSMUSG00000038370	Pcp4l1	protein_coding	0.0998258	0	0.0249548	0.0724512	0	0.0630077	0.0324231	0.0156822	0.00514162	0.0242242	0.00927509	0.00414408
ENSMUSG00000005677	Nr1i3	protein_coding	0	0	0	0	0	0	0	0	0	0	0	0
ENSMUSG00000005674	Tomm40l	protein_coding	0	0.110533	0	0.0294732	0.346343	0.175759	0.0633107	0.153108	0	0.118253	0	0.0809191
ENSMUSG00000005681	Apoa2	protein_coding	0	0.523821	0	0.209513	0	0.312351	0	0.272096	0	0.336245	0.0804646	0.287611
ENSMUSG00000058715	Fcer1g	protein_coding	197.785	233.63	73.6132	85.5638	92.4859	86.7188	79.4818	111.511	106.449	86.2378	101.666	81.5805
ENSMUSG00000013593	Ndufs2	protein_coding	10.5684	8.42052	12.3218	10.2114	11.2496	11.384	10.1407	10.429	11.8679	9.45682	9.41743	9.11469
ENSMUSG00000006403	Adamts4	protein_coding	0	0.135967	0.749255	0	0	0.020269	0	0.0235424	0.0347342	0.0545488	0.041772	0.0279954
ENSMUSG00000052423	B4galt3	protein_coding	0.268943	0.0793028	0.116534	0.190313	0.108713	0.0630502	0.408807	0.0183082	0.0360156	0.322399	0.194908	0.275767
ENSMUSG00000062729	Ppox	protein_coding	2.68555	1.90453	1.06792	1.09586	2.37529	1.6736	1.32053	2.29101	1.57057	1.86597	2.0325	1.43097
ENSMUSG00000053483	Usp21	protein_coding	3.8565	3.30236	4.39914	2.13633	2.61502	2.4315	2.93597	2.82418	2.28879	2.80183	3.05249	3.1534
ENSMUSG00000062963	Ufc1	protein_coding	9.97897	10.3188	7.90747	5.374	4.37317	4.11805	4.27119	5.8998	4.70463	5.27829	5.06897	6.30013
ENSMUSG00000079137	Rpl27-ps1	pseudogene	0.429851	0.844996	0	0	0.248223	0	2.17798	0	0	1.08482	0.259601	2.0878
ENSMUSG00000087747	Gm25151	snoRNA	0	0	0	0	0	0	0	0	0	0	0	0
ENSMUSG00000013973	Dedd	protein_coding	0.602873	0.223856	0.159639	0.358144	0.0541547	0.149188	0.19233	0.0912008	0.152497	0.346559	0.113274	0.122911
ENSMUSG00000013997	Nit1	protein_coding	1.38763	3.13696	0.726532	2.21844	1.89643	1.3148	1.17182	1.52714	2.30733	1.60507	2.41634	1.77231
ENSMUSG00000006412	Pfdn2	protein_coding	5.85211	5.24072	8.46658	6.87122	8.09549	7.46189	8.22558	8.69354	6.43494	8.25424	6.23604	5.2286
ENSMUSG00000045259	Klhdc9	protein_coding	0	0	0.325335	0.118068	0	0.572067	0	0	0.201093	0	0	0.283638
ENSMUSG00000006411	Pvrl4	protein_coding	0.152795	0.0187726	0.0103448	0.165187	0.187496	0.117537	0.629024	0.422558	0.383653	0.21088	0.421017	0.474138
ENSMUSG00000048865	Arhgap30	protein_coding	6.36487	10.0796	5.35268	8.5251	7.32706	7.54328	8.50627	7.59519	8.84497	7.06024	9.04755	8.21884
ENSMUSG00000026641	Usf1	protein_coding	0.0902522	0.465719	0.342184	0.106442	0.234528	0.171912	0.0571616	0.168957	0.0906461	0.113885	0.095386	0.231356
ENSMUSG00000091166	Tstd1	protein_coding	1.20456	2.36791	1.59482	1.47326	2.24134	1.33352	0.113024	1.45778	2.06117	2.95551	1.69744	1.2279
ENSMUSG00000097045	Gm26641	lincRNA	0.0249991	0	0.0135403	0	0	0	0.0738886	0	0	0.0946357	0	0
ENSMUSG00000038235	F11r	protein_coding	2.10157	1.98864	3.63399	1.27777	0.663322	0.956299	2.71719	3.09674	2.75751	1.94361	2.12454	2.11333
ENSMUSG00000091993	B930036N10Rik	antisense	3.93816	8.47655	26.8383	30.3761	19.9203	23.3442	22.1851	15.3048	14.4862	16.3549	6.20186	21.1455
ENSMUSG00000094668	Gm24871	snRNA	0	0	0	0	0	0	0	0	0	0	0	0
ENSMUSG00000060244	Alyref2	protein_coding	15.4047	2.18252	7.21616	7.63825	4.4879	5.20568	3.04712	5.29059	3.53114	3.94024	6.45373	4.64357
ENSMUSG00000038218	Gm9765	protein_coding	0	0	0	0	0	0	0	0	0	0	0	0
ENSMUSG00000038209	Itln1	protein_coding	0	0	0	0	0	0	0	0	0	0	0	0
ENSMUSG00000004709	Cd244	protein_coding	0.439542	0.166163	0.424862	0.622067	0.417825	0.332914	0.513942	0.2762	0.30789	0.337049	0.212363	0.456169
ENSMUSG00000004707	Ly9	protein_coding	0.724091	1.34022	0.560271	0.451021	0.276947	0.225971	0.420885	0.588945	0.421868	0.409384	0.573604	0.578544
ENSMUSG00000038179	Slamf7	protein_coding	2.60932	0.641172	0.529984	1.40061	0.818592	0.308802	3.25228	2.71567	2.32672	2.27948	2.87139	2.21381
ENSMUSG00000098316	mmu-mir-7683	miRNA	0	0	0	0	0	0	0	0	0	0	0	0
ENSMUSG00000015355	Cd48	protein_coding	0.866247	0.888772	0.707895	0.812532	0.890753	0.948598	0.699436	0.874195	0.956521	1.20334	0.899459	0.988286
ENSMUSG00000059058	Tma7-ps	pseudogene	2.50003	2.86681	2.25682	0.982833	1.9249	0.976832	0	1.13459	2.23195	0.788668	1.00657	0.449731
ENSMUSG00000088291	Gm26412	snRNA	0	0	0	0	0	0	0	0	0	0	0	0
ENSMUSG00000095636	Gm22950	snRNA	0	0	0	0	0	0	0	0	0	0	0	0
ENSMUSG00000015316	Slamf1	protein_coding	0.129682	0	0	0.126435	0.0269592	0.0577644	0.179601	0.123593	0.170191	0.0360008	0.0219294	0.100779
ENSMUSG00000038147	Cd84	protein_coding	2.12604	1.84803	0.716422	1.08083	1.2477	0.931496	1.73105	1.26579	1.31689	1.31953	1.66458	1.4314
ENSMUSG00000073492	Gm10521	protein_coding	2.47089	1.48416	0	0.485689	0.475616	0.201135	0	0.233618	1.70041	0.259825	0	1.11122
ENSMUSG00000015314	Slamf6	protein_coding	0.0201278	0.0263781	0	0	0	0	0	0	0	0	0.0202598	0
ENSMUSG00000026556	Vangl2	protein_coding	0.231402	0.132675	0.013926	0.14151	0.148473	0.229805	0.770792	0.227537	0.744578	0.300106	0.283384	0.35036
ENSMUSG00000051251	Nhlh1	protein_coding	0	0	0.253625	0	0	0	0	0	0	0	0	0
ENSMUSG00000003458	Ncstn	protein_coding	0.778972	1.3761	1.24294	1.29116	1.12457	1.03032	0.986729	1.3902	1.53655	1.42793	1.54485	0.880543
ENSMUSG00000026553	Copa	protein_coding	5.49066	5.13497	6.36133	4.96271	5.7569	5.01566	5.11274	4.87085	4.99303	4.90646	4.61611	3.70573
ENSMUSG00000003464	Pex19	protein_coding	1.50565	1.85432	2.47599	3.28048	2.83883	2.24333	3.90634	3.24778	3.35239	2.71252	3.36335	2.30061
ENSMUSG00000089803	Gm10171	pseudogene	0	0	0	0	0	0	0	0	0	0	0	0
ENSMUSG00000026554	Dcaf8	protein_coding	1.15396	0.943986	0.617107	0.758004	0.856156	0.999507	0.968316	1.05155	1.06363	0.944639	1.17328	1.06618
ENSMUSG00000013698	Pea15a	protein_coding	3.89208	1.63704	3.36152	1.44738	1.49835	1.27414	2.91662	3.00756	2.60604	1.68132	2.9329	2.57351
ENSMUSG00000007122	Casq1	protein_coding	0	0	0	0	0	0	0	0	0	0	0	0
ENSMUSG00000092085	Gm17224	antisense	0	0	0	0	0	0	0	0	0	0	0	0
ENSMUSG00000007107	Atp1a4	protein_coding	0	0.0149258	0.0932163	0	0	0	0	0	0	0	0	0
ENSMUSG00000038034	Igsf8	protein_coding	1.01082	0.599697	1.20021	0.859205	0.788798	0.896656	0.666481	0.971208	0.715438	0.666481	0.68013	0.629056
ENSMUSG00000007097	Atp1a2	protein_coding	0.0335158	0.013177	0	0.100138	0	0.0157147	0.0679276	0.059321	0.0673242	0	0.0121448	0.01447
ENSMUSG00000038026	Kcnj9	protein_coding	0	0	0	0	0	0	0	0	0	0	0	0
ENSMUSG00000044708	Kcnj10	protein_coding	0	0	0	0	0.018619	0.00944861	0	0	0	0.0169524	0	0
ENSMUSG00000050229	Pigm	protein_coding	4.62154	5.71252	6.42227	3.21162	3.61227	2.99593	2.56241	3.25732	2.6725	3.57855	4.53906	2.60748
ENSMUSG00000026548	Slamf9	protein_coding	0	0.161883	0	0.0863313	0.126811	0	0	0.336358	0.551398	0.415656	1.09415	0.29628
ENSMUSG00000037995	Igsf9	protein_coding	0.186065	0.0609608	0.0447905	0.09753	0	0.0121168	0.165856	0.084442	0.0346069	0.0586967	0.137342	0.150621
ENSMUSG00000026547	Tagln2	protein_coding	68.6055	51.5684	58.7391	108.262	125.348	121.432	134.769	163.559	132.164	113.714	158.371	108.018
ENSMUSG00000026546	Ccdc19	protein_coding	0	0.0559542	0	0.07833	0.0986214	0.00417063	0.0540833	0	0.0524117	0.0942831	0.0687613	0.122889
ENSMUSG00000085184	4933439K11Rik	processed_transcript	0	0	0.0191407	0.0208392	0.00510175	0.010356	0	0.0300711	0.0236622	0.0390186	0.0106712	0.0429108
ENSMUSG00000049598	Vsig8	protein_coding	0	0.0892785	0	0.0892719	0	0	0.268468	0.123667	0.121638	0	0	0.134804
ENSMUSG00000053318	Slamf8	protein_coding	0.422836	0.340039	0.353942	0	0	0.101381	0	0.0654191	0.270252	0.0485053	0.220542	0.0103724
ENSMUSG00000070504	Fcrl6	protein_coding	0	0	0	0	0	0	0	0	0	0	0	0
ENSMUSG00000026544	Dusp23	protein_coding	11.0518	11.2563	15.8759	9.69705	6.98322	8.91813	12.4439	10.0313	14.5856	7.07394	11.1242	9.07617
ENSMUSG00000088813	Gm22383	misc_RNA	0	0	0	0	0	0	0	0	0	0	0	0
ENSMUSG00000037942	Crp	protein_coding	0	0	0	0	0	0	0	0	0	0	0	0
ENSMUSG00000070182	Gm24817	snRNA	0	0	0	0	0	0	0	0	0	0	0	0
ENSMUSG00000026542	Apcs	protein_coding	0	0	0	0	0	0	0	0	0	0	0	0
ENSMUSG00000077252	Gm26077	snoRNA	0	0	0	0	0	0	0	0	0	0	0	0
ENSMUSG00000037924	Olfr16	protein_coding	0	0	0	0	0	0	0	0	0	0	0	0
ENSMUSG00000062527	Olfr1408	protein_coding	0	0	0	0.267902	0	0	0	0	0	0	0	0
ENSMUSG00000066680	Olfr1407-ps1	pseudogene	0	0	0	0	0	0	0	0	0	0	0	0
ENSMUSG00000058981	Olfr1406	protein_coding	0	0	0	0	0	0	0	0	0	0	0	0
ENSMUSG00000046643	Olfr218	protein_coding	0	0	0	0	0	0	0	0	0	0	0	0
ENSMUSG00000049456	Olfr1404	protein_coding	0	0	0.925428	0	0	0	0	0	0	0	0	0
ENSMUSG00000005339	Fcer1a	protein_coding	4.18028	4.37104	2.28023	1.72498	1.07858	0.608164	2.754	2.15951	1.36973	2.48781	1.7726	1.58398
ENSMUSG00000049605	Olfr418-ps1	protein_coding	0	0	0	0	0	0	0	0	0	0	0	0
ENSMUSG00000079180	Mptx2	protein_coding	0	0	0	0	0	0	0	0	0	0	0	0
ENSMUSG00000037872	Darc	protein_coding	6.87894	4.50752	0	6.95394	9.45794	5.75957	12.909	9.58861	23.103	7.92243	12.9908	8.83896
ENSMUSG00000005338	Cadm3	protein_coding	0.0369799	0.0207699	0.0629497	0.0166147	0.0366077	0.0123849	0.227522	0.0467515	0.282981	0.0499963	0.0510477	0.0912318
ENSMUSG00000037860	Aim2	protein_coding	1.0754	1.04343	1.63855	0.435434	0.404847	0.323682	0.969029	0.880366	1.0087	0.611712	0.989488	0.773261
ENSMUSG00000037849	Gm4955	protein_coding	0	0.0770633	0.407676	0.030823	0.0407481	0	0.556167	0.592446	0.845214	0.464994	1.55785	0.478132
ENSMUSG00000070501	BC094916	protein_coding	0	0	0	0	0	0	0	0.0222153	0	0	0.072265	0
ENSMUSG00000073491	Pydc4	protein_coding	0.091036	0.0368442	0.31325	0.0252627	0.0247388	0	0.41152	0.320798	0.394418	0.239884	0.798822	0.476845
ENSMUSG00000043263	Pyhin1	protein_coding	0.331189	0.254316	1.42385	0.480112	0.161367	0.388215	1.94902	1.81774	2.4809	1.18844	2.76272	1.76499
ENSMUSG00000066677	Pydc3	protein_coding	0.0857685	0.063226	0.0774247	0	0.0206367	0.0209451	0.488896	0.345454	0.588642	0.482513	0.682012	0.551584
ENSMUSG00000073490	AI607873	protein_coding	1.26879	0.481827	0.145772	0.453451	0.316383	0.0676023	2.19972	1.4199	2.50359	1.4676	2.48454	2.18905
ENSMUSG00000073489	Ifi204	protein_coding	1.67792	2.03936	0.351799	0.148951	0.213583	0.359528	1.62264	2.05725	2.398	1.48552	3.01826	1.88894
ENSMUSG00000090222	Gm16340	pseudogene	0.0525722	0.0387547	0.0711868	0	0.0151792	0.0269606	0.0610441	0.00447353	0.0880026	0.0248769	0.0317501	0.113487
ENSMUSG00000090272	Mndal	protein_coding	0.517962	0.393027	1.55758	0.374672	0.351747	0.242859	1.3717	1.12832	1.27628	1.16732	1.29505	1.87396
ENSMUSG00000026536	Mnda	protein_coding	0.0639795	0.0524042	0.173266	0.0586884	0.0431034	0.112494	1.58485	0.718637	0.628307	0.403664	1.91909	2.08318
ENSMUSG00000039997	Ifi203	protein_coding	1.74558	0.935849	6.21426	1.33505	0.833898	0.748703	4.7841	4.68837	6.74716	3.35407	4.82063	5.9948
ENSMUSG00000026535	Ifi202b	protein_coding	0.00871319	0.0256925	0	0	0	0	0	0	0	0	0	0
ENSMUSG00000054203	Ifi205	protein_coding	0.0894163	0	0	0	0	0	0.0151019	0.012174	0.0059871	0.0451321	0.0972026	0
ENSMUSG00000045381	Olfr433	protein_coding	0	0	0	0	0	0	0	0	0	0	0	0
ENSMUSG00000047048	Olfr432	protein_coding	0	0	0	0	0	0	0	0	0	0	0	0
ENSMUSG00000050134	Olfr430	protein_coding	0	0	0	0	0	0	0	0	0	0	0	0
ENSMUSG00000049528	Olfr429	protein_coding	0	0	0	0	0	0	0	0	0	0	0	0
ENSMUSG00000059371	Olfr427	protein_coding	0	0	0	0	0	0	0	0	0	0	0	0
ENSMUSG00000046486	Olfr231	protein_coding	0	0	0	0	0	0	0	0	0	0	0	0
ENSMUSG00000051528	Olfr424	protein_coding	0	0	0	0	0	0	0	0	0	0	0	0
ENSMUSG00000091950	Olfr421-ps1	polymorphic_pseudogene	0	0	0	0	0	0	0	0	0	0	0	0
ENSMUSG00000055033	Olfr420	protein_coding	0	0	0	0	0	0	0	0	0	0	0	0
ENSMUSG00000026532	Spta1	protein_coding	0	0.00688391	0	0.0165202	0.0188738	0.00410482	0.0216863	0.012714	0.0203213	0.0250401	0.00281985	0.0201584
ENSMUSG00000050788	Olfr419	protein_coding	0	0	0	0	0	0	0	0	0	0	0	0
ENSMUSG00000026531	Mptx1	protein_coding	0	0	0	0	0	0	0	0	0	0	0	0
ENSMUSG00000066672	Olfr417	protein_coding	0	0	0	0	0	0	0	0	0	0	0	0
ENSMUSG00000059503	Olfr248	protein_coding	0	0	0	0	0	0	0	0	0	0	0	0
ENSMUSG00000051509	Olfr414	protein_coding	0	0	0	0	0	0	0	0	0	0	0	0
ENSMUSG00000066671	Olfr220	protein_coding	0	0	0	0	0	0	0	0	0	0	0	0
ENSMUSG00000028354	Fmn2	protein_coding	0	0	0	0	0	0	0	0	0	0.000694718	0	0
ENSMUSG00000050069	Grem2	protein_coding	0	0	0	0.011045	0	0	0	0	0	0	0	0
ENSMUSG00000026527	Rgs7	protein_coding	0	0	0.0048799	0	0	0	0	0	0	0	0	0
ENSMUSG00000026526	Fh1	protein_coding	0.188823	0.206215	0.65909	1.28119	1.32462	1.18866	0.980358	0.528445	0.608745	1.1781	0.785586	1.14735
ENSMUSG00000039783	Kmo	protein_coding	0.118524	0.0873726	0.123807	0.166412	0.158886	0.153818	0.296696	0.07204	0.0680237	0.205645	0.0945887	0.171332
ENSMUSG00000026525	Opn3	protein_coding	0.180417	0.0686441	0.0756536	0.819093	0.574693	0.538937	0.294884	0.546738	0.292265	0.407584	0.404205	0.314083
ENSMUSG00000078185	Chml	protein_coding	0.757422	0.0930583	1.12817	1.04218	0.492056	0.499409	1.67901	1.09568	0.824122	0.477878	0	0.459854
ENSMUSG00000026523	Wdr64	protein_coding	0.00603263	0.00889416	0.0473782	0	0.00348362	0	0	0	0	0	0	0
ENSMUSG00000077794	Gm25560	snRNA	0	0	0	0	0	0	0	0	0	0	0	0
ENSMUSG00000039748	Exo1	protein_coding	0.063469	0.0850681	0.20001	0.240441	0.1566	0.240101	0.253371	0.274949	0.131355	0.232985	0.0836312	0.155692
ENSMUSG00000094820	Gm23805	snRNA	0	9.7372	0	5.19279	7.62764	4.83851	0	0	2.21109	0	0	3.56422
ENSMUSG00000055214	Pld5	protein_coding	0	0.00166431	0	0	0	0	0	0.00115269	0.000377925	0	0	0
ENSMUSG00000078184	B020018G12Rik	protein_coding	6.46993	5.06145	8.15289	6.02138	7.70104	8.20305	11.0388	12.3143	8.92945	7.83088	12.8386	3.27786
ENSMUSG00000087875	Gm26104	snRNA	0	3.21568	0	0	0	0	0	0	0	0	0	0
ENSMUSG00000057335	Cep170	protein_coding	0.31019	0.472688	0.604309	0.281701	0.351304	0.280451	0.355354	0.317559	0.347769	0.373209	0.332554	0.359457
ENSMUSG00000065573	Mir350	miRNA	0	0	0	0	0	0	0	0	0	0	0	0
ENSMUSG00000084749	Gm25288	misc_RNA	0	0	0	0	0	0	0	0	0	0	0.402627	0
ENSMUSG00000026504	Sdccag8	protein_coding	0.119337	0.150206	0.0911423	0.0972049	0.128406	0.117745	0.152253	0.179425	0.137966	0.131086	0.167476	0.181162
ENSMUSG00000093132	Gm25993	miRNA	0	0	0	0	0	0	0	0	0	0	0	0
ENSMUSG00000087082	Gm15423	antisense	0	0	0	0	0	0	0	0	0	0	0	0
ENSMUSG00000019699	Akt3	protein_coding	0.04303	0.0437524	0.0498275	0.0647488	0.0634059	0.0665275	0.0989887	0.110605	0.0889194	0.0973613	0.107533	0.126921
ENSMUSG00000097892	Gm26801	lincRNA	0	0	0	0.0390627	0	0	0	0.0338207	0	0.00783641	0	0
ENSMUSG00000063659	Zbtb18	protein_coding	4.17054	1.93573	0.878458	3.52961	2.42506	3.34397	4.40238	2.42505	2.521	2.72267	1.81908	2.8134
ENSMUSG00000015962	1700016C15Rik	protein_coding	0	0	0.0488397	0	0	0	0	0	0	0	0	0.016221
ENSMUSG00000015961	Adss	protein_coding	1.97995	1.64072	2.07636	1.41184	1.60556	1.44129	1.01388	1.12918	0.937883	1.22595	1.32933	1.00316
ENSMUSG00000089657	Gm16585	pseudogene	0	0	6.58844	0	0.334491	0	0.244576	0	0.387846	0	0	0.4689
ENSMUSG00000091476	Gm16432	protein_coding	0	0	0	0	0	0	0	0	0	0	0	0
ENSMUSG00000095731	Gm25312	snRNA	0	0	0	0	0	0	8.36589	0	0	0	0	0
ENSMUSG00000026502	Desi2	protein_coding	0.303564	0.285051	0.246629	0.345233	0.471111	0.373307	0.501258	0.385623	0.504518	0.424095	0.491068	0.428577
ENSMUSG00000055831	Gm9982	protein_coding	0	0	0	0	0	0.173586	0	0	0	0	0	0.159837
ENSMUSG00000070489	4930527J03Rik	pseudogene	0	0	0	0	0	0	0	0	0	0	0	0
ENSMUSG00000086350	B230369F24Rik	antisense	0.405979	0.465541	0.842915	0.425606	0.332121	0.0396569	0.114279	0.2994	0.181223	0.426906	0.122592	0.365159
ENSMUSG00000026500	Cox20	protein_coding	0	0	0.0536977	0	0	0	0	0	0.431485	0.0312753	0	0
ENSMUSG00000089788	Gm16586	processed_transcript	6.51552	1.7002	3.81008	4.53352	2.36403	1.82487	3.45712	1.53081	0.656326	2.7648	1.21879	2.45826
ENSMUSG00000039630	Hnrnpu	protein_coding	16.0662	15.6735	19.5616	18.3681	17.9872	16.1041	15.2292	15.3233	13.682	17.9416	17.174	17.7424
ENSMUSG00000099303	AC170257.1	miRNA	0	0	0	0	0	0	0	0	0	0	0	0
ENSMUSG00000064954	Gm24919	snRNA	0	0	0	0	0	0	0	0	0	0	0	0
ENSMUSG00000026495	Efcab2	protein_coding	0.00685055	0.0202001	0.0173155	0.0377041	0.0553831	0.00803011	0.00192836	0.0279809	0.0366957	0.021611	0.03034	0.0135558
ENSMUSG00000026494	Kif26b	protein_coding	0	0	0	0	0	0	0	0	0	0	0	0
ENSMUSG00000064967	Gm24405	snRNA	0	0	0	0	0	0	0	0	0	0	0	0
ENSMUSG00000089713	Gm16564	antisense	0	0	0	0	0	0	0	0	0	0	0	0
ENSMUSG00000055067	Smyd3	protein_coding	0.0290244	0.0365035	0.0469925	0.0655174	0.0537058	0.0680439	0.0711589	0.0552381	0.0714671	0.0517864	0.0499476	0.0631598
ENSMUSG00000096474	Gm5561	pseudogene	0	1.79758	0.396229	0	0.211221	0	0	0	0	0	0.220903	0.197397
ENSMUSG00000026492	Tfb2m	protein_coding	0.194003	0.143013	0.262695	0.129656	0.0784207	0.14213	0.0245745	0.105653	0.0844348	0.232563	0.117165	0.0837582
ENSMUSG00000082395	Gm15480	pseudogene	0	0	0	0	0	0	0	0	0	0	0	0
ENSMUSG00000038949	Cnst	protein_coding	0.335437	0.173413	0.0920214	0.0753543	0.142133	0.0600005	0.154509	0.158657	0.220225	0.0907014	0.119707	0.0728805
ENSMUSG00000038936	Sccpdh	protein_coding	0.0930815	0.0365957	0.252079	1.19293	1.55341	0.818316	1.64284	0.975819	0.648182	1.33899	0.905061	0.763547
ENSMUSG00000087236	Gm1305	protein_coding	0	0	0	0	0	0.0166039	0	0	0	0	0	0
ENSMUSG00000026491	Ahctf1	protein_coding	0.733277	0.741411	0.520873	0.430046	0.574422	0.565392	0.837485	0.484855	0.601658	0.582098	0.45737	0.546559
ENSMUSG00000073486	Gm10518	protein_coding	0	0.266943	0.147101	0	0	0	0	0	0	0	0	0
ENSMUSG00000026490	Cdc42bpa	protein_coding	0.038756	0.0101581	0.0634408	0.0392753	0.0537124	0.0418958	0.0720023	0.0463168	0.0640102	0.0499912	0.0379698	0.0673943
ENSMUSG00000026489	Adck3	protein_coding	0	0.0252651	0	0.0808422	0.020781	0	0.00434138	0.0174984	0.0275381	0	0.0248383	0.0221954
ENSMUSG00000010609	Psen2	protein_coding	2.42444	2.91675	6.25059	0.831117	0.663611	1.02024	1.19976	1.40616	1.84412	1.30632	1.67797	1.39737
ENSMUSG00000055676	Gm5069	protein_coding	1.8254	0.921331	0.320656	0.31032	0.626762	0.318064	0.249972	0.167923	0.165168	0.435775	0.29795	0.079874
ENSMUSG00000038855	Itpkb	protein_coding	0.164834	0.165697	0.135948	0.134021	0.106002	0.0812387	0.158179	0.146638	0.122911	0.103998	0.140273	0.149608
ENSMUSG00000053963	6330403A02Rik	protein_coding	0.0172805	0.0135879	0.101084	0.00543476	0.0159661	0.00810237	0	0.00705817	0.00462824	0.0218055	0.00626175	0.0354379
ENSMUSG00000026496	Parp1	protein_coding	1.47137	1.12901	1.76571	2.6105	2.81747	2.40756	2.45735	1.99209	2.18648	3.10939	1.86972	2.68917
ENSMUSG00000098926	mmu-mir-6904	miRNA	0	0	0	0	0	0	0	0	0	0	0	0
ENSMUSG00000058729	Lin9	protein_coding	0.164613	0.0351732	0.0271354	0.182887	0.169451	0.0796994	0.187362	0.0950069	0.110221	0.135468	0.0864478	0.164155
ENSMUSG00000026497	Mixl1	protein_coding	0.0442557	0.173995	0.239702	0	0	0.155628	0	0	0.11853	0.0279221	0	0
ENSMUSG00000026499	Acbd3	protein_coding	7.67252	8.09624	5.08331	5.97832	5.30005	4.65491	7.13615	5.9277	7.61149	5.23266	6.37274	6.12801
ENSMUSG00000060743	H3f3a	protein_coding	0.700639	0.609194	0.3357	0.667415	0.583548	0.844969	0.91026	0.908052	1.15478	1.19864	0.398727	1.09071
ENSMUSG00000097347	Gm17275	lincRNA	0	0.602591	0.774812	0.381613	0.265523	0.0898301	0.409867	0.295623	0.222356	0.290106	0.293121	1.03394
ENSMUSG00000073485	Gm16067	antisense	0.0572856	0	0	0	0	0.369321	0	0.155988	0.153428	0.036143	0	0
ENSMUSG00000084558	Gm24836	snRNA	0	0	0	0	0	0	0	0	0	0	0	0
ENSMUSG00000038806	Sde2	protein_coding	3.98227	5.24619	7.45322	5.94251	4.68952	4.70461	5.17641	5.6773	4.99083	4.88692	5.0304	5.75535
ENSMUSG00000066652	Lefty2	protein_coding	0	0	0	0	0	0	0	0	0	0	0	0
ENSMUSG00000026520	Pycr2	protein_coding	12.2288	10.8814	14.7021	12.2736	11.4485	13.6557	12.0871	16.6809	10.049	11.807	8.81208	12.1241
ENSMUSG00000038793	Lefty1	protein_coding	1.15026	3.34035	0.453101	2.21988	3.26077	3.15627	2.91407	1.70843	3.04572	1.02262	1.04202	1.3826
ENSMUSG00000026519	Tmem63a	protein_coding	2.02714	1.69572	1.56518	0.907142	1.39787	1.27025	1.26569	1.29189	1.19127	0.697316	1.00611	1.13763
ENSMUSG00000085563	2210411M09Rik	antisense	0	0	0	0	0	0	0	0	0	0	0	0
ENSMUSG00000038776	Ephx1	protein_coding	0	0.0465645	0	0	0.00683931	0.013883	0	0.0591254	0.0317211	0.047326	0.0667595	0.0170446
ENSMUSG00000038768	9130409I23Rik	protein_coding	0	0	0	0	0	0	0	0	0	0	0	0
ENSMUSG00000026516	Nvl	protein_coding	0.578043	0.588691	0.69407	1.0185	0.880746	0.749004	1.11155	0.995603	0.855693	1.25229	0.778113	0.875723
ENSMUSG00000062169	Cnih4	protein_coding	1.17362	2.19173	1.50441	3.82179	4.89654	5.65183	3.70832	4.17444	4.36789	4.72048	4.61302	3.47824
ENSMUSG00000038733	Wdr26	protein_coding	10.9389	12.4464	6.02724	6.58925	7.20859	6.63007	6.18566	6.72174	6.42317	6.51776	6.93768	6.8438
ENSMUSG00000054135	A430110L20Rik	lincRNA	0	0.0690994	0	0.110551	0.12179	0.824068	0.356208	0	0	0.399199	0.169831	0.758798
ENSMUSG00000081214	Rpl35a-ps2	pseudogene	55.1307	50.493	81.4376	60.423	47.2715	69.7638	43.382	116.57	60.6847	52.1752	60.789	33.5842
ENSMUSG00000026514	Cnih3	protein_coding	0	0	0	0	0.000944504	0	0	0	0	0	0	0
ENSMUSG00000089888	Gm16547	pseudogene	0	0	0	0	0	0	0	0	0	0	0	0
ENSMUSG00000089927	Gm16539	pseudogene	0	0	0	0	0	0	0	0	0	0	0	0
ENSMUSG00000050625	Ccdc121	protein_coding	0	0	0	0	0	0	0	0	0	0	0	0
ENSMUSG00000047369	Dnah14	protein_coding	0	0	0	0	0	0	0	0	0	0	0	0
ENSMUSG00000064970	Gm23690	snRNA	0	0	0	0	0	0	0	0	0	0	0	0
ENSMUSG00000004880	Lbr	protein_coding	5.19192	3.83374	4.53611	6.09764	7.36729	7.59971	4.72042	4.42241	4.19699	4.87655	4.43155	4.74145
ENSMUSG00000089429	Gm26004	rRNA	0	0	0	13.1722	0	0	0	0	0	0	0	0
ENSMUSG00000056699	Gm5533	lincRNA	3.27974	0.322364	3.43439	0.171915	0	0	0	0	0.439207	0.206928	0	0
ENSMUSG00000022995	Enah	protein_coding	0.159029	0.0976928	0.165644	0.382326	0.475944	0.310984	0.353816	0.413255	0.311255	0.24698	0.25673	0.289653
ENSMUSG00000026511	Srp9	protein_coding	4.76736	4.93482	5.1144	5.05216	2.83277	3.22605	2.21716	3.85681	3.65474	4.14125	2.07244	2.67224
ENSMUSG00000091013	Vmn1r1	protein_coding	0	0	0	0	0	0	0	0	0	0	0	0
ENSMUSG00000038633	Degs1	protein_coding	25.547	39.5538	17.3065	19.7508	22.8902	16.3863	17.3735	19.8364	16.9038	15.6428	17.9015	14.5597
ENSMUSG00000047539	Fbxo28	protein_coding	1.74778	1.65088	1.38977	1.34497	1.81456	1.56924	1.58063	1.40075	1.58112	1.2826	1.86405	1.10043
ENSMUSG00000097260	Gm5706	pseudogene	0	0	0	0.139886	0	0	0	0	0	0	0	0
ENSMUSG00000073482	Gm10517	protein_coding	0	2.15978	0	0	0	0	0	0	0	0	0	1.6602
ENSMUSG00000026510	Trp53bp2	protein_coding	0.112779	0.211919	0.0718644	0.0756333	0.181969	0.132198	0.232495	0.14	0.0955034	0.0941764	0.164268	0.127098
ENSMUSG00000026509	Capn2	protein_coding	1.93759	1.01962	0.659006	1.4875	1.5372	0.791421	1.41649	1.50573	1.51869	1.16257	1.60554	1.12726
ENSMUSG00000038599	Capn8	protein_coding	0	0	0	0	0	0	0	0	0	0	0	0
ENSMUSG00000043429	4922505E12Rik	protein_coding	0.429851	0	0	0	0	0	0	0	0	0	0	0
ENSMUSG00000038576	Susd4	protein_coding	0	0.00261636	0	0.0627881	0.0368915	0.0241818	0.0606932	0.0208389	0.00891171	0.0226727	0.0160761	0.0129289
ENSMUSG00000079164	Tlr5	protein_coding	0.0664887	0.0163378	0.0720246	0.0914851	0.0239967	0.0340974	0.0701847	0.0509196	0	0.0367058	0.060232	0.0134558
ENSMUSG00000030768	Disp1	protein_coding	0.0483251	0.0474985	0.0820602	0.0451844	0.0693878	0.0681282	0.0507357	0.0471229	0.0900758	0.0321377	0.0425945	0.0690758
ENSMUSG00000046836	Brox	protein_coding	1.00519	1.92618	1.4	1.25524	0.917031	0.930734	1.59071	0.885539	1.42529	0.969957	0.744806	1.07127
ENSMUSG00000042901	Aida	protein_coding	0.193137	0.367011	0.327774	0.556803	0.360612	0.494289	0.554535	0.4777	0.866443	0.532101	0.758171	0.719189
ENSMUSG00000056050	Mia3	protein_coding	4.2346	3.6064	3.23696	2.34297	2.68366	2.61733	2.29338	2.29266	2.71656	2.50767	2.35053	1.93114
ENSMUSG00000072258	Taf1a	protein_coding	0.112732	0.127851	0.0657561	0.0204546	0.0150228	0.0559066	0.0732301	0.206613	0.0812892	0.120367	0.0209485	0.0935974
ENSMUSG00000053461	Hhipl2	protein_coding	0	0.0280815	0	0.0374393	0	0	0	0	0	0	0	0
ENSMUSG00000090533	Gm8214	protein_coding	0	0	0	0	0	0	0	0	0	0	0	0
ENSMUSG00000039384	Dusp10	protein_coding	0.00850254	0.0389998	0.128947	0.0467963	0.072012	0.0332218	0.0550479	0.0289404	0.0607264	0.0429159	0.0290981	0.03212
ENSMUSG00000044854	1700056E22Rik	protein_coding	1.46158	1.43658	2.37491	3.30389	1.89902	0.9637	2.15996	0.994966	1.83495	4.38022	2.09641	2.36632
ENSMUSG00000089057	Gm23349	snRNA	0	0	0	0	0	5.28287	0	0	0	0	0	0
ENSMUSG00000092578	4930488B22Rik	processed_transcript	0	0	0	0	0	0	0	0	0	0	0	0
ENSMUSG00000039377	Hlx	protein_coding	6.93135	13.5939	5.37815	3.87825	7.59563	5.76295	5.74442	6.89118	7.31777	5.41053	10.0855	7.20292
ENSMUSG00000026621	2001-03-01	protein_coding	0	0	0	0.0113218	0	0	0	0	0	0	0	0
ENSMUSG00000073481	2002-03-01	protein_coding	1.8575	1.52404	3.99565	3.00832	2.81147	2.94963	2.35514	2.84599	2.80992	2.37728	2.29474	2.54751
ENSMUSG00000088559	Mir1981	miRNA	0	0	0	0	0	0	0	0	0	0	0	0
ENSMUSG00000088562	Gm23780	misc_RNA	0	0	0	0	0	0	0	0	0	0	0	0
ENSMUSG00000039349	C130074G19Rik	protein_coding	0	0	0	0	0	0	0	0	0.0418996	0	0	0
ENSMUSG00000026620	Mark1	protein_coding	0	0	0	0	0	0	0	0	0	0	0	0
ENSMUSG00000039318	Rab3gap2	protein_coding	0.0898577	0.0693948	0.0857513	0.149713	0.16061	0.112853	0.274621	0.182054	0.230638	0.129585	0.205443	0.135089
ENSMUSG00000077571	Snora36b	snoRNA	0	0	0	0	6.95589	0	0	0	0	0	0	0
ENSMUSG00000026618	Iars2	protein_coding	0.494361	0.450919	0.565511	0.435338	0.55268	0.560939	0.571104	0.37961	0.64084	0.531487	0.508747	0.804645
ENSMUSG00000065581	Mir194-1	miRNA	0	0	0	0	0	0	0	0	0	0	0	0
ENSMUSG00000065562	Mir215	miRNA	0	0	0	0	0	0	0	0	0	0	0	0
ENSMUSG00000026617	Bpnt1	protein_coding	0.0413599	0.203262	1.14996	0.0596191	0.115438	0.157565	0.128067	0.0375408	0.0923119	0.0304443	0.104077	0.119044
ENSMUSG00000097261	4930532G15Rik	lincRNA	0	0	0	0	0	0	0	0	0.521115	0	0.219346	0
ENSMUSG00000026615	Eprs	protein_coding	4.19061	2.83908	3.12312	4.30167	3.46418	2.93524	2.84388	3.17892	2.63554	3.35791	2.60278	3.98693
ENSMUSG00000051295	9630028B13Rik	antisense	0	0.0835979	0	0	0.0327432	0.0249244	0	0	0	0	0.0342441	0
ENSMUSG00000097615	Gm2061	lincRNA	0	0.0821705	0	0	0	0	0	0	0	0	0	0
ENSMUSG00000026614	Slc30a10	protein_coding	0	0	0	0	0	0	0	0	0	0	0	0
ENSMUSG00000039246	Lyplal1	protein_coding	0.0179177	0.0117408	0	0.0328719	0	0	0.0100873	0.020329	0	0.0263778	0.0180352	0.0193393
ENSMUSG00000089363	Gm23821	rRNA	0	0	0	0	0	0	0	0	0	0	0	0
ENSMUSG00000039239	Tgfb2	protein_coding	0	0.00629102	0.0138668	0	0	0.00625214	0.00180168	0	0	0	0.00257698	0
ENSMUSG00000089045	Gm26169	snoRNA	0	0	0	0	0	0	0	0	0	0	0	0
ENSMUSG00000001305	Rrp15	protein_coding	0.410843	0.477236	0.856385	0.450282	0.488872	0.510771	0.410026	0.211879	0.125041	0.377036	0.424814	0.520706
ENSMUSG00000097784	A430105J06Rik	lincRNA	1.60335	1.42818	0.868422	0.393951	0.173601	0.528586	0	0.341085	0.201293	0.41096	0.574936	0.37856
ENSMUSG00000097935	Gm3809	pseudogene	0	0.172611	0	0	0.202822	0	0	0	0.235175	0.554002	0.10606	0.284323
ENSMUSG00000039224	D1Pas1	protein_coding	0	0	0	0	0	0	0	0	0	0	0	0
ENSMUSG00000026611	Spata17	protein_coding	0	0	0	0	0	0	0	0	0	0	0	0
ENSMUSG00000089831	Gm15508	pseudogene	0	0	0	0	0	0	0	0	0	0	0	0
ENSMUSG00000089947	Gm15509	sense_intronic	0	0	0	0	0	0	0	0	0	0	0	0
ENSMUSG00000089730	1700007P06Rik	antisense	0	0	0	0	0	0	0	0	0	0	0	0
ENSMUSG00000039210	Gpatch2	protein_coding	0.0817208	0.20272	0.0941457	0.0958705	0.0734079	0.0334511	0.0350531	0.0591632	0.0677465	0.0581072	0.0806897	0.0777041
ENSMUSG00000026610	Esrrg	protein_coding	0	0.0014325	0.00126303	0	0	0	0	0	0	0	0.00105623	0
ENSMUSG00000026609	Ush2a	protein_coding	0	0	0	0	0	0	0	0	0.00168265	0.00079276	0	0
ENSMUSG00000077884	Gm24557	miRNA	0	0	0	0	0	0	0	0	0	0	0	0
ENSMUSG00000077235	Gm25095	snoRNA	0	0	0	0	0	0	0	0	0	0	0	0
ENSMUSG00000084550	Gm25269	snRNA	0	0	0	0	0	0	0	0	0	0	0	0
ENSMUSG00000026608	Kctd3	protein_coding	0.0384658	0.0236299	0.0833371	0.249513	0.108286	0.194447	0.203021	0.104742	0.0901453	0.212355	0.101635	0.189425
ENSMUSG00000037624	Kcnk2	protein_coding	0	0	0	0	0	0	0	0	0	0	0	0
ENSMUSG00000093791	Gm24092	miRNA	0	0	0	0	0	0	0	0	0	0	0	0
ENSMUSG00000026605	Cenpf	protein_coding	0.494797	0.347381	0.898699	3.6593	4.18924	3.81575	2.61073	2.36542	2.19209	3.74148	2.27376	3.26858
ENSMUSG00000026604	Ptpn14	protein_coding	0.111885	0.00818934	0.0309449	0.0262039	0.0199327	0.0237186	0.0653344	0.0348415	0.0860731	0.0367976	0.0862609	0.0282635
ENSMUSG00000097925	Gm26574	lincRNA	0	0	0	0	0	0	0	0	0	0	0	0
ENSMUSG00000026603	Smyd2	protein_coding	0.253155	0.111971	0.347363	0.378186	0.345978	0.568761	0.473884	0.275735	0.38139	0.385996	0.415348	0.448571
ENSMUSG00000010175	Prox1	protein_coding	0	0.00329857	0.0327186	0	0	0.0137684	0.0170042	0	0	0	0	0
ENSMUSG00000079045	Gm17566	antisense	0	0	0	0	0	0	0	0	0	0	0	0
ENSMUSG00000093064	Gm23153	misc_RNA	0	0	0	0	1.95565	0.661624	0	1.15271	0	0	1.36353	0
ENSMUSG00000089872	Rps6kc1	protein_coding	0.0342367	0.033651	0.0126639	0.0242926	0.0395408	0.0337694	0.0338481	0.0187589	0.0665357	0.0374063	0.0458921	0.0234337
ENSMUSG00000026634	Angel2	protein_coding	2.42555	3.16285	1.76043	0.991694	1.1999	0.762922	1.18119	0.85311	1.27762	1.31099	0.747082	0.903208
ENSMUSG00000037568	Vash2	protein_coding	0.0948961	0	0	0.105336	0.0225643	0.00654328	0.0188558	0	0	0	0	0.00301251
ENSMUSG00000066595	Mfsd7b	protein_coding	0.477272	1.58644	0.592212	1.13942	0.501104	0.513678	0.820741	0.82702	1.10978	0.881472	1.11104	0.557287
ENSMUSG00000097845	A230020J21Rik	protein_coding	0	0	0	0.331917	0	0	0	0	0	0	0	0
ENSMUSG00000057072	1700022P22Rik	protein_coding	0	0	0	0	0	0	0	0	0	0	0	0
ENSMUSG00000026632	Tatdn3	protein_coding	0.0826182	0.152259	0.15662	0.105559	0.286254	0.193688	0.235469	0.175756	0.193617	0.286693	0.474011	0.1672
ENSMUSG00000062510	Nsl1	protein_coding	0.237778	0.225651	0.444095	0.734924	0.828582	0.850574	0.553921	0.909799	0.24156	0.470753	0.470419	0.438063
ENSMUSG00000026630	Batf3	protein_coding	4.22797	2.06133	1.36309	1.10809	1.18199	0.727661	2.46528	2.04442	1.2919	1.03738	2.68513	1.57547
ENSMUSG00000091017	Fam71a	protein_coding	0	0	0	0	0.0456668	0	0	0	0	0	0	0.0853563
ENSMUSG00000026628	Atf3	protein_coding	2.96592	4.02003	2.68473	2.56624	3.54273	1.60337	5.76409	5.7621	8.65095	4.26379	5.67628	5.15999
ENSMUSG00000088461	Gm24748	misc_RNA	0	0	0	0	0	0	0	0	0	0	0	0
ENSMUSG00000073478	D730003I15Rik	processed_transcript	5.97149	10.3071	6.31091	11.337	11.9429	9.56055	8.1176	12.0961	11.2149	11.3946	4.92579	11.5543
ENSMUSG00000037499	Nenf	protein_coding	0.34076	0.258811	0.218124	1.47359	1.42216	1.56142	1.46497	1.06496	2.21942	1.9545	2.27311	2.0814
ENSMUSG00000026627	Tmem206	protein_coding	0.176648	0.0416702	0.19901	0.416671	0.110168	0.231911	0.0775704	0.235694	0.350106	0.427975	0.243238	0.533857
ENSMUSG00000026626	Ppp2r5a	protein_coding	3.4541	3.69174	1.85598	1.71703	2.53346	2.57131	1.99646	2.26863	2.2839	1.90471	2.31099	1.69692
ENSMUSG00000037474	Dtl	protein_coding	0.171253	0.282056	0.451246	0.487649	0.523863	0.515415	0.531571	0.422209	0.337803	0.531481	0.29071	0.287253
ENSMUSG00000037461	Ints7	protein_coding	0.305056	0.277627	0.412049	0.287231	0.31752	0.322265	0.270332	0.284579	0.179041	0.211477	0.311604	0.27235
ENSMUSG00000026623	Lpgat1	protein_coding	1.0719	1.3725	0.469644	0.631567	0.870874	1.01795	0.770419	0.787629	0.829915	0.703139	0.828869	0.792348
ENSMUSG00000095504	Gm22446	snRNA	0	0	0	0	0	0	0	0	0	0	0	0
ENSMUSG00000064845	Gm26203	snRNA	0	0	13.4301	0	0	0	0	0	0	0	0	0
ENSMUSG00000026622	Nek2	protein_coding	0.0304418	0.029921	0.148394	0.430831	0.553738	0.6423	1.20824	0.290123	0.550343	0.835484	0.61589	0.213571
ENSMUSG00000055833	1700034H15Rik	protein_coding	0	0	0	0	0	0	0.0258789	0	0	0	0.00616918	0.0330765
ENSMUSG00000037434	Slc30a1	protein_coding	0.490671	0	0.531525	1.56461	1.35376	1.0225	1.70347	1.83712	0.912615	1.18671	0.724368	1.63294
ENSMUSG00000049353	Rd3	protein_coding	0	0.0477489	0	0	0.0467551	0.0189815	0.0820486	0.0661411	0	0.112385	0	0.0699123
ENSMUSG00000097416	Gm26670	antisense	0.480804	0.210035	1.44677	0.294028	0.154248	0.125242	0.496253	0.581876	0.321935	0.539293	0.25811	0.807258
ENSMUSG00000026637	Traf5	protein_coding	0.0129999	0.00730145	0.0160941	0.00438055	0	0.0065307	0.00156829	0.0037927	0.00248698	0.0152323	0.00112158	0.0100224
ENSMUSG00000093003	Mir3473c	miRNA	0	0	0	0	0	0	0	0	0	0	0	0
ENSMUSG00000097089	Gm26879	lincRNA	0	0	0	0	0	0	0	0	0	0	0	0
ENSMUSG00000037395	Rcor3	protein_coding	0.197521	0.308862	0.238281	0.204716	0.355144	0.347296	0.447329	0.32393	0.186359	0.195429	0.390401	0.254377
ENSMUSG00000097316	Gm10516	lincRNA	0	0.0492056	0.122018	0	0.0144545	0.0440114	0.116259	0.068159	0	0.00789637	0.0377926	0.027017
ENSMUSG00000058248	Kcnh1	protein_coding	0	0	0	0	0	0	0	0	0	0	0	0
ENSMUSG00000037375	Hhat	protein_coding	0.00205122	0.00604839	0.00592535	0.00268798	0.00671219	0	0.00404179	0	0.00137345	0.00215695	0.00289053	0.00368994
ENSMUSG00000094131	Gm22265	snRNA	0	0	4.94944	5.98738	7.91532	17.8524	0	0	6.11861	0	9.19794	0
ENSMUSG00000047384	A730013G03Rik	protein_coding	0	0	0	0	0	0	0	0	0	0	0	0
ENSMUSG00000016262	Sertad4	protein_coding	0	0	0	0	0	0	0	0	0	0	0	0
ENSMUSG00000089812	Gm15867	antisense	0	0	0	0	0	0	0	0	0	0	0	0
ENSMUSG00000016200	Syt14	protein_coding	0	0.00752847	0	0	0	0	0	0	0	0	0	0
[truncated: 37,180 more rows]

## Sheet: WT vs Vector 
gene_id	gene_name	gene_biotype	baseMean	log2FoldChange	lfcSE	stat	pvalue	padj
ENSMUSG00000079339	Gm14446	protein_coding	126.186	10.3858	1.2323	8.42799	3.52e-17	1.24e-14				Data output from DESeq2.
ENSMUSG00000027377	Mall	protein_coding	35.6202	8.55998	1.32252	6.47249	9.64e-11	1.62e-08
ENSMUSG00000055298	Ctsj	protein_coding	29.4828	8.2895	1.3429	6.17281	6.71e-10	9.63e-08					lfcSE = standard error of the log2FoldChange
ENSMUSG00000005540	Fcer2a	protein_coding	24.7442	8.03549	1.35652	5.92362	3.15e-09	3.79e-07					stat = Wald statistic, the log2FoldChange divided by lfcSE, which is compared to a standard normal distribution
ENSMUSG00000023341	Mx2	protein_coding	22.0595	7.87084	1.38813	5.6701	1.43e-08	1.53e-06					pvalue = two-tailed Wald test p-value
ENSMUSG00000069919	Hba-a1	protein_coding	712.874	7.86186	0.852852	9.21832	3.02e-20	1.54e-17					padj = Benjamini Hochberg adjusted p-value
ENSMUSG00000036814	Slc6a20a	protein_coding	18.866	7.64485	1.42848	5.35174	8.71e-08	8.46e-06
ENSMUSG00000052187	Hbb-y	protein_coding	18.0842	7.58315	1.44286	5.25562	1.48e-07	1.35e-05
ENSMUSG00000068245	Phf11d	protein_coding	92.2563	7.5129	0.960072	7.82535	5.06e-15	1.56e-12
ENSMUSG00000059639	Clec4a4	protein_coding	15.1318	7.32648	1.47049	4.98235	6.28e-07	5.05e-05
ENSMUSG00000028148	Them5	protein_coding	14.3332	7.24888	1.55734	4.65464	3.25e-06	0.00022
ENSMUSG00000041552	Ptchd1	protein_coding	13.0302	7.11207	1.49102	4.76993	1.84e-06	0.000135
ENSMUSG00000090231	Cfb	protein_coding	11.6951	6.95397	3.91039	1.77833	0.0753494	0.446006
ENSMUSG00000002944	Cd36	protein_coding	11.2541	6.90112	1.54438	4.46855	7.88e-06	0.000466
ENSMUSG00000068246	Apol9b	protein_coding	11.1414	6.88263	1.69558	4.05917	4.92e-05	0.00233483
ENSMUSG00000044703	Phf11a	protein_coding	11.0541	6.87214	1.53405	4.47975	7.47e-06	0.000448
ENSMUSG00000092600	Gm20442	lincRNA	10.3059	6.77426	1.58608	4.27107	1.95e-05	0.00103513
ENSMUSG00000070065	Mir451	miRNA	10.2488	6.76511	1.70849	3.9597	7.5e-05	0.00323793
ENSMUSG00000037188	Grhl3	protein_coding	9.7644	6.69336	1.61487	4.14484	3.4e-05	0.00169659
ENSMUSG00000048332	Lhfp	protein_coding	9.53214	6.66165	1.62268	4.10535	4.04e-05	0.00196438
ENSMUSG00000079362	Gbp6	protein_coding	8.51889	6.49735	3.91174	1.66099	0.0967159	0.497089
ENSMUSG00000047638	Nr1h4	protein_coding	8.43739	6.48296	1.6255	3.98829	6.66e-05	0.00297413
ENSMUSG00000025089	Gfra1	protein_coding	8.37062	6.47216	1.61837	3.99917	6.36e-05	0.00286217
ENSMUSG00000022759	4930451C15Rik	protein_coding	8.19121	6.43825	1.70434	3.77756	0.000158	0.00597621
ENSMUSG00000058046	4933430I17Rik	protein_coding	8.10424	6.42356	1.68892	3.80335	0.000143	0.00547606
ENSMUSG00000028417	Tal2	protein_coding	8.06311	6.4208	1.72047	3.732	0.00019	0.00698793
ENSMUSG00000079053	Gm14010	lincRNA	8.00474	6.40976	1.6599	3.86153	0.000113	0.00451724
ENSMUSG00000092702	Gm24514	misc_RNA	6.86862	-6.29751	1.73676	-3.62601	0.000288	0.00986606
ENSMUSG00000074896	Ifit3	protein_coding	245.531	6.29734	0.482995	13.0381	7.43e-39	9.99e-36
ENSMUSG00000051159	Cited1	protein_coding	120.064	6.28583	0.597208	10.5254	6.6e-26	4.24e-23
ENSMUSG00000083064	Gm7785	pseudogene	6.90204	6.19414	3.9129	1.583	0.113421	0.535242
ENSMUSG00000033082	Clec1a	protein_coding	6.85747	6.18366	1.70035	3.63669	0.000276	0.00958928
ENSMUSG00000016356	Col20a1	protein_coding	6.74783	6.16359	1.74796	3.52616	0.000422	0.0131858
ENSMUSG00000039084	Chad	protein_coding	6.43947	6.09216	1.73962	3.502	0.000462	0.0142009
ENSMUSG00000078815	Cacng6	protein_coding	6.16857	6.03356	1.79713	3.35734	0.000787	0.0214933
ENSMUSG00000048899	Rimkla	protein_coding	6.00049	5.99193	1.76549	3.39392	0.000689	0.0193199
ENSMUSG00000044279	Crb3	protein_coding	5.95052	5.97648	1.858	3.21662	0.00129712	0.0317666
ENSMUSG00000073063	Hbq1b	protein_coding	5.91818	5.97511	1.82097	3.28127	0.0010334	0.0269595
ENSMUSG00000058163	Gm5431	protein_coding	11.6116	5.9615	1.55087	3.84398	0.000121	0.00477496
ENSMUSG00000074445	Sprr2a3	protein_coding	5.85094	5.95311	1.7958	3.31501	0.000916	0.0243799
ENSMUSG00000081723	Gm15931	pseudogene	20.7742	5.9423	1.2944	4.59078	4.42e-06	0.000286
ENSMUSG00000035566	Pcdh17	protein_coding	5.78162	5.94088	1.90562	3.11756	0.00182355	0.0417554
ENSMUSG00000001870	Ltbp1	protein_coding	5.34296	-5.92409	1.834	-3.23015	0.00123727	0.0309674
ENSMUSG00000026204	Ptprn	protein_coding	5.25592	-5.9125	2.06539	-2.86266	0.00420104	0.0771947
ENSMUSG00000022586	Ly6i	protein_coding	406.952	5.89931	0.786261	7.503	6.24e-14	1.59e-11
ENSMUSG00000086873	Gm15672	processed_transcript	5.50146	5.86697	1.81684	3.22921	0.00124131	0.0310161
ENSMUSG00000066364	Serpina3b	protein_coding	5.07291	-5.85456	1.84351	-3.17578	0.00149436	0.035538
ENSMUSG00000070822	Zscan18	protein_coding	5.02468	-5.84176	1.8957	-3.08159	0.002059	0.0456622
ENSMUSG00000061728	Btnl7-ps	pseudogene	4.98535	-5.82575	2.11029	-2.76064	0.00576885	0.0974777
ENSMUSG00000087685	1700122E12Rik	processed_transcript	5.33513	5.81852	1.9605	2.96788	0.00299863	0.0601843
ENSMUSG00000091102	5830462I19Rik	protein_coding	5.23261	5.79503	3.91485	1.48027	0.138802	0.585935
ENSMUSG00000024675	Ms4a4c	protein_coding	91.6254	5.76932	0.635615	9.07675	1.12e-19	4.87e-17
ENSMUSG00000039196	Orm1	protein_coding	9.40986	-5.76348	1.57213	-3.66602	0.000246	0.00873866
ENSMUSG00000097645	Gm26863	lincRNA	5.12458	5.7632	1.89731	3.03756	0.00238506	0.0512043
ENSMUSG00000068699	Flnc	protein_coding	5.10953	5.76151	1.89274	3.044	0.00233456	0.0504129
ENSMUSG00000075370	Igll1	protein_coding	4.65475	-5.73561	1.96055	-2.9255	0.00343899	0.0670217
ENSMUSG00000026589	Sec16b	protein_coding	4.66714	-5.73213	1.93925	-2.95586	0.00311803	0.0619918
ENSMUSG00000069911	Fam196b	protein_coding	4.94191	5.71529	2.40017	2.38121	0.0172561	0.201144
ENSMUSG00000067767	Clec4b2	protein_coding	4.92505	5.70651	1.90109	3.0017	0.00268472	0.0556977
ENSMUSG00000023987	Pgc	protein_coding	4.55937	-5.69677	1.91522	-2.97447	0.00293491	0.0593077
ENSMUSG00000055301	Adh7	protein_coding	4.85534	5.6893	1.98673	2.86365	0.00418787	0.0770484
ENSMUSG00000027676	Ccdc39	protein_coding	4.85447	5.68676	1.98412	2.86614	0.00415506	0.0765401
ENSMUSG00000021983	Atp8a2	protein_coding	4.84901	5.68503	2.12382	2.67679	0.00743304	0.115765
ENSMUSG00000066952	Myo1h	protein_coding	4.81589	5.67732	2.14534	2.64635	0.00813667	0.1229
ENSMUSG00000095788	Sirpb1a	protein_coding	4.7797	5.66307	1.9196	2.95013	0.00317641	0.0626472
ENSMUSG00000086063	Gm12257	antisense	4.45423	-5.66303	2.17456	-2.60421	0.00920858	0.134298
ENSMUSG00000060183	Cxcl11	polymorphic_pseudogene	9.36458	5.6464	1.59349	3.54341	0.000395	0.0124731
ENSMUSG00000022240	Ctnnd2	protein_coding	4.7142	5.64139	1.90558	2.96046	0.00307178	0.0613194
ENSMUSG00000050295	Foxc1	protein_coding	4.63688	5.62157	2.0023	2.80756	0.0049918	0.088008
ENSMUSG00000031428	Zcchc18	protein_coding	4.62349	5.61903	2.18321	2.57375	0.0100603	0.140761
ENSMUSG00000086896	Gm12835	antisense	4.60037	5.60814	1.89985	2.95189	0.00315835	0.062625
ENSMUSG00000028871	Rspo1	protein_coding	24.5669	5.59537	1.09959	5.08859	3.61e-07	3.14e-05
ENSMUSG00000045932	Ifit2	protein_coding	210.416	5.59433	0.396072	14.1245	2.68e-45	4.96e-42
ENSMUSG00000090217	Gm16116	antisense	4.25532	-5.59309	2.0609	-2.71391	0.0066494	0.108204
ENSMUSG00000039217	Il18	protein_coding	64.8892	5.59304	0.727351	7.68961	1.48e-14	4.12e-12
ENSMUSG00000019102	Aldh3a1	protein_coding	64.7584	5.58732	0.713658	7.82913	4.91e-15	1.55e-12
ENSMUSG00000097501	Gm26536	lincRNA	4.51046	5.58368	2.03438	2.74466	0.00605732	0.101129
ENSMUSG00000022227	Mcpt1	protein_coding	4.48607	5.57349	2.16364	2.57598	0.00999578	0.140416
ENSMUSG00000049044	Rapgef4	protein_coding	4.44282	5.56072	1.98386	2.80298	0.00506331	0.0890565
ENSMUSG00000079143	Gm11052	antisense	4.39576	5.5454	2.1801	2.54365	0.0109702	0.148513
ENSMUSG00000037446	Tulp1	protein_coding	4.37984	5.54026	2.19625	2.52259	0.0116493	0.154968
ENSMUSG00000034459	Ifit1	protein_coding	310.374	5.5325	0.381116	14.5166	9.52e-48	2.35e-44
ENSMUSG00000046844	Vat1l	protein_coding	8.02531	-5.5276	1.6164	-3.4197	0.000627	0.0179365
ENSMUSG00000069893	9930111J21Rik1	protein_coding	4.34072	5.52584	2.18395	2.53021	0.0113995	0.152876
ENSMUSG00000096993	Gm26787	antisense	3.99315	-5.50662	2.02108	-2.7246	0.00643802	0.10593
ENSMUSG00000054203	Ifi205	protein_coding	4.29241	5.50591	2.20954	2.49187	0.0127072	0.165026
ENSMUSG00000098447	RP23-386K20.2	antisense	4.22356	5.48879	2.03816	2.69301	0.00708093	0.112099
ENSMUSG00000089943	Ugt1a5	protein_coding	4.16391	5.46823	2.25209	2.42807	0.0151794	0.185872
ENSMUSG00000024677	Ms4a6b	protein_coding	54.493	5.4611	1.80261	3.02955	0.00244917	0.0519772
ENSMUSG00000087273	Gm13203	lincRNA	4.13952	5.45876	2.00039	2.72884	0.00635568	0.104926
ENSMUSG00000079598	Clec2l	protein_coding	3.83008	-5.45078	2.02057	-2.69764	0.00698332	0.111192
ENSMUSG00000061082	Plac1	protein_coding	4.10713	5.44262	2.26673	2.40109	0.0163465	0.194831
ENSMUSG00000043340	6530409C15Rik	protein_coding	4.03664	5.4162	2.29375	2.36128	0.0182118	0.208023
ENSMUSG00000070570	Slc17a7	protein_coding	4.01476	5.41575	2.26115	2.39513	0.0166144	0.197082
ENSMUSG00000039154	Shd	protein_coding	3.72661	-5.41377	2.12244	-2.55073	0.0107497	0.146688
ENSMUSG00000074178	Gm10638	protein_coding	4.01437	5.41323	2.23551	2.42148	0.0154576	0.188188
ENSMUSG00000073427	Gm4924	protein_coding	3.99583	5.40698	2.23453	2.41974	0.0155316	0.188529
ENSMUSG00000028037	Ifi44	protein_coding	153.104	5.39298	0.453304	11.8971	1.23e-32	1.13e-29
ENSMUSG00000097466	D430036J16Rik	antisense	3.70062	-5.38719	2.40956	-2.23575	0.0253679	0.25006
ENSMUSG00000056158	Car10	protein_coding	3.68297	-5.38618	2.29943	-2.3424	0.0191602	0.21249
ENSMUSG00000057933	Gsta2	protein_coding	3.93826	5.38213	2.30652	2.33344	0.0196248	0.214871
ENSMUSG00000097791	Gm17315	lincRNA	3.62861	-5.36577	2.30701	-2.32585	0.0200263	0.217976
ENSMUSG00000056258	Kcnq3	protein_coding	3.88574	5.36357	2.33651	2.29555	0.0217019	0.228969
ENSMUSG00000040728	Esrp1	protein_coding	3.86941	5.36254	2.28309	2.34881	0.0188334	0.211101
ENSMUSG00000031574	Star	protein_coding	3.58388	-5.34883	2.31467	-2.31084	0.0208417	0.223886
ENSMUSG00000064408	Gm23924	snRNA	3.81436	5.3404	2.26628	2.35646	0.01845	0.21002
ENSMUSG00000086866	4930512H18Rik	antisense	3.77111	5.32548	2.094	2.54321	0.0109838	0.148513
ENSMUSG00000097411	B430218F22Rik	protein_coding	3.75845	5.31532	2.58302	2.05779	0.0396102	0.319997
ENSMUSG00000043873	Chi3l7	protein_coding	3.74886	5.31416	2.03889	2.6064	0.0091499	0.13374
ENSMUSG00000032890	Rims3	protein_coding	3.71693	5.30545	2.15371	2.4634	0.0137627	0.174745
ENSMUSG00000043088	Il17re	protein_coding	3.48757	-5.3041	2.35718	-2.25018	0.0244372	0.244571
ENSMUSG00000087519	AV039307	processed_transcript	3.70727	5.29899	2.06431	2.56696	0.0102595	0.142831
ENSMUSG00000087137	4930509K18Rik	lincRNA	3.71528	5.29702	2.59287	2.04292	0.0410606	0.326931
ENSMUSG00000092021	Gbp11	polymorphic_pseudogene	3.71021	5.29643	2.04034	2.59585	0.00943566	0.135903
ENSMUSG00000022003	Slc25a30	protein_coding	3.68541	5.29103	2.06685	2.55995	0.0104688	0.144652
ENSMUSG00000066677	Pydc3	protein_coding	66.2207	5.2897	0.629691	8.40047	4.45e-17	1.53e-14
ENSMUSG00000052914	Cyp2j6	protein_coding	3.67828	5.28837	2.0662	2.55947	0.0104831	0.144652
ENSMUSG00000029664	Tfpi2	protein_coding	3.41279	-5.28793	2.6416	-2.00179	0.0453071	0.342279
ENSMUSG00000032656	2003-03-01	protein_coding	3.41811	-5.28789	2.38273	-2.21925	0.0264696	0.256074
ENSMUSG00000097308	Gm6410	lincRNA	3.65728	5.28186	2.40849	2.19302	0.0283063	0.266014
ENSMUSG00000089949	Gm16137	sense_intronic	3.41118	-5.28126	2.35421	-2.24333	0.0248759	0.247454
ENSMUSG00000022687	Boc	protein_coding	3.61396	5.26069	2.31016	2.2772	0.0227744	0.234595
ENSMUSG00000002032	Tmem25	protein_coding	3.60264	5.25296	2.10782	2.49213	0.0126979	0.165026
ENSMUSG00000028841	Cnksr1	protein_coding	3.59504	5.25117	2.61504	2.00807	0.0446364	0.33999
ENSMUSG00000040640	Erc2	protein_coding	3.55978	5.23986	2.31222	2.26616	0.0234416	0.238643
ENSMUSG00000056174	Col8a2	protein_coding	3.31391	-5.23704	2.13316	-2.45506	0.0140862	0.17733
ENSMUSG00000078922	Tgtp1	protein_coding	3.53546	5.2328	2.38859	2.19075	0.0284702	0.266707
ENSMUSG00000091649	Phf11b	protein_coding	287.063	5.2316	0.421731	12.4051	2.45e-35	2.6e-32
ENSMUSG00000028804	Csmd2	protein_coding	3.53127	5.22865	2.32321	2.25061	0.0244101	0.244571
ENSMUSG00000085170	4930557C09Rik	antisense	3.52366	5.22581	2.31905	2.25342	0.0242326	0.243383
ENSMUSG00000031871	Cdh5	protein_coding	3.52874	5.22456	2.08149	2.51001	0.0120729	0.158177
ENSMUSG00000022483	Col2a1	protein_coding	3.24978	-5.21951	2.36707	-2.20505	0.0274502	0.261578
ENSMUSG00000016624	Phf21b	protein_coding	3.26831	-5.21894	2.38427	-2.18891	0.0286037	0.267281
ENSMUSG00000042359	Osbpl6	protein_coding	3.24628	-5.21801	2.37029	-2.20143	0.0277058	0.262707
ENSMUSG00000037568	Vash2	protein_coding	6.54201	-5.21548	1.81281	-2.87701	0.00401457	0.0747903
ENSMUSG00000044165	Bcl2l15	protein_coding	3.48841	5.21323	2.6315	1.98109	0.0475811	0.351187
ENSMUSG00000048078	Tenm4	protein_coding	3.23928	-5.213	2.68166	-1.94395	0.051902	0.368218
ENSMUSG00000049612	Omg	protein_coding	3.48421	5.21017	2.34178	2.22488	0.0260896	0.254483
ENSMUSG00000024245	Tmem178	protein_coding	3.49175	5.20744	2.33468	2.23048	0.0257159	0.25275
ENSMUSG00000030887	Pdzd9	protein_coding	3.48082	5.20314	2.33771	2.22574	0.0260316	0.254483
ENSMUSG00000081782	Gm15152	pseudogene	3.22015	-5.19447	2.39112	-2.1724	0.0298253	0.274749
ENSMUSG00000065738	Gm24494	snoRNA	3.43629	5.18865	2.09049	2.48203	0.0130637	0.168033
ENSMUSG00000086494	2210417A02Rik	lincRNA	3.43163	5.18404	2.64958	1.95655	0.0504006	0.363366
ENSMUSG00000095087	Gm25328	snRNA	3.41363	5.18188	2.38848	2.16953	0.0300428	0.275323
ENSMUSG00000041827	Oasl1	protein_coding	99.7344	5.1731	1.14327	4.52482	6.04e-06	0.000366
ENSMUSG00000028270	Gbp2	protein_coding	257.215	5.17288	0.35801	14.449	2.54e-47	5.38e-44
ENSMUSG00000030125	Lrrc23	protein_coding	3.37831	5.1649	2.34854	2.1992	0.0278637	0.263492
ENSMUSG00000037849	Gm4955	protein_coding	88.4924	5.15333	1.16979	4.40533	1.06e-05	0.000599
ENSMUSG00000065226	Gm25791	snoRNA	3.10078	-5.15124	2.46832	-2.08694	0.0368936	0.309252
ENSMUSG00000092187	Gm20457	processed_transcript	3.10253	-5.15056	2.71635	-1.89613	0.0579429	0.390831
ENSMUSG00000086732	Gm6117	lincRNA	3.34219	5.15009	2.35955	2.18266	0.0290612	0.270237
ENSMUSG00000094796	BC147527	protein_coding	3.35567	5.14956	2.39304	2.15189	0.0314058	0.282379
ENSMUSG00000069835	Sat2	protein_coding	6.66311	5.149	1.69406	3.03944	0.0023702	0.0510335
ENSMUSG00000040605	Bace2	protein_coding	6.66898	5.14576	1.70054	3.02596	0.00247848	0.0522991
ENSMUSG00000027254	Map1a	protein_coding	23.965	5.14403	1.02917	4.99823	5.79e-07	4.73e-05
ENSMUSG00000086978	4933435F18Rik	lincRNA	3.10268	-5.14366	2.42139	-2.12426	0.0336486	0.293155
ENSMUSG00000065876	Gm25682	snRNA	3.12033	-5.14293	2.443	-2.10517	0.0352765	0.301052
ENSMUSG00000053957	Gm12474	lincRNA	3.30607	5.1351	2.37633	2.16094	0.0307	0.278086
ENSMUSG00000022816	Fstl1	protein_coding	81.4502	5.13124	2.00278	2.56206	0.0104053	0.144251
ENSMUSG00000074259	Gramd2	protein_coding	3.04912	-5.12572	2.20189	-2.32787	0.0199188	0.217446
ENSMUSG00000093598	A730085K08Rik	processed_transcript	3.27915	5.11789	2.44384	2.09421	0.0362417	0.306683
ENSMUSG00000057895	Zfp105	protein_coding	3.26575	5.11554	2.12894	2.40286	0.0162674	0.194525
ENSMUSG00000085589	A430078I02Rik	processed_transcript	3.25189	5.11221	2.42043	2.11211	0.0346769	0.298529
ENSMUSG00000089014	Gm25520	snoRNA	3.24476	5.10905	2.44459	2.08994	0.0366231	0.308677
ENSMUSG00000027358	Bmp2	protein_coding	3.25562	5.1077	2.31501	2.20634	0.0273602	0.261522
ENSMUSG00000029298	Gbp9	protein_coding	19.2855	5.10113	1.14125	4.46978	7.83e-06	0.000465
ENSMUSG00000027956	Tmem144	protein_coding	5.99627	-5.10035	1.7923	-2.84571	0.00443131	0.0802301
ENSMUSG00000098268	AC142191.1	miRNA	3.19771	5.0878	2.69838	1.8855	0.0593622	0.394823
ENSMUSG00000031410	Nxf7	protein_coding	3.20524	5.08601	2.14168	2.37477	0.0175598	0.203044
ENSMUSG00000070732	Rbm44	protein_coding	2.94741	-5.07663	2.75858	-1.84031	0.0657229	0.417026
ENSMUSG00000006958	Chrd	protein_coding	2.94741	-5.07663	2.75858	-1.84031	0.0657229	0.417026
ENSMUSG00000097874	C030010L15Rik	antisense	2.94741	-5.07663	2.75858	-1.84031	0.0657229	0.417026
ENSMUSG00000095990	Zfp97	protein_coding	3.16746	5.06984	2.14569	2.3628	0.0181376	0.207495
ENSMUSG00000022610	Mapk12	protein_coding	2.95725	-5.06903	2.46	-2.06058	0.0393429	0.319422
ENSMUSG00000034881	Tbxa2r	protein_coding	3.16493	5.06549	2.40741	2.10412	0.0353678	0.301187
ENSMUSG00000069713	4933406P04Rik	protein_coding	3.14393	5.05975	2.15064	2.35267	0.018639	0.210874
ENSMUSG00000050919	Zfp366	protein_coding	3.14306	5.05598	2.4148	2.09374	0.0362828	0.306683
ENSMUSG00000027322	Siglec1	protein_coding	3.12373	5.05078	2.41038	2.09543	0.0361328	0.30594
ENSMUSG00000022408	Fam83f	protein_coding	6.304	5.05016	1.95449	2.58387	0.00976976	0.138556
ENSMUSG00000030411	Nova2	protein_coding	2.90457	-5.04924	2.47582	-2.03942	0.0414086	0.327687
ENSMUSG00000091968	Gm17115	antisense	2.90107	-5.04736	2.21246	-2.28134	0.0225286	0.233428
ENSMUSG00000081575	Gm12090	pseudogene	2.92054	-5.04632	2.78042	-1.81495	0.0695313	0.428165
ENSMUSG00000059256	Gzmd	protein_coding	2.92054	-5.04632	2.78042	-1.81495	0.0695313	0.428165
ENSMUSG00000097974	Gm10605	lincRNA	2.92054	-5.04632	2.78042	-1.81495	0.0695313	0.428165
ENSMUSG00000040740	Slc25a34	protein_coding	3.10654	5.04624	2.45186	2.05813	0.039578	0.319943
ENSMUSG00000046613	Vwa5b2	protein_coding	2.91259	-5.04162	2.32082	-2.17234	0.0298301	0.274749
ENSMUSG00000023411	Nfatc4	protein_coding	3.07415	5.02528	2.30781	2.17751	0.0294426	0.272197
ENSMUSG00000085772	D630024D03Rik	lincRNA	3.06242	5.02412	2.20605	2.27743	0.0227605	0.234595
ENSMUSG00000034842	Art3	protein_coding	6.09049	5.01787	1.75868	2.85321	0.00432805	0.0793315
ENSMUSG00000092222	Gm20506	lincRNA	2.85736	-5.01728	2.49729	-2.00909	0.0445274	0.33999
ENSMUSG00000093119	Gm25640	miRNA	3.04816	5.01695	2.43474	2.06056	0.0393447	0.319422
ENSMUSG00000065642	Snora69	snoRNA	3.03343	5.0104	2.43262	2.05967	0.0394303	0.319631
ENSMUSG00000027950	Chrnb2	protein_coding	2.7976	-4.99813	2.52447	-1.97987	0.0477177	0.351689
ENSMUSG00000091523	AU040972	antisense	2.78265	-4.99587	2.48946	-2.00681	0.04477	0.340657
ENSMUSG00000083816	Gm13033	pseudogene	3.00152	4.98891	2.44938	2.0368	0.0416698	0.32802
ENSMUSG00000078795	Ceacam15	protein_coding	5.98754	4.98719	1.82696	2.72977	0.00633778	0.104747
ENSMUSG00000073491	Pydc4	protein_coding	78.8212	4.97865	0.64504	7.71837	1.18e-14	3.42e-12
ENSMUSG00000097357	Gm16793	lincRNA	2.96119	4.9771	2.48593	2.00211	0.045273	0.342279
ENSMUSG00000038521	C1s	protein_coding	2.97419	4.97636	2.45972	2.02315	0.0430581	0.334259
ENSMUSG00000051669	AU021092	protein_coding	2.95446	4.96647	2.23341	2.22372	0.0261674	0.254483
ENSMUSG00000080626	Mir1192	miRNA	2.93053	4.96246	2.55646	1.94115	0.0522406	0.36938
ENSMUSG00000086549	Gm13648	processed_transcript	2.90614	4.94802	2.46248	2.00937	0.0444982	0.33999
ENSMUSG00000027848	Olfml3	protein_coding	2.91121	4.94634	2.25109	2.19731	0.0279982	0.26379
ENSMUSG00000097641	Gm26865	lincRNA	2.71193	-4.93919	2.84417	-1.7366	0.082458	0.460721
ENSMUSG00000086157	Gm14643	processed_transcript	2.71193	-4.93919	2.84417	-1.7366	0.082458	0.460721
ENSMUSG00000029161	Cgref1	protein_coding	2.87842	4.93101	2.21315	2.22805	0.025877	0.253492
ENSMUSG00000014543	Klra17	protein_coding	5.76045	4.91762	1.73869	2.82835	0.00467887	0.0835608
ENSMUSG00000072718	Klra10	protein_coding	2.63715	-4.91632	2.85511	-1.72193	0.0850816	0.468244
ENSMUSG00000031549	Ido2	protein_coding	2.8545	4.91606	2.52101	1.95003	0.051172	0.365669
ENSMUSG00000094326	Gm10045	pseudogene	2.6319	-4.91546	2.5384	-1.93644	0.0528141	0.371167
ENSMUSG00000067780	Pi15	protein_coding	2.83223	4.91241	2.51902	1.95013	0.0511609	0.365669
ENSMUSG00000020639	Pfn4	protein_coding	2.63992	-4.90893	2.54766	-1.92684	0.0540001	0.375009
ENSMUSG00000059327	Eda	protein_coding	2.8213	4.90796	2.35427	2.0847	0.0370964	0.309842
ENSMUSG00000097513	Gm26696	lincRNA	2.81078	4.89476	2.50261	1.95587	0.050481	0.363719
ENSMUSG00000086247	Gm15787	processed_transcript	5.26301	-4.88759	1.846	-2.64766	0.00810514	0.122588
ENSMUSG00000090942	F830016B08Rik	protein_coding	15.1129	4.88711	1.19327	4.09556	4.21e-05	0.00204249
ENSMUSG00000097813	A830035O19Rik	protein_coding	2.77972	4.88642	2.59508	1.88295	0.0597066	0.395336
ENSMUSG00000089161	Gm24130	snoRNA	2.79272	4.88535	2.31679	2.10867	0.0349727	0.299546
ENSMUSG00000096351	Samd11	protein_coding	5.63483	4.88408	1.77515	2.75136	0.00593483	0.0995328
ENSMUSG00000075172	Olfr1090	protein_coding	2.78099	4.88372	2.50053	1.95307	0.050811	0.364831
ENSMUSG00000073414	AU023871	protein_coding	2.58906	-4.88194	2.29745	-2.12494	0.0335915	0.293148
ENSMUSG00000097140	Gm26779	lincRNA	2.57674	-4.88116	2.60826	-1.87142	0.0612866	0.400597
ENSMUSG00000087047	1700110K17Rik	processed_transcript	2.75746	4.87204	2.51076	1.94046	0.0523236	0.36979
ENSMUSG00000061100	Retnla	protein_coding	5.58406	4.86855	1.79273	2.71572	0.00661328	0.107735
ENSMUSG00000024749	Tmc1	protein_coding	2.54083	-4.8569	2.58879	-1.87613	0.0606377	0.398176
ENSMUSG00000083856	Gm13886	pseudogene	2.52763	-4.85668	2.37178	-2.04769	0.0405903	0.324841
ENSMUSG00000024742	Fen1	protein_coding	2.54091	-4.8501	2.38376	-2.03464	0.0418869	0.328347
ENSMUSG00000092286	Gm20448	antisense	2.70661	4.84655	2.5304	1.91533	0.0554504	0.380474
ENSMUSG00000024736	Tmem132a	protein_coding	2.70661	4.84655	2.5304	1.91533	0.0554504	0.380474
ENSMUSG00000059027	9630013D21Rik	processed_transcript	2.70202	4.83732	2.84637	1.69947	0.0892299	0.479773
ENSMUSG00000097998	Gm27019	lincRNA	2.48203	-4.82893	2.91071	-1.65902	0.0971118	0.498085
ENSMUSG00000005547	Cyp2a5	protein_coding	2.48203	-4.82893	2.91071	-1.65902	0.0971118	0.498085
ENSMUSG00000032243	Itga11	protein_coding	2.47677	-4.8279	2.58889	-1.86485	0.0622018	0.403902
ENSMUSG00000079356	Mettl4-ps1	pseudogene	2.49267	-4.82523	2.59671	-1.85821	0.0631389	0.406596
ENSMUSG00000082263	Gm11188	pseudogene	2.4918	-4.82385	2.39595	-2.01334	0.0440793	0.33787
ENSMUSG00000085578	Gm11527	lincRNA	2.50332	-4.82348	2.91654	-1.65384	0.0981609	0.500171
ENSMUSG00000021416	Eci3	protein_coding	2.50332	-4.82348	2.91654	-1.65384	0.0981609	0.500171
ENSMUSG00000084870	Gm13954	antisense	2.50332	-4.82348	2.91654	-1.65384	0.0981609	0.500171
ENSMUSG00000084017	Rpl21-ps9	pseudogene	2.50332	-4.82348	2.91654	-1.65384	0.0981609	0.500171
ENSMUSG00000089879	4930448H16Rik	antisense	2.46802	-4.82107	2.91575	-1.65346	0.0982375	0.500229
ENSMUSG00000020434	4921536K21Rik	protein_coding	2.65916	4.81826	2.53578	1.90011	0.057419	0.389004
ENSMUSG00000098482	mmu-mir-6363	miRNA	2.66376	4.81672	2.54251	1.89447	0.058162	0.391123
ENSMUSG00000029384	2010109A12Rik	protein_coding	2.62637	4.80182	2.31005	2.07866	0.0376486	0.311987
ENSMUSG00000043670	Diras1	protein_coding	2.6163	4.79852	2.86801	1.67312	0.0943046	0.491714
ENSMUSG00000020020	Usp44	protein_coding	2.62764	4.79724	2.32214	2.06587	0.0388406	0.317345
ENSMUSG00000029602	Rasal1	protein_coding	2.6255	4.79699	2.60437	1.8419	0.0654897	0.416683
ENSMUSG00000031448	Adprhl1	protein_coding	2.43919	-4.79568	2.61727	-1.83232	0.0669035	0.420943
ENSMUSG00000053080	2700081O15Rik	protein_coding	2.61378	4.7953	2.30501	2.08038	0.0374909	0.311365
ENSMUSG00000062905	Vmn1r32	protein_coding	2.43744	-4.79406	2.37275	-2.02046	0.0433353	0.33561
ENSMUSG00000080992	Psmb5-ps	pseudogene	2.61211	4.79373	2.55422	1.87679	0.0605467	0.397871
ENSMUSG00000073072	G930045G22Rik	protein_coding	2.61211	4.79373	2.55422	1.87679	0.0605467	0.397871
ENSMUSG00000018776	Slc35g3	protein_coding	2.61457	4.79162	2.87414	1.66715	0.0954848	0.494196
ENSMUSG00000013611	Snx31	protein_coding	2.61457	4.79162	2.87414	1.66715	0.0954848	0.494196
ENSMUSG00000084379	Gm12957	pseudogene	2.60665	4.79137	2.36313	2.02755	0.0426058	0.331698
ENSMUSG00000071347	C1qtnf9	protein_coding	2.61505	4.79067	2.32474	2.06073	0.0393284	0.319422
ENSMUSG00000083614	Gm12795	pseudogene	2.57845	4.77204	2.61746	1.82315	0.0682801	0.42437
ENSMUSG00000030433	Sbk2	protein_coding	2.56126	4.76682	2.57467	1.85143	0.0641074	0.411539
ENSMUSG00000040564	Apoc1	protein_coding	5.14957	4.76363	1.91067	2.49317	0.012661	0.164715
ENSMUSG00000034450	Gulo	protein_coding	2.54866	4.7608	2.39987	1.98377	0.0472813	0.349968
ENSMUSG00000093112	Gm22701	misc_RNA	2.39636	-4.76013	2.68025	-1.77601	0.0757319	0.447067
ENSMUSG00000064435	Gm25588	snoRNA	2.38578	-4.75953	2.63782	-1.80434	0.0711778	0.432743
ENSMUSG00000030782	Tgfb1i1	protein_coding	2.38578	-4.75953	2.63782	-1.80434	0.0711778	0.432743
ENSMUSG00000013584	Aldh1a2	protein_coding	2.3946	-4.75911	2.68081	-1.77525	0.0758562	0.447168
ENSMUSG00000043833	2900005J15Rik	processed_transcript	5.12557	4.75699	1.79773	2.64611	0.0081424	0.1229
ENSMUSG00000086484	Nron	antisense	2.53734	4.74966	2.57783	1.8425	0.0654017	0.416683
ENSMUSG00000020102	Slc16a7	protein_coding	2.53354	4.74772	2.30686	2.05809	0.039582	0.319943
ENSMUSG00000000125	Wnt3	protein_coding	2.52514	4.74723	2.60783	1.82038	0.0687011	0.425913
ENSMUSG00000085572	Gm16234	antisense	2.50708	4.73728	2.63455	1.79814	0.0721555	0.435406
ENSMUSG00000097028	7530420F21Rik	lincRNA	2.3269	-4.7359	2.9723	-1.59335	0.111083	0.528987
ENSMUSG00000061780	Cfd	protein_coding	2.3269	-4.7359	2.9723	-1.59335	0.111083	0.528987
ENSMUSG00000095079	Igha	IG_C_gene	2.3269	-4.7359	2.9723	-1.59335	0.111083	0.528987
ENSMUSG00000043333	Rhbdl2	protein_coding	2.3269	-4.7359	2.9723	-1.59335	0.111083	0.528987
ENSMUSG00000084277	Gm11702	pseudogene	2.32252	-4.73516	2.64968	-1.78707	0.073926	0.440046
ENSMUSG00000047586	Nccrp1	protein_coding	2.32252	-4.73516	2.64968	-1.78707	0.073926	0.440046
ENSMUSG00000085398	4931406G06Rik	processed_transcript	2.51675	4.73432	2.61857	1.80798	0.0706095	0.431397
ENSMUSG00000027803	Wwtr1	protein_coding	2.50621	4.73286	2.59013	1.82726	0.0676599	0.423121
ENSMUSG00000097650	4921507G05Rik	lincRNA	2.32259	-4.72899	2.67504	-1.76782	0.0770911	0.449303
ENSMUSG00000066477	Gm16551	lincRNA	2.31377	-4.72804	2.97756	-1.58789	0.112311	NA
ENSMUSG00000030543	Mesp2	protein_coding	2.49361	4.7262	2.38847	1.97876	0.0478431	0.352087
ENSMUSG00000075225	Ccdc162	protein_coding	2.49489	4.72227	2.59722	1.8182	0.0690341	0.426939
ENSMUSG00000031374	Zfp92	protein_coding	2.49489	4.72227	2.59722	1.8182	0.0690341	0.426939
ENSMUSG00000097523	1700022N22Rik	lincRNA	2.48942	4.71926	2.59887	1.81589	0.0693874	0.428165
ENSMUSG00000040181	Fmo1	protein_coding	2.47095	4.71612	2.92049	1.61484	0.106346	0.519937
ENSMUSG00000098275	RP23-296I6.9	pseudogene	2.47095	4.71612	2.92049	1.61484	0.106346	0.519937
ENSMUSG00000086491	Gm13291	lincRNA	2.47849	4.71325	2.60933	1.8063	0.0708708	0.431585
ENSMUSG00000032207	Lipc	protein_coding	2.47849	4.71325	2.60933	1.8063	0.0708708	0.431585
ENSMUSG00000085051	Gm11542	processed_transcript	2.47302	4.71024	2.61905	1.79846	0.0721047	0.435406
ENSMUSG00000049241	Gpr81	protein_coding	2.46756	4.70723	2.63334	1.78755	0.0738484	0.439938
ENSMUSG00000033967	2310014L17Rik	protein_coding	2.46257	4.70425	2.63485	1.78539	0.0741973	0.441483
ENSMUSG00000041120	Nbl1	protein_coding	14.897	4.70387	1.18634	3.96502	7.34e-05	0.00319291
ENSMUSG00000080783	Gm8250	pseudogene	4.59291	-4.70374	1.98205	-2.37317	0.017636	0.203647
ENSMUSG00000093298	Mir3473b	miRNA	2.27874	-4.70315	2.71045	-1.73519	0.0827069	NA
ENSMUSG00000083307	AA414768	pseudogene	2.45116	4.69849	2.93349	1.60167	0.109228	0.525624
ENSMUSG00000089429	Gm26004	rRNA	2.29471	-4.6977	2.9995	-1.56616	0.117311	NA
ENSMUSG00000094969	Gm22420	miRNA	2.29471	-4.6977	2.9995	-1.56616	0.117311	NA
ENSMUSG00000071860	2900055J20Rik	protein_coding	2.29471	-4.6977	2.9995	-1.56616	0.117311	NA
ENSMUSG00000047841	BC051628	protein_coding	2.29471	-4.6977	2.9995	-1.56616	0.117311	NA
ENSMUSG00000082532	Rpl31-ps6	pseudogene	2.29471	-4.6977	2.9995	-1.56616	0.117311	NA
ENSMUSG00000081455	Hmgb1-ps3	pseudogene	2.43397	4.69266	2.61223	1.79642	0.072428	0.436136
ENSMUSG00000085143	Gm11520	antisense	4.53282	-4.68797	1.88568	-2.48609	0.0129154	0.167386
ENSMUSG00000079108	Srp54b	protein_coding	4.88279	4.683	2.31448	2.02335	0.0430375	0.334259
ENSMUSG00000051652	Lrrc3	protein_coding	2.41591	4.68242	2.62344	1.78484	0.0742873	0.441605
ENSMUSG00000059401	Mamld1	protein_coding	2.41591	4.68242	2.62344	1.78484	0.0742873	0.441605
ENSMUSG00000049037	Clec4a1	protein_coding	359.145	4.67879	0.377176	12.4048	2.46e-35	2.6e-32
ENSMUSG00000032839	Trpc1	protein_coding	2.40331	4.67598	2.4414	1.91529	0.0554558	0.380474
ENSMUSG00000085119	Gm13644	processed_transcript	2.22526	-4.67077	2.76949	-1.68651	0.0916976	NA
ENSMUSG00000022683	Pla2g10	protein_coding	2.39072	4.66871	2.46628	1.89302	0.0583556	0.391123
ENSMUSG00000092239	1700031A10Rik	antisense	2.22795	-4.66601	2.42856	-1.92131	0.0546931	NA
ENSMUSG00000044814	Olfr543	protein_coding	2.2227	-4.66305	2.70396	-1.72453	0.0846128	NA
ENSMUSG00000027329	Spef1	protein_coding	2.23153	-4.66203	2.7015	-1.72572	0.0843977	NA
ENSMUSG00000049350	Zg16	protein_coding	2.24035	-4.66191	2.77672	-1.67893	0.0931664	NA
ENSMUSG00000073460	Pnldc1	protein_coding	2.37979	4.66167	2.65673	1.75466	0.0793173	0.453895
ENSMUSG00000053279	Aldh1a1	protein_coding	18.2705	4.65897	1.10137	4.23015	2.34e-05	0.0012121
ENSMUSG00000020193	Zpbp	protein_coding	2.37266	4.65742	2.68001	1.73784	0.0822392	0.460614
ENSMUSG00000005397	Nid1	protein_coding	2.36173	4.65112	2.6836	1.73317	0.0830661	0.46227
ENSMUSG00000067297	2010002M12Rik	protein_coding	61.0895	4.6464	1.88381	2.4665	0.0136442	0.173538
ENSMUSG00000073012	Fnd3c2	protein_coding	2.34913	4.64357	2.72808	1.70214	0.0887296	0.478138
ENSMUSG00000002985	Apoe	protein_coding	532.369	4.6393	0.351776	13.1882	1.03e-39	1.52e-36
ENSMUSG00000044056	Efcab9	protein_coding	2.17177	-4.63645	3.04096	-1.52467	0.127342	NA
ENSMUSG00000076006	Mir376b	miRNA	2.17177	-4.63645	3.04096	-1.52467	0.127342	NA
ENSMUSG00000075324	Fign	protein_coding	2.17177	-4.63645	3.04096	-1.52467	0.127342	NA
ENSMUSG00000098671	mmu-mir-7075	miRNA	2.17177	-4.63645	3.04096	-1.52467	0.127342	NA
ENSMUSG00000041380	Htr2c	protein_coding	2.17177	-4.63645	3.04096	-1.52467	0.127342	NA
ENSMUSG00000085211	B430219N15Rik	antisense	2.16827	-4.63603	2.71883	-1.70516	0.0881648	NA
ENSMUSG00000091238	Gm17103	antisense	2.3428	4.63579	2.64777	1.75083	0.0799747	0.456031
ENSMUSG00000091233	Gm6434	protein_coding	2.16564	-4.63446	2.70711	-1.71196	0.0869043	NA
ENSMUSG00000086728	2410133F24Rik	antisense	2.17447	-4.63361	2.4548	-1.88757	0.0590838	NA
ENSMUSG00000061531	Tmem236	protein_coding	2.34074	4.63003	2.7379	1.69109	0.0908197	0.484125
ENSMUSG00000020641	Rsad2	protein_coding	879.998	4.62969	0.252965	18.3018	8.01e-75	1.19e-70
ENSMUSG00000021720	Rnf180	protein_coding	2.3256	4.62872	2.97826	1.55417	0.120145	0.547322
ENSMUSG00000033377	Palmd	protein_coding	2.3256	4.62872	2.97826	1.55417	0.120145	0.547322
ENSMUSG00000029830	Svopl	protein_coding	2.3256	4.62872	2.97826	1.55417	0.120145	0.547322
ENSMUSG00000054555	Adam12	protein_coding	2.3256	4.62872	2.97826	1.55417	0.120145	0.547322
ENSMUSG00000084116	Gm12460	pseudogene	2.15952	-4.6286	3.04646	-1.51933	0.128679	NA
ENSMUSG00000030897	Cnga4	protein_coding	2.15952	-4.6286	3.04646	-1.51933	0.128679	NA
ENSMUSG00000097231	Gm26852	lincRNA	2.17717	-4.62833	2.72001	-1.70159	0.088833	NA
ENSMUSG00000026109	Tmeff2	protein_coding	2.18599	-4.62766	2.75886	-1.67738	0.0934679	NA
ENSMUSG00000003545	Fosb	protein_coding	12.4193	4.62758	1.62082	2.85509	NA	NA
ENSMUSG00000025194	Abcc2	protein_coding	8.30809	-4.62551	1.4638	-3.15994	0.00157802	0.0369922
ENSMUSG00000074627	Mroh8	protein_coding	2.33148	4.62441	2.65821	1.73967	0.0819173	0.460321
ENSMUSG00000030074	Gxylt2	protein_coding	2.33148	4.62441	2.65821	1.73967	0.0819173	0.460321
ENSMUSG00000017204	Gsdma	protein_coding	2.31888	4.61629	2.46306	1.87421	0.0609018	NA
ENSMUSG00000079671	2610203C22Rik	protein_coding	2.31508	4.61475	2.66782	1.72979	0.0836682	NA
ENSMUSG00000074912	Gm14207	processed_transcript	2.30668	4.61445	2.65776	1.73622	0.082525	NA
ENSMUSG00000025762	Larp1b	protein_coding	4.38661	-4.61353	2.16108	-2.13482	0.0327755	0.288409
ENSMUSG00000020682	Mmp28	protein_coding	2.31175	4.61214	2.4974	1.84678	0.0647795	NA
ENSMUSG00000038045	Sult6b1	protein_coding	2.30415	4.60831	2.69091	1.71255	0.0867958	NA
ENSMUSG00000097428	AW047730	processed_transcript	2.30415	4.60831	2.69091	1.71255	0.0867958	NA
ENSMUSG00000097811	2810425M01Rik	lincRNA	4.30301	-4.60462	1.93881	-2.37497	0.0175504	0.203044
ENSMUSG00000078616	Trim30c	protein_coding	129.434	4.60217	1.7642	2.60865	0.00909007	0.133261
ENSMUSG00000028116	Myoz2	protein_coding	2.28775	4.59893	2.99968	1.53314	0.125241	NA
ENSMUSG00000062372	Otof	protein_coding	2.28775	4.59893	2.99968	1.53314	0.125241	NA
ENSMUSG00000064158	Izumo1	protein_coding	2.28775	4.59893	2.99968	1.53314	0.125241	NA
ENSMUSG00000039676	Capsl	protein_coding	2.28442	4.59581	2.4239	1.89604	0.0579548	NA
ENSMUSG00000091412	Gm2895	processed_transcript	2.12281	-4.59387	2.74293	-1.6748	0.0939727	NA
ENSMUSG00000033585	Ndn	protein_coding	2.25083	4.58066	2.70501	1.6934	0.0903796	NA
ENSMUSG00000030669	Calca	protein_coding	2.25083	4.58066	2.70501	1.6934	0.0903796	NA
ENSMUSG00000093973	Mrgpra2a	protein_coding	2.25543	4.5785	2.42129	1.89094	0.058633	NA
ENSMUSG00000063145	Bbs5	protein_coding	4.53195	4.57835	2.08504	2.19581	0.0281053	0.26463
ENSMUSG00000014704	Hoxa2	protein_coding	4.59139	4.57766	1.88337	2.43057	0.015075	0.185208
ENSMUSG00000029380	Cxcl1	protein_coding	2.23444	4.57069	2.71093	1.68603	0.0917908	NA
ENSMUSG00000097566	A930024N18Rik	lincRNA	2.0861	-4.55994	3.09572	-1.47298	0.140756	NA
ENSMUSG00000084781	D930015M05Rik	processed_transcript	2.0861	-4.55994	3.09572	-1.47298	0.140756	NA
ENSMUSG00000027338	Prnd	protein_coding	2.0861	-4.55994	3.09572	-1.47298	0.140756	NA
ENSMUSG00000082248	Gm13161	pseudogene	2.0861	-4.55994	3.09572	-1.47298	0.140756	NA
ENSMUSG00000095649	Gm21884	pseudogene	2.0861	-4.55994	3.09572	-1.47298	0.140756	NA
ENSMUSG00000066382	Iqcf5	protein_coding	2.0861	-4.55994	3.09572	-1.47298	0.140756	NA
ENSMUSG00000034115	Scn11a	protein_coding	2.0861	-4.55994	3.09572	-1.47298	0.140756	NA
ENSMUSG00000064354	mt-Co2	protein_coding	2.0861	-4.55994	3.09572	-1.47298	0.140756	NA
ENSMUSG00000083508	Gm6027	pseudogene	2.0861	-4.55994	3.09572	-1.47298	0.140756	NA
ENSMUSG00000091864	Gm17102	processed_transcript	2.21638	4.55948	2.73796	1.66528	0.0958562	NA
ENSMUSG00000030124	Lag3	protein_coding	2.06845	-4.55859	2.77061	-1.64534	0.0998995	NA
ENSMUSG00000040165	Cd209c	protein_coding	2.06845	-4.55859	2.77061	-1.64534	0.0998995	NA
ENSMUSG00000060913	Trim55	protein_coding	2.07728	-4.55745	2.7741	-1.64285	0.100413	NA
ENSMUSG00000031870	Pgr	protein_coding	2.07728	-4.55745	2.7741	-1.64285	0.100413	NA
ENSMUSG00000021396	Nxnl2	protein_coding	2.21931	4.55659	2.42014	1.88278	0.0597305	NA
ENSMUSG00000027077	Smtnl1	protein_coding	2.21931	4.55659	2.42014	1.88278	0.0597305	NA
ENSMUSG00000078190	Dnm3os	antisense	2.21551	4.55431	2.71047	1.68027	0.0929047	NA
ENSMUSG00000095834	Tdgf1-ps1	pseudogene	2.19745	4.54306	2.70986	1.67649	0.0936414	NA
ENSMUSG00000037211	Spry1	protein_coding	4.43248	4.54135	2.09293	2.16985	0.0300181	0.275323
ENSMUSG00000021640	Naip1	protein_coding	2.19032	4.53882	2.45245	1.85073	0.0642086	NA
ENSMUSG00000022487	Gtsf1	protein_coding	2.18866	4.5377	2.4549	1.84842	0.0645415	NA
ENSMUSG00000041323	Ak7	protein_coding	2.19539	4.5376	3.0421	1.4916	0.135803	NA
ENSMUSG00000039095	En2	protein_coding	2.19539	4.5376	3.0421	1.4916	0.135803	NA
ENSMUSG00000097229	Gm26598	lincRNA	2.18025	4.53567	3.04224	1.4909	0.135988	NA
ENSMUSG00000097557	C130060C02Rik	lincRNA	2.18025	4.53567	3.04224	1.4909	0.135988	NA
ENSMUSG00000087528	9830144P21Rik	processed_transcript	2.18025	4.53567	3.04224	1.4909	0.135988	NA
ENSMUSG00000029286	Enam	protein_coding	2.18025	4.53567	3.04224	1.4909	0.135988	NA
ENSMUSG00000097563	Gm26638	sense_intronic	2.18025	4.53567	3.04224	1.4909	0.135988	NA
ENSMUSG00000032036	Kirrel3	protein_coding	2.18025	4.53567	3.04224	1.4909	0.135988	NA
ENSMUSG00000094833	Gm25473	snRNA	2.01665	-4.52963	3.11806	-1.45271	0.146306	NA
ENSMUSG00000053391	Olfr211	protein_coding	2.01665	-4.52963	3.11806	-1.45271	0.146306	NA
ENSMUSG00000097665	Gm16853	lincRNA	2.01665	-4.52963	3.11806	-1.45271	0.146306	NA
ENSMUSG00000085958	A930019D19Rik	antisense	2.01139	-4.52791	2.77919	-1.62922	0.103266	NA
ENSMUSG00000031150	Ccdc120	protein_coding	4.06657	-4.52498	1.99308	-2.27034	0.023187	0.237358
ENSMUSG00000097334	2700012I20Rik	lincRNA	4.4275	4.52288	1.964	2.3029	0.0212847	0.226453
ENSMUSG00000024987	Cyp26a1	protein_coding	2.01409	-4.52242	2.80425	-1.6127	0.106809	NA
ENSMUSG00000085860	2410003L11Rik	processed_transcript	2.00527	-4.52178	3.12384	-1.44751	0.147755	NA
ENSMUSG00000064938	Mir3068	snoRNA	2.00527	-4.52178	3.12384	-1.44751	0.147755	NA
ENSMUSG00000089313	Gm23182	snoRNA	2.03262	-4.52136	2.86323	-1.57911	0.114311	NA
ENSMUSG00000078816	Prkcg	protein_coding	2.03262	-4.52136	2.86323	-1.57911	0.114311	NA
ENSMUSG00000069184	Zfp72	protein_coding	4.36102	4.51854	2.09935	2.15235	0.0313695	0.282249
ENSMUSG00000085744	Gm12259	lincRNA	2.1626	4.51597	2.72652	1.65632	0.0976579	NA
ENSMUSG00000044086	Lmod3	protein_coding	2.1626	4.51597	2.72652	1.65632	0.0976579	NA
ENSMUSG00000010021	Kif19a	protein_coding	2.15253	4.51456	2.72694	1.65554	0.097815	NA
ENSMUSG00000047343	Mettl21c	protein_coding	2.15547	4.51075	2.53071	1.78241	0.0746827	NA
ENSMUSG00000072844	G530011O06Rik	processed_transcript	2.14327	4.50878	2.72657	1.65364	0.0981997	NA
ENSMUSG00000019312	Grb7	protein_coding	24.7881	4.5084	0.886808	5.08385	3.7e-07	3.2e-05
ENSMUSG00000090192	Gm16556	processed_transcript	4.02453	-4.50602	1.9219	-2.34457	0.0190491	0.21186
ENSMUSG00000051716	Apon	protein_coding	2.14074	4.50211	2.75575	1.63371	0.102319	NA
ENSMUSG00000041361	Myzap	protein_coding	2.14074	4.50211	2.75575	1.63371	0.102319	NA
ENSMUSG00000051515	Fam181b	pseudogene	2.12901	4.49949	2.74343	1.64009	0.100986	NA
ENSMUSG00000007877	Tcap	protein_coding	2.12434	4.49199	3.07404	1.46127	0.143942	NA
ENSMUSG00000049115	Agtr1a	protein_coding	2.12434	4.49199	3.07404	1.46127	0.143942	NA
ENSMUSG00000024406	Pou5f1	protein_coding	2.12434	4.49199	3.07404	1.46127	0.143942	NA
ENSMUSG00000065743	Gm25008	snRNA	2.12434	4.49199	3.07404	1.46127	0.143942	NA
ENSMUSG00000070719	Pla2g4d	protein_coding	2.12434	4.49199	3.07404	1.46127	0.143942	NA
ENSMUSG00000057777	Mab21l2	protein_coding	1.96849	-4.49142	2.84318	-1.57972	0.114171	NA
ENSMUSG00000043664	Tmem221	protein_coding	11.4315	4.48343	1.33155	3.36707	0.00076	0.020966
ENSMUSG00000038526	Car14	protein_coding	3.96137	-4.46739	2.15762	-2.07052	0.0384037	0.315768
ENSMUSG00000066191	Anks6	protein_coding	2.07776	4.46083	2.76323	1.61435	0.106451	NA
ENSMUSG00000096970	2210017G18Rik	lincRNA	7.52725	4.45838	1.54956	2.8772	0.00401222	0.0747903
ENSMUSG00000078496	Gm13152	protein_coding	4.21918	4.45118	1.90945	2.33113	0.0197463	0.216041
ENSMUSG00000092219	Gm20443	lincRNA	2.06137	4.45001	2.49093	1.78649	0.0740203	NA
ENSMUSG00000031298	Gpr64	protein_coding	2.06137	4.45001	2.49093	1.78649	0.0740203	NA
ENSMUSG00000062074	Wisp3	protein_coding	1.91945	-4.44918	2.61151	-1.70368	0.0884408	NA
ENSMUSG00000079017	Ifi27l2a	protein_coding	2110.5	4.4442	0.25473	17.4467	3.65e-68	2.7e-64
ENSMUSG00000089536	Scarna3a	snoRNA	2.0349	4.4362	3.11353	1.42482	0.15421	NA
ENSMUSG00000047642	D930020B18Rik	protein_coding	2.0349	4.4362	3.11353	1.42482	0.15421	NA
ENSMUSG00000079388	2610042L04Rik	protein_coding	2.0349	4.4362	3.11353	1.42482	0.15421	NA
ENSMUSG00000076288	Mir301b	miRNA	2.0349	4.4362	3.11353	1.42482	0.15421	NA
ENSMUSG00000016128	Stard13	protein_coding	2.0349	4.4362	3.11353	1.42482	0.15421	NA
ENSMUSG00000068302	Noto	protein_coding	2.0349	4.4362	3.11353	1.42482	0.15421	NA
ENSMUSG00000062542	Syt9	protein_coding	2.0349	4.4362	3.11353	1.42482	0.15421	NA
ENSMUSG00000070044	Fam149a	protein_coding	2.0349	4.4362	3.11353	1.42482	0.15421	NA
ENSMUSG00000050395	Tnfsf15	protein_coding	15.7947	4.4353	1.08924	4.07191	4.66e-05	0.00224668
ENSMUSG00000075558	Gm17151	antisense	2.03071	4.4294	2.77999	1.59332	0.111089	NA
ENSMUSG00000064959	n-R5s41	rRNA	2.03071	4.4294	2.77999	1.59332	0.111089	NA
ENSMUSG00000022805	Maats1	protein_coding	2.03071	4.4294	2.77999	1.59332	0.111089	NA
ENSMUSG00000090105	Gm15890	antisense	6.87292	-4.42226	1.59267	-2.77663	0.00549263	0.0938566
ENSMUSG00000097045	Gm26641	lincRNA	2.02652	4.42207	3.12462	1.41523	0.157	NA
ENSMUSG00000052613	Pcdh15	protein_coding	2.02652	4.42207	3.12462	1.41523	0.157	NA
ENSMUSG00000017740	Slc12a5	protein_coding	2.02652	4.42207	3.12462	1.41523	0.157	NA
ENSMUSG00000032854	Ugt8a	protein_coding	2.02652	4.42207	3.12462	1.41523	0.157	NA
ENSMUSG00000049871	Nlrc3	protein_coding	10.5415	4.41769	2.76347	1.5986	0.109909	0.526911
ENSMUSG00000082687	Gm11474	pseudogene	1.85977	-4.41457	2.89466	-1.52507	0.127241	NA
ENSMUSG00000081498	Olfr407-ps1	pseudogene	1.86152	-4.41424	3.20538	-1.37714	0.16847	NA
ENSMUSG00000087211	1500016L03Rik	lincRNA	1.86152	-4.41424	3.20538	-1.37714	0.16847	NA
ENSMUSG00000090211	Gm16050	lincRNA	1.86152	-4.41424	3.20538	-1.37714	0.16847	NA
ENSMUSG00000044576	Gareml	protein_coding	1.86152	-4.41424	3.20538	-1.37714	0.16847	NA
ENSMUSG00000077697	Gm25346	snoRNA	1.86152	-4.41424	3.20538	-1.37714	0.16847	NA
ENSMUSG00000066378	Gm10160	protein_coding	1.85539	-4.41156	2.86233	-1.54125	0.123256	NA
ENSMUSG00000034295	Fhod3	protein_coding	1.86597	-4.41136	2.64211	-1.66964	0.0949916	NA
ENSMUSG00000060988	Galnt13	protein_coding	1.85452	-4.41088	2.86831	-1.5378	0.124098	NA
ENSMUSG00000030643	Rab30	protein_coding	1.85452	-4.41088	2.86831	-1.5378	0.124098	NA
ENSMUSG00000061578	Ksr2	protein_coding	14.5346	4.41027	1.16453	3.78718	0.000152	0.00577889
ENSMUSG00000039110	Mycbpap	protein_coding	2.00172	4.41016	2.57294	1.71406	0.0865183	NA
ENSMUSG00000073735	Defb18	protein_coding	1.87749	-4.40766	3.2089	-1.37357	0.169574	NA
ENSMUSG00000065005	n-R5s79	rRNA	1.87749	-4.40766	3.2089	-1.37357	0.169574	NA
ENSMUSG00000083155	Gm11866	pseudogene	1.87749	-4.40766	3.2089	-1.37357	0.169574	NA
ENSMUSG00000082396	Zfp389	pseudogene	1.87749	-4.40766	3.2089	-1.37357	0.169574	NA
ENSMUSG00000047658	Gal3st3	protein_coding	1.87749	-4.40766	3.2089	-1.37357	0.169574	NA
ENSMUSG00000026989	Dapl1	protein_coding	1.87749	-4.40766	3.2089	-1.37357	0.169574	NA
ENSMUSG00000051648	Kctd19	protein_coding	1.87749	-4.40766	3.2089	-1.37357	0.169574	NA
ENSMUSG00000086620	Gm14157	antisense	1.86867	-4.40543	2.87633	-1.53161	0.125618	NA
ENSMUSG00000095955	Gm22360	snRNA	1.99919	4.40248	2.80389	1.57013	0.116384	NA
ENSMUSG00000041625	Ggact	protein_coding	1.99919	4.40248	2.80389	1.57013	0.116384	NA
ENSMUSG00000086221	4930412B13Rik	lincRNA	1.99372	4.39873	2.80458	1.56841	0.116786	NA
ENSMUSG00000085022	Gm5860	lincRNA	1.99372	4.39873	2.80458	1.56841	0.116786	NA
ENSMUSG00000025885	Myo5b	protein_coding	1.98366	4.39726	2.80995	1.56489	0.117609	NA
ENSMUSG00000051703	Tmem198	protein_coding	1.97986	4.39475	2.80523	1.56663	0.117201	NA
ENSMUSG00000036211	Hist1h1t	protein_coding	1.97986	4.39475	2.80523	1.56663	0.117201	NA
ENSMUSG00000042750	Bex2	protein_coding	1.97986	4.39475	2.80523	1.56663	0.117201	NA
ENSMUSG00000045587	BC049730	protein_coding	7.10284	-4.39288	1.52149	-2.88723	0.00388647	0.073423
ENSMUSG00000086862	Gm13546	antisense	36.6994	4.38569	0.714923	6.13448	8.54e-10	1.19e-07
ENSMUSG00000078933	Lrrc70	protein_coding	3.99508	4.38525	1.93925	2.26131	0.0237401	0.240523
ENSMUSG00000025350	Rdh5	protein_coding	3.76078	-4.38147	2.2372	-1.95846	0.0501763	0.362583
ENSMUSG00000097592	4930500F10Rik	lincRNA	1.96639	4.37998	2.89097	1.51505	0.129759	NA
ENSMUSG00000026536	Mnda	protein_coding	116.778	4.37755	0.558631	7.8362	4.64e-15	1.49e-12
ENSMUSG00000081657	Gm15466	pseudogene	3.97202	4.37706	2.15393	2.03213	0.0421408	0.329783
ENSMUSG00000090327	Gm17111	antisense	1.96093	4.37649	3.15829	1.38572	0.165833	NA
ENSMUSG00000060429	Sntb1	protein_coding	1.96093	4.37649	3.15829	1.38572	0.165833	NA
ENSMUSG00000023047	Amhr2	protein_coding	1.96093	4.37649	3.15829	1.38572	0.165833	NA
ENSMUSG00000040254	Sema3d	protein_coding	1.96093	4.37649	3.15829	1.38572	0.165833	NA
ENSMUSG00000029797	Sspo	protein_coding	1.96093	4.37649	3.15829	1.38572	0.165833	NA
ENSMUSG00000008601	Rab25	protein_coding	1.81336	-4.37261	2.92334	-1.49576	0.134716	NA
ENSMUSG00000020486	2004-09-01	protein_coding	14.1589	4.36856	1.13353	3.85394	0.000116	0.0046268
ENSMUSG00000071636	Rimbp3	protein_coding	1.81868	-4.36849	2.89907	-1.50686	0.131847	NA
ENSMUSG00000097553	4930455D15Rik	lincRNA	1.81868	-4.36849	2.89907	-1.50686	0.131847	NA
ENSMUSG00000085725	Gm15873	antisense	1.81868	-4.36849	2.89907	-1.50686	0.131847	NA
ENSMUSG00000027977	Ndst3	protein_coding	1.80548	-4.36661	2.92742	-1.49162	0.135798	NA
ENSMUSG00000092261	Gm20519	pseudogene	1.81431	-4.36515	2.90133	-1.50453	0.132444	NA
ENSMUSG00000032346	Ooep	protein_coding	3.9325	4.36268	2.16425	2.0158	0.0438214	0.337607
ENSMUSG00000042784	Muc1	protein_coding	22.1003	4.36245	0.950776	4.58831	4.47e-06	0.000286
ENSMUSG00000038042	Ptpdc1	protein_coding	3.62552	-4.34786	2.04866	-2.12229	0.033813	0.29404
ENSMUSG00000087132	A930001C03Rik	processed_transcript	1.91602	4.3439	2.55949	1.69717	0.0896642	NA
ENSMUSG00000015709	Arnt2	protein_coding	1.91602	4.3439	2.55949	1.69717	0.0896642	NA
ENSMUSG00000090230	Gm16315	antisense	6.87773	4.34141	1.88261	2.30606	0.0211071	0.225101
ENSMUSG00000030325	Klrb1c	protein_coding	1.90889	4.33885	2.8451	1.52503	0.127252	NA
ENSMUSG00000087217	Gm13209	antisense	1.75637	-4.33067	2.68156	-1.61498	0.106315	NA
ENSMUSG00000051590	Map3k19	protein_coding	1.88955	4.32936	3.19355	1.35566	0.175208	NA
ENSMUSG00000092051	Gm17229	pseudogene	1.88955	4.32936	3.19355	1.35566	0.175208	NA
ENSMUSG00000036655	Colec11	protein_coding	1.88955	4.32936	3.19355	1.35566	0.175208	NA
ENSMUSG00000030114	Klrg1	protein_coding	1.88955	4.32936	3.19355	1.35566	0.175208	NA
ENSMUSG00000044433	Camsap3	protein_coding	1.88955	4.32936	3.19355	1.35566	0.175208	NA
ENSMUSG00000032773	Chrm1	protein_coding	1.75462	-4.32932	2.68238	-1.61398	0.106531	NA
ENSMUSG00000095315	Gm10130	protein_coding	1.7652	-4.32789	2.92985	-1.47717	0.13963	NA
ENSMUSG00000084128	Esrp2	protein_coding	3.83174	4.32552	2.17566	1.98814	0.0467963	0.349001
ENSMUSG00000030399	Ckm	protein_coding	1.75112	-4.32509	2.9941	-1.44454	0.148587	NA
ENSMUSG00000056155	Nanos3	protein_coding	1.88869	4.32444	2.86021	1.51193	0.130552	NA
ENSMUSG00000064694	Gm24146	misc_RNA	1.77052	-4.32379	2.95831	-1.46158	0.143857	NA
ENSMUSG00000052105	Soga2	protein_coding	1.75995	-4.32377	2.9327	-1.47433	0.140394	NA
ENSMUSG00000025812	Pard3	protein_coding	1.75995	-4.32377	2.9327	-1.47433	0.140394	NA
ENSMUSG00000036856	Wnt4	protein_coding	1.76877	-4.32241	2.95925	-1.46065	0.144112	NA
ENSMUSG00000019359	Gdpd2	protein_coding	1.88156	4.31942	2.58629	1.67012	0.0948951	NA
ENSMUSG00000047786	Lix1	protein_coding	1.86183	4.30464	2.86793	1.50096	0.133367	NA
ENSMUSG00000063767	S100a7a	protein_coding	3.53883	-4.30303	2.23409	-1.92607	0.0540951	0.375492
ENSMUSG00000057346	Apol9a	protein_coding	1.85803	4.30235	2.63237	1.63441	0.102174	NA
ENSMUSG00000090079	Gm15849	antisense	1.85764	4.29647	3.21907	1.33469	0.181976	NA
ENSMUSG00000090628	Gm17083	pseudogene	1.85764	4.29647	3.21907	1.33469	0.181976	NA
ENSMUSG00000039903	Eva1c	protein_coding	1.85764	4.29647	3.21907	1.33469	0.181976	NA
ENSMUSG00000009614	Sardh	protein_coding	1.85764	4.29647	3.21907	1.33469	0.181976	NA
ENSMUSG00000049742	C330006D17Rik	protein_coding	1.85764	4.29647	3.21907	1.33469	0.181976	NA
ENSMUSG00000073555	Gm4951	protein_coding	69.634	4.29104	0.59802	7.1754	7.21e-13	1.69e-10
ENSMUSG00000003617	Cp	protein_coding	87.648	4.28968	1.61845	2.65048	0.00803772	0.121942
ENSMUSG00000043687	1190005I06Rik	protein_coding	1.70464	-4.28904	2.98265	-1.43799	0.150436	NA
ENSMUSG00000081643	Gm11605	pseudogene	1.70639	-4.28881	3.30522	-1.29758	0.19443	NA
ENSMUSG00000056987	Fam71d	protein_coding	1.70639	-4.28881	3.30522	-1.29758	0.19443	NA
ENSMUSG00000044407	Qk	protein_coding	1.70639	-4.28881	3.30522	-1.29758	0.19443	NA
ENSMUSG00000084998	Gm16279	antisense	1.70639	-4.28881	3.30522	-1.29758	0.19443	NA
ENSMUSG00000049507	4930429B21Rik	protein_coding	1.70639	-4.28881	3.30522	-1.29758	0.19443	NA
ENSMUSG00000034098	Fstl5	protein_coding	1.70639	-4.28881	3.30522	-1.29758	0.19443	NA
ENSMUSG00000099151	KCNQ1OT1_3	misc_RNA	1.70639	-4.28881	3.30522	-1.29758	0.19443	NA
ENSMUSG00000032355	Mlip	protein_coding	1.70639	-4.28881	3.30522	-1.29758	0.19443	NA
ENSMUSG00000022803	Popdc2	protein_coding	1.70377	-4.28844	2.96559	-1.44607	0.148158	NA
ENSMUSG00000096751	Gm21971	processed_transcript	1.71172	-4.28613	2.96769	-1.44426	0.148665	NA
ENSMUSG00000062319	Gm10115	protein_coding	1.70026	-4.28569	2.95776	-1.44897	0.147347	NA
ENSMUSG00000097893	1700034P13Rik	lincRNA	1.83451	4.28451	2.88165	1.48682	0.137062	NA
ENSMUSG00000091745	Gm17098	antisense	1.83451	4.28451	2.88165	1.48682	0.137062	NA
ENSMUSG00000092827	Mir3091	miRNA	3.47914	-4.28411	2.17863	-1.96643	0.0492494	0.35922
ENSMUSG00000093277	Gm26236	snoRNA	1.69851	-4.2841	2.98618	-1.43464	0.151389	NA
ENSMUSG00000083841	Gm1947	pseudogene	1.70646	-4.28173	2.72278	-1.57256	0.115822	NA
ENSMUSG00000040690	Col16a1	protein_coding	3.72251	4.28156	2.00873	2.13147	0.0330501	0.290307
ENSMUSG00000049690	Nckap5	protein_coding	1.69676	-4.28096	3.31165	-1.2927	0.196116	NA
ENSMUSG00000045591	Olig3	protein_coding	1.69676	-4.28096	3.31165	-1.2927	0.196116	NA
ENSMUSG00000097888	Gm26682	lincRNA	1.69676	-4.28096	3.31165	-1.2927	0.196116	NA
ENSMUSG00000084938	BB557941	processed_transcript	1.69676	-4.28096	3.31165	-1.2927	0.196116	NA
ENSMUSG00000052430	Bmpr1b	protein_coding	1.69676	-4.28096	3.31165	-1.2927	0.196116	NA
ENSMUSG00000042570	Mier2	protein_coding	1.71441	-4.27957	2.97396	-1.43901	0.150147	NA
ENSMUSG00000082284	H3f3a-ps1	pseudogene	3.50664	-4.27565	2.50492	-1.7069	0.0878404	0.47682
ENSMUSG00000040329	Il7	protein_coding	1.83031	4.2752	2.89202	1.47827	0.139334	NA
ENSMUSG00000011486	Slc25a41	protein_coding	1.81478	4.26956	2.9074	1.46852	0.141964	NA
ENSMUSG00000024734	Zp1	protein_coding	1.81478	4.26956	2.9074	1.46852	0.141964	NA
ENSMUSG00000020287	Mpg	protein_coding	1.81392	4.26293	2.91385	1.46299	0.143471	NA
ENSMUSG00000081828	Gm11420	pseudogene	1.80385	4.26215	2.68916	1.58494	0.11298	NA
ENSMUSG00000090861	4930570N19Rik	protein_coding	1.80679	4.25687	2.66543	1.59707	0.110251	NA
ENSMUSG00000068079	Tcf15	protein_coding	1.80512	4.25558	2.6948	1.57918	0.114294	NA
ENSMUSG00000086644	Gm13470	lincRNA	1.79126	4.25165	2.93799	1.44713	0.147861	NA
ENSMUSG00000085822	Gm15584	antisense	1.79752	4.25093	3.25467	1.3061	0.191518	NA
ENSMUSG00000070501	BC094916	protein_coding	1.79752	4.25093	3.25467	1.3061	0.191518	NA
ENSMUSG00000064057	Scgb3a1	protein_coding	1.79752	4.25093	3.25467	1.3061	0.191518	NA
ENSMUSG00000073418	C4b	protein_coding	1.79752	4.25093	3.25467	1.3061	0.191518	NA
ENSMUSG00000085431	4930440I19Rik	lincRNA	1.79752	4.25093	3.25467	1.3061	0.191518	NA
ENSMUSG00000065789	Gm25869	snRNA	1.79752	4.25093	3.25467	1.3061	0.191518	NA
ENSMUSG00000036687	Tmem184a	protein_coding	1.79752	4.25093	3.25467	1.3061	0.191518	NA
ENSMUSG00000030510	Cers3	protein_coding	1.79752	4.25093	3.25467	1.3061	0.191518	NA
ENSMUSG00000062296	Trank1	protein_coding	1.79752	4.25093	3.25467	1.3061	0.191518	NA
ENSMUSG00000000386	Mx1	protein_coding	30.2567	4.25047	0.894724	4.75059	2.03e-06	0.000146
ENSMUSG00000022738	Gsc2	protein_coding	1.65823	-4.2431	3.01558	-1.40706	0.159409	NA
ENSMUSG00000097085	Gm26634	lincRNA	1.65386	-4.24004	2.71314	-1.56278	0.118105	NA
ENSMUSG00000002249	Tead3	protein_coding	1.66356	-4.23847	2.9973	-1.4141	0.157333	NA
ENSMUSG00000053024	Cntn2	protein_coding	1.66888	-4.23744	3.34431	-1.26706	0.205134	NA
ENSMUSG00000033015	4933427E13Rik	lincRNA	1.66888	-4.23744	3.34431	-1.26706	0.205134	NA
ENSMUSG00000060630	Zfp735	protein_coding	1.66888	-4.23744	3.34431	-1.26706	0.205134	NA
ENSMUSG00000021313	Ryr2	protein_coding	1.66888	-4.23744	3.34431	-1.26706	0.205134	NA
ENSMUSG00000050742	Olfr164	protein_coding	1.66888	-4.23744	3.34431	-1.26706	0.205134	NA
ENSMUSG00000005251	Ripk4	protein_coding	1.66888	-4.23744	3.34431	-1.26706	0.205134	NA
ENSMUSG00000048826	Dact2	protein_coding	1.66888	-4.23744	3.34431	-1.26706	0.205134	NA
ENSMUSG00000080455	Gm24194	miRNA	1.66888	-4.23744	3.34431	-1.26706	0.205134	NA
ENSMUSG00000076136	Gm24951	miRNA	1.66888	-4.23744	3.34431	-1.26706	0.205134	NA
ENSMUSG00000074971	Fibin	protein_coding	1.66888	-4.23744	3.34431	-1.26706	0.205134	NA
ENSMUSG00000027457	Snph	protein_coding	1.66888	-4.23744	3.34431	-1.26706	0.205134	NA
ENSMUSG00000027643	Ghrh	protein_coding	1.66888	-4.23744	3.34431	-1.26706	0.205134	NA
ENSMUSG00000090303	Vmn2r-ps3	pseudogene	1.66888	-4.23744	3.34431	-1.26706	0.205134	NA
ENSMUSG00000086675	9430029A11Rik	sense_intronic	1.66888	-4.23744	3.34431	-1.26706	0.205134	NA
ENSMUSG00000059430	Actg2	protein_coding	1.66888	-4.23744	3.34431	-1.26706	0.205134	NA
ENSMUSG00000090667	Gm765	protein_coding	1.66888	-4.23744	3.34431	-1.26706	0.205134	NA
ENSMUSG00000089948	Gm16583	antisense	1.66888	-4.23744	3.34431	-1.26706	0.205134	NA
ENSMUSG00000070798	Psg25	protein_coding	1.66888	-4.23744	3.34431	-1.26706	0.205134	NA
ENSMUSG00000062073	Gm10109	protein_coding	1.66888	-4.23744	3.34431	-1.26706	0.205134	NA
ENSMUSG00000085118	Gm15774	antisense	1.66888	-4.23744	3.34431	-1.26706	0.205134	NA
ENSMUSG00000088243	Gm25914	snRNA	1.66888	-4.23744	3.34431	-1.26706	0.205134	NA
ENSMUSG00000070280	Slc22a14	protein_coding	1.66888	-4.23744	3.34431	-1.26706	0.205134	NA
ENSMUSG00000031302	Nlgn3	protein_coding	1.66888	-4.23744	3.34431	-1.26706	0.205134	NA
ENSMUSG00000016327	Atp1b4	protein_coding	1.77946	4.23667	2.98671	1.41851	0.156042	NA
ENSMUSG00000071537	Klrg2	protein_coding	1.66268	-4.23614	2.7546	-1.53784	0.124087	NA
ENSMUSG00000026574	Dpt	protein_coding	1.66006	-4.23555	2.99939	-1.41214	0.15791	NA
ENSMUSG00000028536	2610528J11Rik	protein_coding	3.36612	-4.23346	2.07685	-2.0384	0.0415098	0.327687
ENSMUSG00000091908	Gm17231	protein_coding	1.76773	4.23342	2.98849	1.41657	0.156608	NA
ENSMUSG00000096030	Gm24424	snRNA	3.56782	4.21446	2.3245	1.81306	0.0698225	0.42901
ENSMUSG00000019775	Rgs17	protein_coding	1.7442	4.21395	3.28413	1.28313	0.199448	NA
ENSMUSG00000080851	Gm12094	pseudogene	1.7442	4.21395	3.28413	1.28313	0.199448	NA
ENSMUSG00000059695	1700019M22Rik	protein_coding	1.7442	4.21395	3.28413	1.28313	0.199448	NA
ENSMUSG00000090062	1810009N23Rik	antisense	1.7442	4.21395	3.28413	1.28313	0.199448	NA
ENSMUSG00000087168	Gm15983	processed_transcript	1.7442	4.21395	3.28413	1.28313	0.199448	NA
ENSMUSG00000091014	Gm5244	protein_coding	1.7442	4.21395	3.28413	1.28313	0.199448	NA
ENSMUSG00000045104	Gm5514	pseudogene	1.7442	4.21395	3.28413	1.28313	0.199448	NA
ENSMUSG00000037578	Pkd2l1	protein_coding	1.7442	4.21395	3.28413	1.28313	0.199448	NA
ENSMUSG00000086638	4930405A21Rik	processed_transcript	1.7442	4.21395	3.28413	1.28313	0.199448	NA
ENSMUSG00000096635	Gm22174	miRNA	1.7442	4.21395	3.28413	1.28313	0.199448	NA
ENSMUSG00000028176	Lrrc7	protein_coding	1.7442	4.21395	3.28413	1.28313	0.199448	NA
ENSMUSG00000085264	Gm15581	antisense	1.7442	4.21395	3.28413	1.28313	0.199448	NA
ENSMUSG00000030205	Gprc5d	protein_coding	1.7442	4.21395	3.28413	1.28313	0.199448	NA
ENSMUSG00000095061	E030018B13Rik	protein_coding	1.7442	4.21395	3.28413	1.28313	0.199448	NA
ENSMUSG00000097472	Gm26586	lincRNA	1.7442	4.21395	3.28413	1.28313	0.199448	NA
ENSMUSG00000073197	5730507C01Rik	protein_coding	1.7488	4.21268	2.7029	1.55858	0.119096	NA
ENSMUSG00000028427	Aqp7	protein_coding	3.31709	-4.2063	2.28002	-1.84485	0.0650594	0.415684
ENSMUSG00000052415	Tchh	protein_coding	1.74001	4.20561	2.94	1.43048	0.152579	NA
ENSMUSG00000000266	Mid2	protein_coding	1.74001	4.20561	2.94	1.43048	0.152579	NA
ENSMUSG00000028518	Prkaa2	protein_coding	6.30448	4.19789	1.6646	2.52187	0.0116734	0.155142
ENSMUSG00000097000	Gm17435	lincRNA	3.58614	4.1971	2.48894	1.6863	0.0917373	0.485559
ENSMUSG00000022840	Adcy5	protein_coding	6.259	4.19453	1.71658	2.44353	0.0145442	0.180637
ENSMUSG00000044006	Cilp2	protein_coding	1.6092	-4.1922	2.77802	-1.50906	0.131283	NA
ENSMUSG00000061414	Efcab4b	protein_coding	1.61452	-4.18896	3.09051	-1.35543	0.175282	NA
ENSMUSG00000098857	KCNQ1OT1_1	misc_RNA	1.61452	-4.18896	3.09051	-1.35543	0.175282	NA
ENSMUSG00000091623	Gm17092	antisense	1.71648	4.18696	2.95311	1.41781	0.156245	NA
ENSMUSG00000058700	Gm8724	pseudogene	3.28738	-4.18341	2.27094	-1.84215	0.065453	0.416683
ENSMUSG00000067199	Frat1	pseudogene	1.69296	4.16807	2.9708	1.40301	0.160614	NA
ENSMUSG00000045275	Lca5l	protein_coding	1.68916	4.16513	2.96886	1.40294	0.160635	NA
ENSMUSG00000051029	Serpinb1b	protein_coding	1.68876	4.15891	3.32842	1.24952	0.211477	NA
ENSMUSG00000044164	Rnf182	protein_coding	1.68876	4.15891	3.32842	1.24952	0.211477	NA
ENSMUSG00000093622	Gm20703	antisense	1.68876	4.15891	3.32842	1.24952	0.211477	NA
ENSMUSG00000071691	Gm960	protein_coding	1.68876	4.15891	3.32842	1.24952	0.211477	NA
ENSMUSG00000068154	Insm1	protein_coding	1.55039	-4.15208	3.12048	-1.33059	0.183323	NA
ENSMUSG00000088964	Gm22087	snRNA	1.55127	-4.1514	3.42073	-1.2136	0.2249	NA
ENSMUSG00000094562	Trav13-4-dv7	TR_V_gene	1.55127	-4.1514	3.42073	-1.2136	0.2249	NA
ENSMUSG00000000031	H19	lincRNA	1.55127	-4.1514	3.42073	-1.2136	0.2249	NA
ENSMUSG00000074292	Gm10660	lincRNA	1.55127	-4.1514	3.42073	-1.2136	0.2249	NA
ENSMUSG00000000792	Slc5a5	protein_coding	1.55127	-4.1514	3.42073	-1.2136	0.2249	NA
ENSMUSG00000065551	Mir210	miRNA	1.67109	4.15039	2.98356	1.39109	0.164199	NA
ENSMUSG00000094502	Ighv1-69	IG_LV_gene	1.54776	-4.15012	3.06138	-1.35563	0.175215	NA
ENSMUSG00000084925	1810062O18Rik	antisense	1.54776	-4.15012	3.06138	-1.35563	0.175215	NA
ENSMUSG00000073400	Trim10	protein_coding	1.67783	4.14911	3.01193	1.37756	0.168339	NA
ENSMUSG00000024598	Fbn2	protein_coding	1.66943	4.1489	2.99379	1.38584	0.165797	NA
ENSMUSG00000027318	Adam33	protein_coding	9.14729	4.14862	1.38823	2.98842	0.00280424	0.0578526
ENSMUSG00000075405	9430097D07Rik	protein_coding	1.54601	-4.14857	3.06257	-1.3546	0.175544	NA
ENSMUSG00000020902	Ntn1	protein_coding	1.55659	-4.14815	3.07114	-1.35069	0.176796	NA
ENSMUSG00000018238	Gdf9	protein_coding	1.54426	-4.14687	3.08827	-1.34278	0.179343	NA
ENSMUSG00000065653	Gm23105	snoRNA	1.67237	4.1446	2.99876	1.3821	0.16694	NA
ENSMUSG00000093880	Tmem181c-ps	protein_coding	1.55221	-4.1439	2.81383	-1.47269	0.140835	NA
ENSMUSG00000064871	Snord58b	snoRNA	1.54251	-4.14357	3.42756	-1.2089	0.226702	NA
ENSMUSG00000025013	Tll2	protein_coding	1.54251	-4.14357	3.42756	-1.2089	0.226702	NA
ENSMUSG00000068962	Zfp114	protein_coding	1.54251	-4.14357	3.42756	-1.2089	0.226702	NA
ENSMUSG00000066905	Olfr860	protein_coding	1.56191	-4.14325	3.09024	-1.34075	0.18	NA
ENSMUSG00000097276	4930525G20Rik	antisense	1.6585	4.14075	2.76441	1.49788	0.134164	NA
ENSMUSG00000083951	Gm13786	pseudogene	3.38848	4.13614	2.02849	2.03902	0.0414478	0.327687
ENSMUSG00000050014	Apol10b	protein_coding	1.66144	4.13561	2.99493	1.38087	0.167319	NA
ENSMUSG00000096999	Gm26793	lincRNA	3.42438	4.13556	2.33998	1.76735	0.0771702	0.449461
ENSMUSG00000085169	Gm10785	processed_transcript	1.6505	4.12662	3.01183	1.37014	0.170644	NA
ENSMUSG00000045087	S1pr5	protein_coding	3.35949	4.12407	2.03245	2.02912	0.0424465	0.331154
ENSMUSG00000090145	Ugt1a6b	protein_coding	1.64504	4.12212	3.03149	1.35977	0.173903	NA
ENSMUSG00000065104	Gm26128	snRNA	1.63497	4.12039	3.03191	1.35901	0.174144	NA
ENSMUSG00000098358	RP24-480M3.1	lincRNA	1.63957	4.11763	3.07103	1.34079	0.179987	NA
ENSMUSG00000024145	Pigf	protein_coding	3.38573	4.11697	2.07173	1.98721	0.0468988	0.349308
ENSMUSG00000071340	Trappc3l	protein_coding	1.63411	4.1134	3.36624	1.22196	0.221724	NA
ENSMUSG00000086799	4930502E09Rik	processed_transcript	1.63411	4.1134	3.36624	1.22196	0.221724	NA
ENSMUSG00000020673	Tpo	protein_coding	1.63411	4.1134	3.36624	1.22196	0.221724	NA
ENSMUSG00000070105	Mir495	miRNA	1.63411	4.1134	3.36624	1.22196	0.221724	NA
ENSMUSG00000090505	Gm3486	protein_coding	1.63411	4.1134	3.36624	1.22196	0.221724	NA
ENSMUSG00000048027	Rgmb	protein_coding	1.63411	4.1134	3.36624	1.22196	0.221724	NA
ENSMUSG00000077227	Gm22272	snoRNA	1.63411	4.1134	3.36624	1.22196	0.221724	NA
ENSMUSG00000051984	Sec31b	protein_coding	1.63411	4.1134	3.36624	1.22196	0.221724	NA
ENSMUSG00000000247	Lhx2	protein_coding	1.63411	4.1134	3.36624	1.22196	0.221724	NA
ENSMUSG00000043621	Ubxn10	protein_coding	1.63411	4.1134	3.36624	1.22196	0.221724	NA
ENSMUSG00000090039	Gm15894	antisense	1.63411	4.1134	3.36624	1.22196	0.221724	NA
ENSMUSG00000050730	Arhgap42	protein_coding	1.63411	4.1134	3.36624	1.22196	0.221724	NA
ENSMUSG00000049939	Lrrc4	protein_coding	1.62238	4.10963	3.07671	1.33572	0.18164	NA
ENSMUSG00000029061	Mmp23	protein_coding	3.37773	4.10884	2.01868	2.03541	0.0418097	0.328199
ENSMUSG00000042567	Nek10	protein_coding	1.61691	4.10504	3.0801	1.33276	0.18261	NA
ENSMUSG00000079681	Zglp1	protein_coding	1.61691	4.10504	3.0801	1.33276	0.18261	NA
ENSMUSG00000044034	Npb	protein_coding	1.50311	-4.10079	3.12304	-1.31308	0.189157	NA
ENSMUSG00000052387	Trpm3	protein_coding	1.50311	-4.10079	3.12304	-1.31308	0.189157	NA
ENSMUSG00000047787	Flrt1	protein_coding	1.49961	-4.09797	2.8124	-1.45711	0.145087	NA
ENSMUSG00000049491	Slc36a3	protein_coding	1.49785	-4.09631	2.86075	-1.4319	0.152172	NA
ENSMUSG00000046818	Ddit4l	protein_coding	1.49698	-4.09517	3.12738	-1.30946	0.19038	NA
ENSMUSG00000076867	Trdv4	IG_LV_gene	1.5058	-4.09314	3.11507	-1.31398	0.188853	NA
ENSMUSG00000081325	Gm12599	pseudogene	1.50756	-4.09284	2.86433	-1.4289	0.153033	NA
ENSMUSG00000097283	Gm26686	lincRNA	1.59885	4.0885	3.38767	1.20688	0.22748	NA
ENSMUSG00000082247	Gm16074	pseudogene	1.59885	4.0885	3.38767	1.20688	0.22748	NA
ENSMUSG00000065374	Gm22738	snRNA	1.59885	4.0885	3.38767	1.20688	0.22748	NA
ENSMUSG00000063727	Tnfrsf11b	protein_coding	1.59885	4.0885	3.38767	1.20688	0.22748	NA
ENSMUSG00000086602	Gm15609	processed_transcript	1.59885	4.0885	3.38767	1.20688	0.22748	NA
ENSMUSG00000005836	Gata6	protein_coding	1.59885	4.0885	3.38767	1.20688	0.22748	NA
ENSMUSG00000093306	Gm23802	miRNA	1.59885	4.0885	3.38767	1.20688	0.22748	NA
ENSMUSG00000038403	Hfe2	protein_coding	1.59885	4.0885	3.38767	1.20688	0.22748	NA
ENSMUSG00000071019	Sdr16c6	protein_coding	1.59885	4.0885	3.38767	1.20688	0.22748	NA
ENSMUSG00000030345	Dyrk4	protein_coding	1.59885	4.0885	3.38767	1.20688	0.22748	NA
ENSMUSG00000099139	RP23-235K2.1	lincRNA	1.59885	4.0885	3.38767	1.20688	0.22748	NA
ENSMUSG00000016458	Wt1	protein_coding	3.06798	-4.08732	2.32001	-1.76177	0.0781079	0.451243
ENSMUSG00000090608	Gm17200	processed_transcript	1.60179	4.08519	2.73715	1.49249	0.13557	NA
ENSMUSG00000020388	Pdlim4	protein_coding	3.06294	-4.08234	2.32073	-1.75908	0.0785645	0.452541
ENSMUSG00000085505	Gm12868	antisense	1.59799	4.08227	3.0607	1.33377	0.182279	NA
ENSMUSG00000074385	Gm10684	protein_coding	1.59799	4.08227	3.0607	1.33377	0.182279	NA
ENSMUSG00000085903	Gm15340	lincRNA	1.59086	4.076	2.7554	1.47928	0.139066	NA
ENSMUSG00000072972	Adam4	protein_coding	1.57993	4.06665	3.05604	1.33069	0.18329	NA
ENSMUSG00000049128	Ivl	protein_coding	1.57993	4.06665	3.05604	1.33069	0.18329	NA
ENSMUSG00000054404	Slfn5	protein_coding	305.527	4.06317	0.335973	12.0937	1.14e-33	1.12e-30
ENSMUSG00000082116	Gm12188	pseudogene	1.57113	4.05882	3.05099	1.33033	0.18341	NA
ENSMUSG00000095555	Gm26266	miRNA	1.57113	4.05882	3.05099	1.33033	0.18341	NA
ENSMUSG00000061723	Tnnt3	protein_coding	3.25844	4.05734	2.07616	1.95425	0.0506712	0.364395
ENSMUSG00000011350	Gm5893	processed_transcript	1.44875	-4.05189	2.92693	-1.38435	0.166252	NA
ENSMUSG00000089809	A930011G23Rik	protein_coding	1.45495	-4.04638	3.14781	-1.28546	0.198632	NA
ENSMUSG00000050069	Grem2	protein_coding	1.46027	-4.04448	3.50982	-1.15233	0.249184	NA
ENSMUSG00000093933	Gm25526	snoRNA	1.46027	-4.04448	3.50982	-1.15233	0.249184	NA
ENSMUSG00000083300	Gm12309	pseudogene	1.46027	-4.04448	3.50982	-1.15233	0.249184	NA
ENSMUSG00000021056	Tex21	protein_coding	1.46027	-4.04448	3.50982	-1.15233	0.249184	NA
ENSMUSG00000086689	Gm16876	antisense	1.46027	-4.04448	3.50982	-1.15233	0.249184	NA
ENSMUSG00000077578	Gm25631	snoRNA	1.46027	-4.04448	3.50982	-1.15233	0.249184	NA
ENSMUSG00000083332	Gm7599	pseudogene	1.46027	-4.04448	3.50982	-1.15233	0.249184	NA
ENSMUSG00000091519	Skor2	protein_coding	1.46027	-4.04448	3.50982	-1.15233	0.249184	NA
ENSMUSG00000028546	Elavl4	protein_coding	1.46027	-4.04448	3.50982	-1.15233	0.249184	NA
ENSMUSG00000082246	Gm13047	pseudogene	1.46027	-4.04448	3.50982	-1.15233	0.249184	NA
ENSMUSG00000015653	Steap2	protein_coding	1.46027	-4.04448	3.50982	-1.15233	0.249184	NA
ENSMUSG00000064617	n-R5s176	rRNA	1.46027	-4.04448	3.50982	-1.15233	0.249184	NA
ENSMUSG00000068601	Gm10244	protein_coding	1.46027	-4.04448	3.50982	-1.15233	0.249184	NA
ENSMUSG00000042873	Lhfpl4	protein_coding	1.46027	-4.04448	3.50982	-1.15233	0.249184	NA
ENSMUSG00000093536	Smim17	protein_coding	1.46027	-4.04448	3.50982	-1.15233	0.249184	NA
ENSMUSG00000066189	Cacng3	protein_coding	1.46027	-4.04448	3.50982	-1.15233	0.249184	NA
ENSMUSG00000083897	Gm14843	pseudogene	1.46027	-4.04448	3.50982	-1.15233	0.249184	NA
ENSMUSG00000082576	Gm12058	pseudogene	1.4532	-4.04325	2.86555	-1.41099	0.158249	NA
ENSMUSG00000097558	Gm26902	lincRNA	3.14737	4.02697	2.06106	1.95383	0.0507215	0.364564
ENSMUSG00000030246	Ldhb	protein_coding	56.054	4.02336	0.703543	5.71871	1.07e-08	1.18e-06
ENSMUSG00000000093	Tbx2	protein_coding	1.52574	4.01883	3.08404	1.30311	0.192538	NA
ENSMUSG00000035403	Crb2	protein_coding	1.52574	4.01883	3.08404	1.30311	0.192538	NA
ENSMUSG00000074678	Defb25	protein_coding	1.52574	4.01883	3.08404	1.30311	0.192538	NA
ENSMUSG00000077385	Gm22657	snoRNA	1.52574	4.01883	3.08404	1.30311	0.192538	NA
ENSMUSG00000083814	Gm5133	pseudogene	1.52574	4.01883	3.08404	1.30311	0.192538	NA
ENSMUSG00000041134	Cyyr1	protein_coding	1.52408	4.01721	3.09278	1.2989	0.193978	NA
ENSMUSG00000054072	Iigp1	protein_coding	43.766	4.00885	1.39074	2.88254	0.00394488	0.0739578
ENSMUSG00000035448	Ccr3	protein_coding	3.10412	4.00688	2.30145	1.74102	0.0816797	0.459979
ENSMUSG00000072978	Gm5830	protein_coding	1.51989	4.00683	3.45679	1.15912	0.246407	NA
ENSMUSG00000089618	Gm23776	misc_RNA	1.51989	4.00683	3.45679	1.15912	0.246407	NA
ENSMUSG00000090054	Gm15629	antisense	1.51989	4.00683	3.45679	1.15912	0.246407	NA
ENSMUSG00000055421	Pcdh9	protein_coding	1.51989	4.00683	3.45679	1.15912	0.246407	NA
ENSMUSG00000083857	Gm12584	pseudogene	1.51989	4.00683	3.45679	1.15912	0.246407	NA
ENSMUSG00000090220	4930568K20Rik	antisense	1.51989	4.00683	3.45679	1.15912	0.246407	NA
ENSMUSG00000081023	Gm15766	pseudogene	1.51989	4.00683	3.45679	1.15912	0.246407	NA
ENSMUSG00000031994	Adamts8	protein_coding	1.51989	4.00683	3.45679	1.15912	0.246407	NA
ENSMUSG00000097240	Gm26614	lincRNA	1.51989	4.00683	3.45679	1.15912	0.246407	NA
ENSMUSG00000079363	Gbp4	protein_coding	22.9724	4.00561	1.02489	3.90833	9.29e-05	0.0038833
ENSMUSG00000072963	Gm10447	protein_coding	2.90848	-4.00497	2.11534	-1.8933	0.0583184	0.391123
ENSMUSG00000034855	Cxcl10	protein_coding	140.997	4.0042	0.391025	10.2403	1.31e-24	8.07e-22
ENSMUSG00000044309	Apol7c	protein_coding	1.39526	-4.00013	3.239	-1.23499	0.216834	NA
ENSMUSG00000025977	Boll	protein_coding	1.39614	-3.99951	3.55622	-1.12465	0.260737	NA
ENSMUSG00000078600	1700092K14Rik	processed_transcript	1.39614	-3.99951	3.55622	-1.12465	0.260737	NA
ENSMUSG00000065372	Gm22741	snRNA	1.39614	-3.99951	3.55622	-1.12465	0.260737	NA
ENSMUSG00000023999	Kif6	protein_coding	1.39614	-3.99951	3.55622	-1.12465	0.260737	NA
ENSMUSG00000089102	Gm23113	snRNA	1.39614	-3.99951	3.55622	-1.12465	0.260737	NA
ENSMUSG00000027886	1700013F07Rik	protein_coding	1.39614	-3.99951	3.55622	-1.12465	0.260737	NA
ENSMUSG00000034687	Fras1	protein_coding	1.39614	-3.99951	3.55622	-1.12465	0.260737	NA
ENSMUSG00000087897	Gm25283	misc_RNA	1.39614	-3.99951	3.55622	-1.12465	0.260737	NA
ENSMUSG00000025658	Cnksr2	protein_coding	1.39614	-3.99951	3.55622	-1.12465	0.260737	NA
ENSMUSG00000083695	Rnf138rt1	protein_coding	1.39614	-3.99951	3.55622	-1.12465	0.260737	NA
ENSMUSG00000008813	Tppp2	protein_coding	1.39439	-3.99947	3.20437	-1.24813	0.211983	NA
ENSMUSG00000071656	Lrrn4cl	protein_coding	1.39351	-3.9987	3.19083	-1.25318	0.210139	NA
ENSMUSG00000063434	Sorcs3	protein_coding	1.39176	-3.99701	3.18614	-1.2545	0.20966	NA
ENSMUSG00000081621	Gm12793	pseudogene	1.39176	-3.99701	3.18614	-1.2545	0.20966	NA
ENSMUSG00000078789	Dph1	protein_coding	1.39089	-3.99611	3.19293	-1.25155	0.210733	NA
ENSMUSG00000097757	Gm17518	lincRNA	1.39089	-3.99611	3.19293	-1.25155	0.210733	NA
ENSMUSG00000037358	4930578C19Rik	protein_coding	1.50896	3.99605	3.12647	1.27814	0.201202	NA
ENSMUSG00000050334	C130071C03Rik	lincRNA	1.40146	-3.99554	3.19286	-1.2514	0.210789	NA
ENSMUSG00000088008	Gm25492	snoRNA	1.39001	-3.99517	3.20789	-1.24542	0.212978	NA
ENSMUSG00000029561	Oasl2	protein_coding	1113.68	3.99431	0.237408	16.8247	1.61e-63	7.93e-60
ENSMUSG00000033768	Nrxn2	protein_coding	1.38914	-3.9941	3.24389	-1.23127	0.218222	NA
ENSMUSG00000086681	Gm16178	antisense	1.40059	-3.99403	2.92061	-1.36753	0.171459	NA
ENSMUSG00000090706	Gm17233	processed_transcript	1.49509	3.99178	2.89894	1.37698	0.168518	NA
ENSMUSG00000077571	Snora36b	snoRNA	1.38826	-3.99168	3.5635	-1.12016	0.262648	NA
ENSMUSG00000070235	Gm26329	misc_RNA	1.38826	-3.99168	3.5635	-1.12016	0.262648	NA
ENSMUSG00000062012	Zfp13	protein_coding	1.38826	-3.99168	3.5635	-1.12016	0.262648	NA
ENSMUSG00000074753	Gm14092	antisense	1.38826	-3.99168	3.5635	-1.12016	0.262648	NA
ENSMUSG00000029586	4933411G11Rik	protein_coding	1.38826	-3.99168	3.5635	-1.12016	0.262648	NA
ENSMUSG00000059908	Mug1	protein_coding	1.38826	-3.99168	3.5635	-1.12016	0.262648	NA
ENSMUSG00000094123	Gm23945	miRNA	1.38826	-3.99168	3.5635	-1.12016	0.262648	NA
ENSMUSG00000031845	Bcmo1	protein_coding	1.39709	-3.99123	3.19711	-1.24839	0.21189	NA
ENSMUSG00000031832	Taf1c	protein_coding	1.39709	-3.99123	3.19711	-1.24839	0.21189	NA
ENSMUSG00000033207	Mamdc2	protein_coding	1.50349	3.99105	3.11532	1.2811	0.200157	NA
ENSMUSG00000098158	Gm4804	pseudogene	1.40591	-3.98935	3.24349	-1.22996	0.218714	NA
ENSMUSG00000084288	Gm5228	pseudogene	1.40591	-3.98935	3.24349	-1.22996	0.218714	NA
ENSMUSG00000026235	Epha4	protein_coding	3.06039	3.98668	2.30864	1.72685	0.0841939	0.465386
ENSMUSG00000024395	Lims2	protein_coding	1.49803	3.98606	3.11255	1.28064	0.200321	NA
ENSMUSG00000095654	Plscr5	protein_coding	1.49803	3.98606	3.11255	1.28064	0.200321	NA
ENSMUSG00000079450	3110007F17Rik	protein_coding	1.48709	3.97607	3.12699	1.27153	0.203539	NA
ENSMUSG00000058216	BC021614	protein_coding	2.85728	-3.97517	2.64599	-1.50234	0.13301	0.574449
ENSMUSG00000059203	Il1rapl2	protein_coding	2.87534	-3.9751	2.64087	-1.50522	0.132266	0.572574
ENSMUSG00000069554	I830134H01Rik	lincRNA	1.47703	3.9742	3.1787	1.25026	0.211205	NA
ENSMUSG00000020135	Apc2	protein_coding	1.48543	3.97381	2.8762	1.38161	0.16709	NA
ENSMUSG00000026736	4930426L09Rik	protein_coding	3.03901	3.97161	2.08516	1.9047	0.0568186	0.386128
ENSMUSG00000005763	Cd247	protein_coding	24.0729	3.96472	0.962084	4.12097	3.77e-05	0.00184793
ENSMUSG00000034488	Edil3	protein_coding	1.47284	3.9627	3.15221	1.25712	0.208712	NA
ENSMUSG00000040264	Gbp5	protein_coding	100.225	3.96245	0.457269	8.66547	4.5e-18	1.71e-15
ENSMUSG00000019880	Rspo3	protein_coding	1.4707	3.96137	3.49717	1.13273	0.257326	NA
ENSMUSG00000087050	A030003K02Rik	antisense	1.4707	3.96137	3.49717	1.13273	0.257326	NA
ENSMUSG00000090185	Gm15523	antisense	1.4707	3.96137	3.49717	1.13273	0.257326	NA
ENSMUSG00000087526	Gm15738	antisense	1.4707	3.96137	3.49717	1.13273	0.257326	NA
ENSMUSG00000050996	Cetn1	protein_coding	1.4707	3.96137	3.49717	1.13273	0.257326	NA
ENSMUSG00000006469	Slc34a3	protein_coding	1.4707	3.96137	3.49717	1.13273	0.257326	NA
ENSMUSG00000086881	Gm13594	antisense	1.4707	3.96137	3.49717	1.13273	0.257326	NA
ENSMUSG00000097280	AI849053	lincRNA	1.4707	3.96137	3.49717	1.13273	0.257326	NA
ENSMUSG00000086322	E130218I03Rik	processed_transcript	1.4707	3.96137	3.49717	1.13273	0.257326	NA
ENSMUSG00000037736	Limch1	protein_coding	1.4707	3.96137	3.49717	1.13273	0.257326	NA
ENSMUSG00000092467	Gm18360	pseudogene	1.4707	3.96137	3.49717	1.13273	0.257326	NA
ENSMUSG00000030772	Dkk3	protein_coding	1.4707	3.96137	3.49717	1.13273	0.257326	NA
ENSMUSG00000036395	Glb1l2	protein_coding	1.4707	3.96137	3.49717	1.13273	0.257326	NA
ENSMUSG00000057719	Sh3rf2	protein_coding	1.46903	3.95882	2.87173	1.37855	0.168034	NA
ENSMUSG00000019828	Grm1	protein_coding	3.04251	3.95235	2.33325	1.69392	0.0902799	0.48245
ENSMUSG00000020061	Mybpc1	protein_coding	1.4535	3.95108	3.5074	1.1265	0.259955	NA
ENSMUSG00000020154	Ptprb	protein_coding	1.4535	3.95108	3.5074	1.1265	0.259955	NA
ENSMUSG00000087581	Gm11571	antisense	1.4535	3.95108	3.5074	1.1265	0.259955	NA
ENSMUSG00000086105	Gm11636	lincRNA	1.4535	3.95108	3.5074	1.1265	0.259955	NA
ENSMUSG00000098026	Gm27014	pseudogene	1.4535	3.95108	3.5074	1.1265	0.259955	NA
ENSMUSG00000070170	Gm24163	snoRNA	1.4535	3.95108	3.5074	1.1265	0.259955	NA
ENSMUSG00000022156	Gzme	protein_coding	1.4535	3.95108	3.5074	1.1265	0.259955	NA
ENSMUSG00000097172	4930444M15Rik	lincRNA	1.4535	3.95108	3.5074	1.1265	0.259955	NA
ENSMUSG00000083533	Gm13450	pseudogene	1.4535	3.95108	3.5074	1.1265	0.259955	NA
ENSMUSG00000097818	Gm26681	lincRNA	1.4535	3.95108	3.5074	1.1265	0.259955	NA
ENSMUSG00000084851	Gm11267	sense_intronic	1.4535	3.95108	3.5074	1.1265	0.259955	NA
ENSMUSG00000081046	Gm12846	pseudogene	1.4535	3.95108	3.5074	1.1265	0.259955	NA
ENSMUSG00000056797	Gm4889	protein_coding	1.4535	3.95108	3.5074	1.1265	0.259955	NA
ENSMUSG00000091998	Gm17072	pseudogene	1.4535	3.95108	3.5074	1.1265	0.259955	NA
ENSMUSG00000074171	Gm6658	protein_coding	1.4535	3.95108	3.5074	1.1265	0.259955	NA
ENSMUSG00000042360	4930433N12Rik	protein_coding	1.4535	3.95108	3.5074	1.1265	0.259955	NA
ENSMUSG00000081452	Gm14761	pseudogene	1.4535	3.95108	3.5074	1.1265	0.259955	NA
ENSMUSG00000047414	Flrt2	protein_coding	73.5414	3.94645	1.22737	3.21536	0.00130279	0.0318527
ENSMUSG00000029875	AI836003	protein_coding	16.3806	3.94634	1.06939	3.69027	0.000224	0.00808199
ENSMUSG00000020083	2010107G23Rik	protein_coding	3.03451	3.94446	2.11983	1.86075	0.0627802	0.405699
ENSMUSG00000092277	Gm19684	protein_coding	1.45264	3.94401	3.20189	1.23177	0.218033	NA
ENSMUSG00000098774	mmu-mir-6930	miRNA	1.34798	-3.94286	3.2497	-1.2133	0.225015	NA
ENSMUSG00000022938	Fam3b	protein_coding	1.3471	-3.94209	2.96966	-1.32745	0.184359	NA
ENSMUSG00000098404	RP24-84K14.11	pseudogene	1.3436	-3.93854	2.97221	-1.32512	0.18513	NA
ENSMUSG00000090356	2310042E22Rik	pseudogene	1.34273	-3.93749	3.25417	-1.20998	0.226286	NA
ENSMUSG00000067276	Capn6	protein_coding	1.34273	-3.93749	3.25417	-1.20998	0.226286	NA
ENSMUSG00000097532	Gm4349	lincRNA	4.95522	-3.93478	1.75108	-2.24706	0.0246363	0.245732
ENSMUSG00000042828	Trim72	protein_coding	2.96883	3.93356	2.1827	1.80215	0.0715213	0.433761
ENSMUSG00000028716	Pdzk1ip1	protein_coding	725.713	3.92742	0.306487	12.8143	1.36e-37	1.68e-34
ENSMUSG00000035692	Isg15	protein_coding	1242.7	3.92735	0.253726	15.4787	4.83e-54	1.79e-50
ENSMUSG00000024109	Nrxn1	protein_coding	9.17165	3.9261	1.37899	2.84707	0.00441233	0.0801808
ENSMUSG00000092257	Gm2308	pseudogene	1.43291	3.92501	2.85484	1.37486	0.169174	NA
ENSMUSG00000052305	Hbb-bs	protein_coding	358.968	3.92423	0.746153	5.25928	1.45e-07	1.33e-05
ENSMUSG00000082018	Gm6322	pseudogene	2.73091	-3.91851	2.39707	-1.6347	0.102111	0.510499
ENSMUSG00000068037	Mas1	protein_coding	1.42578	3.91816	3.16622	1.23749	0.215906	NA
ENSMUSG00000097444	Gm10489	lincRNA	1.42578	3.91816	3.16622	1.23749	0.215906	NA
ENSMUSG00000027797	Dclk1	protein_coding	2.75032	-3.91652	2.44306	-1.60312	0.108908	0.525624
ENSMUSG00000078097	Gm10913	pseudogene	2.91678	3.91554	2.6225	1.49305	0.135423	0.580425
ENSMUSG00000046031	Fam26f	protein_coding	18.5771	3.90497	0.97011	4.02528	5.69e-05	0.00260642
ENSMUSG00000046456	Tmem150b	protein_coding	1.40226	3.8954	3.18522	1.22296	0.221346	NA
ENSMUSG00000097107	Gm6846	lincRNA	1.39845	3.89184	3.18824	1.22069	0.222204	NA
ENSMUSG00000021678	F2rl1	protein_coding	1.39845	3.89184	3.18824	1.22069	0.222204	NA
ENSMUSG00000068877	Selenbp2	protein_coding	1.39679	3.89044	2.91898	1.33281	0.182594	NA
ENSMUSG00000090260	2810442N19Rik	antisense	2.86926	3.88489	2.12342	1.82954	0.0673182	0.422115
ENSMUSG00000085999	Gm13411	lincRNA	1.29982	-3.88191	3.29005	-1.17989	0.238043	NA
ENSMUSG00000040276	Pacsin1	protein_coding	24.2698	3.87923	0.97508	3.97837	6.94e-05	0.00306384
ENSMUSG00000074828	Gm10768	protein_coding	1.29719	-3.8791	3.29238	-1.17821	0.238715	NA
ENSMUSG00000068638	4930403O15Rik	processed_transcript	2.84113	3.87531	2.3919	1.62018	0.105193	0.51781
ENSMUSG00000026278	Bok	protein_coding	1.38039	3.87405	3.20264	1.20964	0.226416	NA
ENSMUSG00000027547	Sall4	protein_coding	1.38039	3.87405	3.20264	1.20964	0.226416	NA
ENSMUSG00000028115	Bnipl	protein_coding	1.37873	3.87226	3.21024	1.20622	0.227732	NA
ENSMUSG00000086251	Gm12694	antisense	2.83108	3.8707	2.25073	1.71975	0.085478	0.46951
ENSMUSG00000097673	Gm26608	lincRNA	2.83694	3.86862	2.36261	1.63743	0.10154	0.509946
ENSMUSG00000029299	Abcg3	protein_coding	1.37327	3.86748	2.94978	1.31111	0.189821	NA
ENSMUSG00000074139	1700057G04Rik	protein_coding	2.64477	-3.86724	2.40065	-1.61092	0.107198	0.520916
ENSMUSG00000087477	Gm13822	antisense	18.0345	3.86627	1.12858	3.4258	0.000613	0.0176755
ENSMUSG00000031258	Xkrx	protein_coding	2.64922	-3.8634	2.19081	-1.76345	0.077824	0.451086
ENSMUSG00000058145	Adamts17	protein_coding	2.65455	-3.85876	2.41425	-1.59833	0.109971	0.526911
ENSMUSG00000025498	Irf7	protein_coding	647.137	3.8557	0.52727	7.31256	2.62e-13	6.36e-11
ENSMUSG00000020010	Vnn3	protein_coding	11.8722	3.84406	1.4118	2.72281	0.00647297	0.106269
ENSMUSG00000087298	Gm9392	pseudogene	2.79703	3.84317	2.38736	1.6098	0.107442	0.521464
ENSMUSG00000048752	Prss50	protein_coding	2.5964	-3.83766	2.29557	-1.67177	0.0945703	0.492045
ENSMUSG00000073722	4931408C20Rik	protein_coding	1.35101	3.83684	3.61007	1.06281	0.287866	NA
ENSMUSG00000000296	Tpd52l1	protein_coding	1.35101	3.83684	3.61007	1.06281	0.287866	NA
ENSMUSG00000019785	Clvs2	protein_coding	1.35101	3.83684	3.61007	1.06281	0.287866	NA
ENSMUSG00000020297	Nsg2	protein_coding	1.35101	3.83684	3.61007	1.06281	0.287866	NA
ENSMUSG00000041165	Spem1	protein_coding	1.35101	3.83684	3.61007	1.06281	0.287866	NA
ENSMUSG00000053783	1700016K19Rik	protein_coding	1.35101	3.83684	3.61007	1.06281	0.287866	NA
ENSMUSG00000093300	Gm23799	rRNA	1.35101	3.83684	3.61007	1.06281	0.287866	NA
ENSMUSG00000041673	Lrrc18	protein_coding	1.35101	3.83684	3.61007	1.06281	0.287866	NA
ENSMUSG00000041078	Grid1	protein_coding	1.35101	3.83684	3.61007	1.06281	0.287866	NA
ENSMUSG00000097068	Gm26760	lincRNA	1.35101	3.83684	3.61007	1.06281	0.287866	NA
ENSMUSG00000096696	Zfp960	protein_coding	1.35101	3.83684	3.61007	1.06281	0.287866	NA
ENSMUSG00000073402	Gm8909	protein_coding	1.35101	3.83684	3.61007	1.06281	0.287866	NA
ENSMUSG00000075024	Gm10803	protein_coding	1.35101	3.83684	3.61007	1.06281	0.287866	NA
ENSMUSG00000015854	Cd5l	protein_coding	1.35101	3.83684	3.61007	1.06281	0.287866	NA
ENSMUSG00000072381	Gm10355	protein_coding	1.35101	3.83684	3.61007	1.06281	0.287866	NA
ENSMUSG00000084105	Gm13252	pseudogene	1.35101	3.83684	3.61007	1.06281	0.287866	NA
ENSMUSG00000029055	Plch2	protein_coding	1.35101	3.83684	3.61007	1.06281	0.287866	NA
ENSMUSG00000086291	Gm15513	sense_intronic	1.35101	3.83684	3.61007	1.06281	0.287866	NA
ENSMUSG00000029206	Nsun7	protein_coding	1.35101	3.83684	3.61007	1.06281	0.287866	NA
ENSMUSG00000063430	Wscd2	protein_coding	1.35101	3.83684	3.61007	1.06281	0.287866	NA
ENSMUSG00000030376	Slc8a2	protein_coding	1.35101	3.83684	3.61007	1.06281	0.287866	NA
ENSMUSG00000025475	Gpr123	protein_coding	1.35101	3.83684	3.61007	1.06281	0.287866	NA
ENSMUSG00000083288	Csnk2a1-ps	pseudogene	1.35101	3.83684	3.61007	1.06281	0.287866	NA
ENSMUSG00000081473	Gm4853	pseudogene	1.35101	3.83684	3.61007	1.06281	0.287866	NA
ENSMUSG00000044359	P2ry4	protein_coding	1.35101	3.83684	3.61007	1.06281	0.287866	NA
ENSMUSG00000020014	Gm872	protein_coding	5.34756	3.83473	1.6799	2.28272	0.022447	0.233172
ENSMUSG00000083718	Ccnb2-ps	pseudogene	2.58454	-3.83345	2.43603	-1.57365	0.115569	0.539173
ENSMUSG00000068011	2510049J12Rik	protein_coding	1.24014	-3.83025	3.3799	-1.13324	0.257112	NA
ENSMUSG00000031775	Pllp	protein_coding	1.24014	-3.83025	3.3799	-1.13324	0.257112	NA
ENSMUSG00000081137	BC022960	pseudogene	1.24014	-3.83025	3.3799	-1.13324	0.257112	NA
ENSMUSG00000067158	Col4a4	protein_coding	1.24101	-3.8297	3.71729	-1.03024	0.302898	NA
ENSMUSG00000087236	Gm1305	protein_coding	1.24101	-3.8297	3.71729	-1.03024	0.302898	NA
ENSMUSG00000097108	Gm26581	lincRNA	1.24101	-3.8297	3.71729	-1.03024	0.302898	NA
ENSMUSG00000091415	Ak9	protein_coding	1.24101	-3.8297	3.71729	-1.03024	0.302898	NA
ENSMUSG00000038057	Dbil5	protein_coding	1.24101	-3.8297	3.71729	-1.03024	0.302898	NA
ENSMUSG00000021702	Thbs4	protein_coding	1.24101	-3.8297	3.71729	-1.03024	0.302898	NA
ENSMUSG00000090709	Gm17173	antisense	1.24101	-3.8297	3.71729	-1.03024	0.302898	NA
ENSMUSG00000092251	Trav9n-1	protein_coding	1.24101	-3.8297	3.71729	-1.03024	0.302898	NA
ENSMUSG00000087612	A230005M16Rik	antisense	1.24101	-3.8297	3.71729	-1.03024	0.302898	NA
ENSMUSG00000027902	BC051070	protein_coding	1.24101	-3.8297	3.71729	-1.03024	0.302898	NA
ENSMUSG00000042388	Dlgap3	protein_coding	1.24101	-3.8297	3.71729	-1.03024	0.302898	NA
ENSMUSG00000050511	Oprd1	protein_coding	1.24101	-3.8297	3.71729	-1.03024	0.302898	NA
ENSMUSG00000029268	Ugt2a1	protein_coding	1.24101	-3.8297	3.71729	-1.03024	0.302898	NA
ENSMUSG00000085433	Gm16001	antisense	1.24101	-3.8297	3.71729	-1.03024	0.302898	NA
ENSMUSG00000029700	Slc13a1	protein_coding	1.24101	-3.8297	3.71729	-1.03024	0.302898	NA
ENSMUSG00000048503	Tmem136	protein_coding	1.24101	-3.8297	3.71729	-1.03024	0.302898	NA
ENSMUSG00000099058	mmu-mir-6943	miRNA	1.23926	-3.82946	3.34865	-1.14358	0.252796	NA
ENSMUSG00000090273	Prr22	protein_coding	1.23926	-3.82946	3.34865	-1.14358	0.252796	NA
ENSMUSG00000089789	Rdh1	protein_coding	1.23839	-3.82857	3.3367	-1.14741	0.251212	NA
ENSMUSG00000072918	1700022K14Rik	antisense	1.23839	-3.82857	3.3367	-1.14741	0.251212	NA
ENSMUSG00000062488	I830012O16Rik	protein_coding	41.434	3.8272	0.729322	5.24761	1.54e-07	1.39e-05
ENSMUSG00000050164	Mchr1	protein_coding	2.58549	-3.82699	2.44272	-1.56669	0.117187	0.541527
ENSMUSG00000085318	Gm12524	antisense	1.23664	-3.82663	3.33842	-1.14624	0.251695	NA
ENSMUSG00000077549	Snord71	snoRNA	1.23664	-3.82663	3.33842	-1.14624	0.251695	NA
ENSMUSG00000061809	Tbpl2	protein_coding	1.24634	-3.82483	3.33925	-1.14542	0.252037	NA
ENSMUSG00000085179	Gm13645	processed_transcript	1.24634	-3.82483	3.33925	-1.14542	0.252037	NA
ENSMUSG00000069814	E130309D14Rik	protein_coding	1.34008	3.82481	3.26317	1.17211	0.241151	NA
ENSMUSG00000022269	2011-03-01	protein_coding	1.34008	3.82481	3.26317	1.17211	0.241151	NA
ENSMUSG00000071893	Vmn1r4	protein_coding	1.34008	3.82481	3.26317	1.17211	0.241151	NA
ENSMUSG00000083649	Rasl2-9	protein_coding	1.33168	3.8247	3.29823	1.15962	0.246202	NA
ENSMUSG00000011751	Sptbn4	protein_coding	4.8676	-3.82395	1.83642	-2.08228	0.037317	0.310819
ENSMUSG00000077239	Snord66	snoRNA	8.13763	3.82211	1.35149	2.82806	0.00468307	0.0835608
ENSMUSG00000094768	Gm25524	snRNA	1.23401	-3.82187	3.72513	-1.02597	0.304906	NA
ENSMUSG00000077274	Gm22786	snoRNA	1.23401	-3.82187	3.72513	-1.02597	0.304906	NA
ENSMUSG00000091269	Gm6682	pseudogene	1.23401	-3.82187	3.72513	-1.02597	0.304906	NA
ENSMUSG00000045034	Ankrd34b	protein_coding	1.23401	-3.82187	3.72513	-1.02597	0.304906	NA
ENSMUSG00000021904	Sema3g	protein_coding	1.23401	-3.82187	3.72513	-1.02597	0.304906	NA
ENSMUSG00000021797	9230112D13Rik	protein_coding	1.23401	-3.82187	3.72513	-1.02597	0.304906	NA
ENSMUSG00000086076	Ncr3-ps	pseudogene	1.23401	-3.82187	3.72513	-1.02597	0.304906	NA
ENSMUSG00000023930	Crisp2	protein_coding	1.23401	-3.82187	3.72513	-1.02597	0.304906	NA
ENSMUSG00000039138	4930591A17Rik	lincRNA	1.23401	-3.82187	3.72513	-1.02597	0.304906	NA
ENSMUSG00000096091	Gm26335	snRNA	1.23401	-3.82187	3.72513	-1.02597	0.304906	NA
ENSMUSG00000093675	Gm20618	lincRNA	1.23401	-3.82187	3.72513	-1.02597	0.304906	NA
ENSMUSG00000067714	Lpar5	protein_coding	1.23401	-3.82187	3.72513	-1.02597	0.304906	NA
ENSMUSG00000062444	Ap3b2	protein_coding	1.23401	-3.82187	3.72513	-1.02597	0.304906	NA
ENSMUSG00000089704	Galnt2	protein_coding	1.23401	-3.82187	3.72513	-1.02597	0.304906	NA
ENSMUSG00000096316	Gm6432	protein_coding	1.23401	-3.82187	3.72513	-1.02597	0.304906	NA
ENSMUSG00000019989	Enpp3	protein_coding	1.25166	-3.82175	3.71708	-1.02816	0.303875	NA
ENSMUSG00000031294	D630029K05Rik	lincRNA	1.25166	-3.82175	3.71708	-1.02816	0.303875	NA
ENSMUSG00000090191	9230105E05Rik	antisense	1.25166	-3.82175	3.71708	-1.02816	0.303875	NA
ENSMUSG00000086459	1700030C12Rik	processed_transcript	1.25166	-3.82175	3.71708	-1.02816	0.303875	NA
ENSMUSG00000000126	Wnt9a	protein_coding	1.25166	-3.82175	3.71708	-1.02816	0.303875	NA
ENSMUSG00000083991	Gm11618	pseudogene	1.25166	-3.82175	3.71708	-1.02816	0.303875	NA
ENSMUSG00000084025	Gm6276	pseudogene	1.25166	-3.82175	3.71708	-1.02816	0.303875	NA
ENSMUSG00000028370	Pappa	protein_coding	1.25166	-3.82175	3.71708	-1.02816	0.303875	NA
ENSMUSG00000096987	Gm26525	lincRNA	1.25166	-3.82175	3.71708	-1.02816	0.303875	NA
ENSMUSG00000087933	Gm26047	snoRNA	1.25166	-3.82175	3.71708	-1.02816	0.303875	NA
ENSMUSG00000046093	Hpcal4	protein_coding	1.25166	-3.82175	3.71708	-1.02816	0.303875	NA
ENSMUSG00000028773	Fabp3	protein_coding	1.25166	-3.82175	3.71708	-1.02816	0.303875	NA
ENSMUSG00000085574	Gm13053	sense_intronic	1.25166	-3.82175	3.71708	-1.02816	0.303875	NA
ENSMUSG00000082389	Mkrn1-ps1	pseudogene	1.25166	-3.82175	3.71708	-1.02816	0.303875	NA
ENSMUSG00000032625	Thsd7a	protein_coding	1.25166	-3.82175	3.71708	-1.02816	0.303875	NA
ENSMUSG00000029882	2210010C04Rik	protein_coding	1.25166	-3.82175	3.71708	-1.02816	0.303875	NA
ENSMUSG00000078796	Zfp541	protein_coding	1.25166	-3.82175	3.71708	-1.02816	0.303875	NA
ENSMUSG00000087160	Gm16336	antisense	1.25166	-3.82175	3.71708	-1.02816	0.303875	NA
ENSMUSG00000051900	Abca16	protein_coding	1.25166	-3.82175	3.71708	-1.02816	0.303875	NA
ENSMUSG00000086451	4933431K23Rik	processed_transcript	1.25166	-3.82175	3.71708	-1.02816	0.303875	NA
ENSMUSG00000066705	Fxyd6	protein_coding	1.25166	-3.82175	3.71708	-1.02816	0.303875	NA
ENSMUSG00000083798	Gm14584	pseudogene	1.25166	-3.82175	3.71708	-1.02816	0.303875	NA
ENSMUSG00000046699	Slitrk4	protein_coding	1.25166	-3.82175	3.71708	-1.02816	0.303875	NA
ENSMUSG00000080899	Gm9109	pseudogene	1.25166	-3.82175	3.71708	-1.02816	0.303875	NA
ENSMUSG00000085715	Tsix	antisense	1.25166	-3.82175	3.71708	-1.02816	0.303875	NA
ENSMUSG00000082172	Gm14835	pseudogene	1.25166	-3.82175	3.71708	-1.02816	0.303875	NA
ENSMUSG00000029417	Cxcl9	protein_coding	12.249	3.82099	1.2064	3.16728	0.00153873	0.0361859
ENSMUSG00000081251	Gm12164	pseudogene	1.24284	-3.82095	3.34259	-1.14311	0.252992	NA
ENSMUSG00000090936	Gm17705	lincRNA	1.24284	-3.82095	3.34259	-1.14311	0.252992	NA
ENSMUSG00000073407	Gm6034	protein_coding	1.32621	3.81912	3.30292	1.15628	0.247565	NA
ENSMUSG00000000392	Fap	protein_coding	1.32621	3.81912	3.30292	1.15628	0.247565	NA
ENSMUSG00000095026	Gm3336	protein_coding	1.32621	3.81912	3.30292	1.15628	0.247565	NA
ENSMUSG00000082185	Gm12428	pseudogene	1.32749	3.81185	3.30775	1.1524	0.249157	NA
ENSMUSG00000056821	1700028I16Rik	lincRNA	2.7854	3.80874	2.18075	1.74653	0.0807191	0.45764
ENSMUSG00000075012	Fjx1	protein_coding	1.32368	3.80798	3.26529	1.1662	0.243533	NA
ENSMUSG00000085918	Gm13032	processed_transcript	1.32368	3.80798	3.26529	1.1662	0.243533	NA
ENSMUSG00000019913	Sim1	protein_coding	1.30815	3.79916	3.64693	1.04174	0.297531	NA
ENSMUSG00000044071	Fam19a2	protein_coding	1.30815	3.79916	3.64693	1.04174	0.297531	NA
ENSMUSG00000073103	Gm10466	lincRNA	1.30815	3.79916	3.64693	1.04174	0.297531	NA
ENSMUSG00000032985	5730522E02Rik	protein_coding	1.30815	3.79916	3.64693	1.04174	0.297531	NA
ENSMUSG00000097020	Gm26613	lincRNA	1.30815	3.79916	3.64693	1.04174	0.297531	NA
ENSMUSG00000021414	Fam217a	protein_coding	1.30815	3.79916	3.64693	1.04174	0.297531	NA
ENSMUSG00000025738	Fbxl16	protein_coding	1.30815	3.79916	3.64693	1.04174	0.297531	NA
ENSMUSG00000094785	Gm24661	snRNA	1.30815	3.79916	3.64693	1.04174	0.297531	NA
ENSMUSG00000058114	Olfr127	protein_coding	1.30815	3.79916	3.64693	1.04174	0.297531	NA
ENSMUSG00000095233	Gm26378	snRNA	1.30815	3.79916	3.64693	1.04174	0.297531	NA
ENSMUSG00000047733	BC048609	protein_coding	1.30815	3.79916	3.64693	1.04174	0.297531	NA
ENSMUSG00000098286	mmu-mir-8091	miRNA	1.30815	3.79916	3.64693	1.04174	0.297531	NA
ENSMUSG00000085043	Gm13184	antisense	1.30815	3.79916	3.64693	1.04174	0.297531	NA
ENSMUSG00000065521	Mir296	miRNA	1.30815	3.79916	3.64693	1.04174	0.297531	NA
ENSMUSG00000036334	Igsf10	protein_coding	1.30815	3.79916	3.64693	1.04174	0.297531	NA
ENSMUSG00000049097	Ankrd34a	protein_coding	1.30815	3.79916	3.64693	1.04174	0.297531	NA
ENSMUSG00000070867	Trabd2b	protein_coding	1.30815	3.79916	3.64693	1.04174	0.297531	NA
ENSMUSG00000085920	Gm12951	lincRNA	1.30815	3.79916	3.64693	1.04174	0.297531	NA
ENSMUSG00000091297	Gm8439	protein_coding	1.30815	3.79916	3.64693	1.04174	0.297531	NA
ENSMUSG00000095205	Snord93	snoRNA	1.30815	3.79916	3.64693	1.04174	0.297531	NA
ENSMUSG00000054032	Gm9932	protein_coding	1.30815	3.79916	3.64693	1.04174	0.297531	NA
ENSMUSG00000029500	Pgam5	protein_coding	1.30815	3.79916	3.64693	1.04174	0.297531	NA
ENSMUSG00000036699	Zcchc12	protein_coding	1.30815	3.79916	3.64693	1.04174	0.297531	NA
ENSMUSG00000094446	Gm6344	pseudogene	2.5223	-3.7986	2.45909	-1.54472	0.122414	0.552732
ENSMUSG00000054545	Ugt1a6a	protein_coding	2.71219	3.7983	2.16014	1.75836	0.0786869	0.452894
ENSMUSG00000090186	Gm7592	pseudogene	1.30729	3.79141	3.65259	1.03801	0.299267	NA
ENSMUSG00000081873	Gm15197	pseudogene	1.30729	3.79141	3.65259	1.03801	0.299267	NA
ENSMUSG00000021373	Cap2	protein_coding	1.30729	3.79141	3.65259	1.03801	0.299267	NA
ENSMUSG00000021490	Slc34a1	protein_coding	1.30729	3.79141	3.65259	1.03801	0.299267	NA
ENSMUSG00000016942	Tmprss6	protein_coding	1.30729	3.79141	3.65259	1.03801	0.299267	NA
ENSMUSG00000075402	Krt76	protein_coding	1.30729	3.79141	3.65259	1.03801	0.299267	NA
ENSMUSG00000045225	Olfr1152	protein_coding	1.30729	3.79141	3.65259	1.03801	0.299267	NA
ENSMUSG00000095332	Gm9821	protein_coding	1.30729	3.79141	3.65259	1.03801	0.299267	NA
ENSMUSG00000060029	4930473A02Rik	processed_transcript	1.30729	3.79141	3.65259	1.03801	0.299267	NA
ENSMUSG00000080934	Gm12931	pseudogene	1.30729	3.79141	3.65259	1.03801	0.299267	NA
ENSMUSG00000030806	Stx1b	protein_coding	1.30729	3.79141	3.65259	1.03801	0.299267	NA
ENSMUSG00000019320	Noxo1	protein_coding	2.73375	3.78638	2.41596	1.56723	0.11706	0.541503
ENSMUSG00000086918	4930429F24Rik	processed_transcript	2.67226	3.78228	2.45322	1.54176	0.123131	0.553905
ENSMUSG00000040543	Pitpnm3	protein_coding	2.4705	-3.7761	2.50057	-1.51009	0.13102	0.569467
ENSMUSG00000087004	Gm14154	antisense	2.48681	-3.77543	2.46194	-1.53352	0.125148	0.558116
ENSMUSG00000096633	Gm22170	snRNA	2.49031	-3.77537	2.73734	-1.37921	0.167829	0.639332
ENSMUSG00000093413	Snora15	snoRNA	2.66514	3.7735	2.17363	1.73603	0.0825583	0.460721
ENSMUSG00000069540	Gm4925	pseudogene	1.28923	3.77192	3.34142	1.12884	0.258966	NA
ENSMUSG00000069917	Hba-a2	protein_coding	47.632	3.76987	2.19145	1.72027	0.085384	0.469216
ENSMUSG00000079415	Cntf	protein_coding	1.28756	3.76972	2.98282	1.26381	0.206298	NA
ENSMUSG00000095752	Gm24182	snRNA	1.19023	-3.76233	3.07997	-1.22155	0.221879	NA
ENSMUSG00000028348	Murc	protein_coding	1.28043	3.76228	3.3033	1.13894	0.254726	NA
ENSMUSG00000048334	Gm8258	protein_coding	1.28043	3.76228	3.3033	1.13894	0.254726	NA
ENSMUSG00000054074	Skida1	protein_coding	1.18848	-3.76039	3.40745	-1.10358	0.269775	NA
ENSMUSG00000021335	Slc17a1	protein_coding	1.1973	-3.75775	3.43777	-1.09308	0.27436	NA
ENSMUSG00000020122	Egfr	protein_coding	1.27117	3.75255	3.32539	1.12845	0.259128	NA
ENSMUSG00000064776	Gm25203	snoRNA	1.27117	3.75255	3.32539	1.12845	0.259128	NA
ENSMUSG00000036578	Fxyd7	protein_coding	1.26404	3.74482	3.0015	1.24765	0.21216	NA
ENSMUSG00000097075	D830044I16Rik	lincRNA	5.43852	3.74029	1.69097	2.21193	0.0269718	0.258565
ENSMUSG00000097187	Gm19426	protein_coding	1.25691	3.7369	3.32149	1.12507	0.26056	NA
ENSMUSG00000047501	Cldn4	protein_coding	1.25691	3.7369	3.32149	1.12507	0.26056	NA
ENSMUSG00000031139	Mcf2	protein_coding	1.25691	3.7369	3.32149	1.12507	0.26056	NA
ENSMUSG00000048126	Col6a3	protein_coding	2.45812	-3.73328	2.7615	-1.3519	0.176406	0.650795
ENSMUSG00000048852	Gm12185	protein_coding	2.46359	-3.73326	2.75954	-1.35285	0.176102	0.650412
ENSMUSG00000077577	Gm24890	snRNA	2.64091	3.73133	2.22784	1.67487	0.0939604	0.491536
ENSMUSG00000088608	Gm24186	rRNA	1.23338	3.71108	3.34771	1.10854	0.267627	NA
ENSMUSG00000085886	D030047H15Rik	processed_transcript	2.38867	-3.71004	2.56452	-1.44668	0.147987	0.605709
ENSMUSG00000087683	Gm11712	antisense	2.54497	3.7078	2.3117	1.60392	0.108731	0.525624
ENSMUSG00000023274	Cd4	protein_coding	1.13937	-3.70347	3.49184	-1.06061	0.288869	NA
ENSMUSG00000063683	Glyat	protein_coding	1.13587	-3.70021	3.15743	-1.17191	0.241235	NA
ENSMUSG00000040483	Xaf1	protein_coding	157.675	3.69958	0.375389	9.85533	6.5e-23	3.7e-20
ENSMUSG00000064315	Rpl21-ps10	pseudogene	2.38658	-3.69802	2.57875	-1.43404	0.151562	0.612207
ENSMUSG00000081848	Gm14925	pseudogene	1.14469	-3.69621	3.46444	-1.0669	0.286016	NA
ENSMUSG00000083103	Gm6429	pseudogene	1.14294	-3.69409	3.46634	-1.0657	0.286558	NA
ENSMUSG00000026417	Pigr	protein_coding	1.20985	3.68477	3.3841	1.08885	0.276222	NA
ENSMUSG00000028328	Tmod1	protein_coding	2.49792	3.67961	2.53778	1.44994	0.147076	0.604066
ENSMUSG00000023084	Lrrc71	protein_coding	2.31187	-3.67488	2.50394	-1.46764	0.142203	NA
ENSMUSG00000048621	Gm6377	protein_coding	6.66658	3.67319	1.50798	2.43584	0.0148572	0.18334
ENSMUSG00000077791	Gm25563	snRNA	4.43378	3.67201	2.06069	1.78194	0.0747593	0.443934
ENSMUSG00000054951	9130008F23Rik	protein_coding	9.2908	3.67033	1.27912	2.86941	0.00411242	0.0759437
ENSMUSG00000029346	Srrd	protein_coding	2.54935	3.66752	2.52905	1.45016	0.147015	0.604066
ENSMUSG00000047631	Apof	protein_coding	24.5835	3.66735	0.858242	4.27309	1.93e-05	0.00102946
ENSMUSG00000096719	Mrgpra2b	protein_coding	8.78565	3.66199	1.47502	2.48266	0.0130404	0.167971
ENSMUSG00000021253	Tgfb3	protein_coding	6.53628	3.65887	1.83876	1.98986	0.0466061	0.348235
ENSMUSG00000043289	Mei4	protein_coding	1.18633	3.65788	3.43986	1.06338	0.287609	NA
ENSMUSG00000026866	Kynu	protein_coding	11.4123	3.65677	1.19003	3.07284	0.0021203	0.0466025
ENSMUSG00000046280	She	protein_coding	8.77042	-3.65463	1.35205	-2.70304	0.00687094	0.110353
ENSMUSG00000031907	Zfp90	protein_coding	4.76623	3.65054	1.91181	1.90947	0.0562017	0.383811
ENSMUSG00000033405	Nudt15	protein_coding	2.5065	3.64781	2.45572	1.48543	0.137429	0.58326
ENSMUSG00000060715	1700019A02Rik	protein_coding	1.18214	3.64411	3.79663	0.959829	0.337142	NA
ENSMUSG00000064612	Gm26457	snoRNA	1.18214	3.64411	3.79663	0.959829	0.337142	NA
ENSMUSG00000020461	Clhc1	protein_coding	1.18214	3.64411	3.79663	0.959829	0.337142	NA
ENSMUSG00000085872	Gm11505	antisense	1.18214	3.64411	3.79663	0.959829	0.337142	NA
ENSMUSG00000085154	C130046K22Rik	processed_transcript	1.18214	3.64411	3.79663	0.959829	0.337142	NA
ENSMUSG00000091071	1700030C10Rik	protein_coding	1.18214	3.64411	3.79663	0.959829	0.337142	NA
ENSMUSG00000002688	Prkd1	protein_coding	1.18214	3.64411	3.79663	0.959829	0.337142	NA
ENSMUSG00000096995	2810029C07Rik	lincRNA	1.18214	3.64411	3.79663	0.959829	0.337142	NA
ENSMUSG00000094062	Ighv1-15	IG_LV_gene	1.18214	3.64411	3.79663	0.959829	0.337142	NA
ENSMUSG00000055341	Zfp457	protein_coding	1.18214	3.64411	3.79663	0.959829	0.337142	NA
ENSMUSG00000086124	A530076I17Rik	lincRNA	1.18214	3.64411	3.79663	0.959829	0.337142	NA
ENSMUSG00000098837	RP23-477C13.2	pseudogene	1.18214	3.64411	3.79663	0.959829	0.337142	NA
ENSMUSG00000052316	Lrrc15	protein_coding	1.18214	3.64411	3.79663	0.959829	0.337142	NA
ENSMUSG00000032855	Pkd1	protein_coding	1.18214	3.64411	3.79663	0.959829	0.337142	NA
ENSMUSG00000088661	Gm25334	snRNA	1.18214	3.64411	3.79663	0.959829	0.337142	NA
ENSMUSG00000085668	Gm13447	lincRNA	1.18214	3.64411	3.79663	0.959829	0.337142	NA
ENSMUSG00000049692	Tmem239	protein_coding	1.18214	3.64411	3.79663	0.959829	0.337142	NA
ENSMUSG00000027849	Syt6	protein_coding	1.18214	3.64411	3.79663	0.959829	0.337142	NA
ENSMUSG00000066176	Gm12511	lincRNA	1.18214	3.64411	3.79663	0.959829	0.337142	NA
ENSMUSG00000087349	Gm12680	processed_transcript	1.18214	3.64411	3.79663	0.959829	0.337142	NA
ENSMUSG00000029718	Pcolce	protein_coding	1.18214	3.64411	3.79663	0.959829	0.337142	NA
ENSMUSG00000097464	Gm26736	lincRNA	1.18214	3.64411	3.79663	0.959829	0.337142	NA
ENSMUSG00000089091	Gm25656	snRNA	1.18214	3.64411	3.79663	0.959829	0.337142	NA
ENSMUSG00000039728	Slc6a5	protein_coding	1.18214	3.64411	3.79663	0.959829	0.337142	NA
ENSMUSG00000097682	4930554H23Rik	lincRNA	1.18214	3.64411	3.79663	0.959829	0.337142	NA
ENSMUSG00000062758	Gm16477	protein_coding	1.18214	3.64411	3.79663	0.959829	0.337142	NA
ENSMUSG00000080726	Gm15366	pseudogene	1.18214	3.64411	3.79663	0.959829	0.337142	NA
ENSMUSG00000087026	A230103J11Rik	processed_transcript	1.18214	3.64411	3.79663	0.959829	0.337142	NA
ENSMUSG00000077614	Gm25500	snoRNA	1.18214	3.64411	3.79663	0.959829	0.337142	NA
ENSMUSG00000083670	Gm6829	pseudogene	1.18214	3.64411	3.79663	0.959829	0.337142	NA
ENSMUSG00000064659	Gm26131	snRNA	1.18214	3.64411	3.79663	0.959829	0.337142	NA
ENSMUSG00000082756	Gm14888	pseudogene	1.18214	3.64411	3.79663	0.959829	0.337142	NA
ENSMUSG00000031384	Asb9	protein_coding	1.18214	3.64411	3.79663	0.959829	0.337142	NA
ENSMUSG00000085006	BC021767	pseudogene	2.44287	3.64243	2.47003	1.47465	0.140306	0.588269
ENSMUSG00000043832	Clec4a3	protein_coding	161.242	3.64032	0.862538	4.22048	2.44e-05	0.00125212
ENSMUSG00000010175	Prox1	protein_coding	1.08589	-3.63717	3.91457	-0.929137	0.352818	NA
ENSMUSG00000093282	Gm22566	miRNA	1.08589	-3.63717	3.91457	-0.929137	0.352818	NA
ENSMUSG00000091468	Vmn2r82	protein_coding	1.08589	-3.63717	3.91457	-0.929137	0.352818	NA
ENSMUSG00000020475	Pgam2	protein_coding	1.08589	-3.63717	3.91457	-0.929137	0.352818	NA
ENSMUSG00000060808	3110043A19Rik	antisense	1.08589	-3.63717	3.91457	-0.929137	0.352818	NA
ENSMUSG00000044548	Dact1	protein_coding	1.08589	-3.63717	3.91457	-0.929137	0.352818	NA
ENSMUSG00000074650	Gm10735	protein_coding	1.08589	-3.63717	3.91457	-0.929137	0.352818	NA
ENSMUSG00000098082	Gm20574	pseudogene	1.08589	-3.63717	3.91457	-0.929137	0.352818	NA
ENSMUSG00000061013	Mkx	protein_coding	1.08589	-3.63717	3.91457	-0.929137	0.352818	NA
ENSMUSG00000074555	Gm10714	antisense	1.08589	-3.63717	3.91457	-0.929137	0.352818	NA
ENSMUSG00000093503	Vmn2r-ps4	pseudogene	1.08589	-3.63717	3.91457	-0.929137	0.352818	NA
ENSMUSG00000028488	Sh3gl2	protein_coding	1.08589	-3.63717	3.91457	-0.929137	0.352818	NA
ENSMUSG00000086159	Gm13025	lincRNA	1.08589	-3.63717	3.91457	-0.929137	0.352818	NA
ENSMUSG00000093720	Gm20635	antisense	1.08589	-3.63717	3.91457	-0.929137	0.352818	NA
ENSMUSG00000080957	Gm15739	pseudogene	1.08589	-3.63717	3.91457	-0.929137	0.352818	NA
ENSMUSG00000038296	Galnt18	protein_coding	1.08589	-3.63717	3.91457	-0.929137	0.352818	NA
ENSMUSG00000046589	Lrrc8e	protein_coding	1.08589	-3.63717	3.91457	-0.929137	0.352818	NA
ENSMUSG00000064658	Gm24166	snoRNA	1.08589	-3.63717	3.91457	-0.929137	0.352818	NA
ENSMUSG00000019945	1700040L02Rik	protein_coding	1.17667	3.63693	3.45726	1.05197	0.292814	NA
ENSMUSG00000010841	1700006E09Rik	protein_coding	1.17667	3.63693	3.45726	1.05197	0.292814	NA
ENSMUSG00000071748	Gm14698	protein_coding	1.17667	3.63693	3.45726	1.05197	0.292814	NA
ENSMUSG00000006576	Slc4a3	protein_coding	2.442	3.63684	2.76422	1.31569	0.188279	0.669476
ENSMUSG00000022376	Adcy8	protein_coding	1.08326	-3.63563	3.51542	-1.0342	0.301045	NA
ENSMUSG00000090965	Gm17203	lincRNA	1.08238	-3.63453	3.51647	-1.03357	0.301337	NA
ENSMUSG00000086477	Gm15506	processed_transcript	1.08238	-3.63453	3.51647	-1.03357	0.301337	NA
ENSMUSG00000000903	Vpreb3	protein_coding	6.60224	-3.63433	1.54665	-2.3498	0.0187835	0.211101
ENSMUSG00000031786	Ccdc135	protein_coding	2.27341	-3.63375	2.351	-1.54562	0.122197	NA
ENSMUSG00000041797	Abca9	protein_coding	1.09121	-3.63114	3.5193	-1.03178	0.302175	NA
ENSMUSG00000084050	Gm14439	pseudogene	1.09121	-3.63114	3.5193	-1.03178	0.302175	NA
ENSMUSG00000049336	Tenm2	protein_coding	1.1712	3.63049	3.43207	1.05781	0.290141	NA
ENSMUSG00000017667	Zfp334	protein_coding	1.1712	3.63049	3.43207	1.05781	0.290141	NA
ENSMUSG00000040631	Dok4	protein_coding	1.1712	3.63049	3.43207	1.05781	0.290141	NA
ENSMUSG00000073678	Pgap1	protein_coding	49.8865	3.62992	0.616442	5.8885	3.9e-09	4.54e-07
ENSMUSG00000097921	Gm26576	lincRNA	1.07976	-3.62935	3.92309	-0.925125	0.354901	NA
ENSMUSG00000020251	Glt8d2	protein_coding	1.07976	-3.62935	3.92309	-0.925125	0.354901	NA
ENSMUSG00000018479	1700125H20Rik	protein_coding	1.07976	-3.62935	3.92309	-0.925125	0.354901	NA
ENSMUSG00000093629	Gm19357	antisense	1.07976	-3.62935	3.92309	-0.925125	0.354901	NA
ENSMUSG00000046159	Chrm3	protein_coding	1.07976	-3.62935	3.92309	-0.925125	0.354901	NA
ENSMUSG00000047462	A530099J19Rik	protein_coding	1.07976	-3.62935	3.92309	-0.925125	0.354901	NA
ENSMUSG00000042156	Dzip1	protein_coding	1.07976	-3.62935	3.92309	-0.925125	0.354901	NA
ENSMUSG00000022501	Prm1	protein_coding	1.07976	-3.62935	3.92309	-0.925125	0.354901	NA
ENSMUSG00000089941	Gm16168	antisense	1.07976	-3.62935	3.92309	-0.925125	0.354901	NA
ENSMUSG00000050102	Vmn1r235	protein_coding	1.07976	-3.62935	3.92309	-0.925125	0.354901	NA
ENSMUSG00000065141	Gm22652	snoRNA	1.07976	-3.62935	3.92309	-0.925125	0.354901	NA
ENSMUSG00000070855	Olfr1116-ps	pseudogene	1.07976	-3.62935	3.92309	-0.925125	0.354901	NA
ENSMUSG00000084320	Gm14125	pseudogene	1.07976	-3.62935	3.92309	-0.925125	0.354901	NA
ENSMUSG00000086745	2410057H14Rik	antisense	1.07976	-3.62935	3.92309	-0.925125	0.354901	NA
ENSMUSG00000023964	Calcr	protein_coding	1.07976	-3.62935	3.92309	-0.925125	0.354901	NA
ENSMUSG00000084418	Gm22276	snoRNA	1.07976	-3.62935	3.92309	-0.925125	0.354901	NA
ENSMUSG00000094189	Gm6134	pseudogene	1.07976	-3.62935	3.92309	-0.925125	0.354901	NA
ENSMUSG00000030838	Ush1c	protein_coding	1.07976	-3.62935	3.92309	-0.925125	0.354901	NA
ENSMUSG00000083415	Gm14690	pseudogene	1.07976	-3.62935	3.92309	-0.925125	0.354901	NA
ENSMUSG00000081004	Gm9157	pseudogene	1.07976	-3.62935	3.92309	-0.925125	0.354901	NA
ENSMUSG00000072295	Als2cr11	protein_coding	1.1628	3.62933	3.8157	0.951156	0.341525	NA
ENSMUSG00000093537	Gm7584	pseudogene	1.1628	3.62933	3.8157	0.951156	0.341525	NA
ENSMUSG00000087432	Gm15123	antisense	1.1628	3.62933	3.8157	0.951156	0.341525	NA
ENSMUSG00000084889	Gm12148	lincRNA	1.1628	3.62933	3.8157	0.951156	0.341525	NA
ENSMUSG00000034936	Arl4d	protein_coding	1.1628	3.62933	3.8157	0.951156	0.341525	NA
ENSMUSG00000050671	Ism2	protein_coding	1.1628	3.62933	3.8157	0.951156	0.341525	NA
ENSMUSG00000041716	Gm20604	protein_coding	1.1628	3.62933	3.8157	0.951156	0.341525	NA
ENSMUSG00000023064	Sncg	protein_coding	1.1628	3.62933	3.8157	0.951156	0.341525	NA
ENSMUSG00000022039	Adam2	protein_coding	1.1628	3.62933	3.8157	0.951156	0.341525	NA
ENSMUSG00000093262	Gm23413	miRNA	1.1628	3.62933	3.8157	0.951156	0.341525	NA
ENSMUSG00000044626	Liph	protein_coding	1.1628	3.62933	3.8157	0.951156	0.341525	NA
ENSMUSG00000083226	Gm7831	pseudogene	1.1628	3.62933	3.8157	0.951156	0.341525	NA
ENSMUSG00000087615	Gm16190	antisense	1.1628	3.62933	3.8157	0.951156	0.341525	NA
ENSMUSG00000048915	Efna5	protein_coding	1.1628	3.62933	3.8157	0.951156	0.341525	NA
ENSMUSG00000075425	Gm13547	protein_coding	1.1628	3.62933	3.8157	0.951156	0.341525	NA
ENSMUSG00000074783	AU019990	lincRNA	1.1628	3.62933	3.8157	0.951156	0.341525	NA
ENSMUSG00000044667	D3Bwg0562e	protein_coding	1.1628	3.62933	3.8157	0.951156	0.341525	NA
ENSMUSG00000083122	Gm15578	pseudogene	1.1628	3.62933	3.8157	0.951156	0.341525	NA
ENSMUSG00000078772	Gm12353	protein_coding	1.1628	3.62933	3.8157	0.951156	0.341525	NA
ENSMUSG00000087248	Gm16120	antisense	1.1628	3.62933	3.8157	0.951156	0.341525	NA
ENSMUSG00000057223	Gm6578	protein_coding	1.1628	3.62933	3.8157	0.951156	0.341525	NA
ENSMUSG00000095596	Gm24303	miRNA	1.1628	3.62933	3.8157	0.951156	0.341525	NA
ENSMUSG00000030194	Tas2r116	protein_coding	1.1628	3.62933	3.8157	0.951156	0.341525	NA
ENSMUSG00000038292	Ccdc155	protein_coding	1.1628	3.62933	3.8157	0.951156	0.341525	NA
ENSMUSG00000030553	Pgpep1l	protein_coding	1.1628	3.62933	3.8157	0.951156	0.341525	NA
ENSMUSG00000031073	Fgf15	protein_coding	1.1628	3.62933	3.8157	0.951156	0.341525	NA
ENSMUSG00000042812	Foxf1	protein_coding	1.1628	3.62933	3.8157	0.951156	0.341525	NA
ENSMUSG00000050853	Olfr958	protein_coding	1.1628	3.62933	3.8157	0.951156	0.341525	NA
ENSMUSG00000099310	RP23-296I6.5	pseudogene	1.1628	3.62933	3.8157	0.951156	0.341525	NA
ENSMUSG00000006014	Prg4	protein_coding	17.1786	3.62795	1.07035	3.38951	0.0007	0.0195046
ENSMUSG00000026894	Morn5	protein_coding	1.08858	-3.62781	3.52242	-1.02992	0.303048	NA
ENSMUSG00000041658	Rragb	protein_coding	1.08858	-3.62781	3.52242	-1.02992	0.303048	NA
ENSMUSG00000021066	Atl1	protein_coding	1.16574	3.62409	3.42714	1.05747	0.290298	NA
ENSMUSG00000033730	Egr3	protein_coding	1.16574	3.62409	3.42714	1.05747	0.290298	NA
ENSMUSG00000033355	Rtp4	protein_coding	557.117	3.62112	0.31562	11.473	1.8e-30	1.48e-27
ENSMUSG00000039629	Strip2	protein_coding	1.16027	3.61769	3.43293	1.05382	0.291966	NA
ENSMUSG00000026450	Chit1	protein_coding	1.15481	3.61127	3.44993	1.04677	0.295206	NA
ENSMUSG00000027016	Zfp385b	protein_coding	1.15481	3.61127	3.44993	1.04677	0.295206	NA
ENSMUSG00000022656	Pvrl3	protein_coding	4.64814	3.60884	1.80447	1.99994	0.0455065	0.343225
ENSMUSG00000067577	A430093F15Rik	protein_coding	7.5736	3.60825	1.47645	2.44387	0.0145307	0.180621
ENSMUSG00000005202	Shbg	protein_coding	1.14934	3.60486	3.48574	1.03417	0.301055	NA
ENSMUSG00000097561	4632411P08Rik	lincRNA	1.14768	3.60211	3.1533	1.14233	0.253316	NA
ENSMUSG00000041119	Pde9a	protein_coding	8.50382	3.60043	1.29012	2.79077	0.00525824	0.0909706
ENSMUSG00000097261	4930532G15Rik	lincRNA	1.14388	3.59873	3.84446	0.936081	0.349232	NA
ENSMUSG00000086677	Gm12284	antisense	1.14388	3.59873	3.84446	0.936081	0.349232	NA
ENSMUSG00000017718	Afmid	protein_coding	1.14388	3.59873	3.84446	0.936081	0.349232	NA
ENSMUSG00000034532	Fbxo16	protein_coding	1.14388	3.59873	3.84446	0.936081	0.349232	NA
ENSMUSG00000085423	Gm15735	antisense	1.14388	3.59873	3.84446	0.936081	0.349232	NA
ENSMUSG00000022894	Adamts5	protein_coding	1.14388	3.59873	3.84446	0.936081	0.349232	NA
ENSMUSG00000024160	Spsb3	protein_coding	1.14388	3.59873	3.84446	0.936081	0.349232	NA
ENSMUSG00000068606	Gm4841	protein_coding	1.14388	3.59873	3.84446	0.936081	0.349232	NA
ENSMUSG00000087303	Lipo2	protein_coding	1.14388	3.59873	3.84446	0.936081	0.349232	NA
ENSMUSG00000040812	Agbl2	protein_coding	1.14388	3.59873	3.84446	0.936081	0.349232	NA
ENSMUSG00000074981	Dcdc5	pseudogene	1.14388	3.59873	3.84446	0.936081	0.349232	NA
ENSMUSG00000094405	Gm23143	snRNA	1.14388	3.59873	3.84446	0.936081	0.349232	NA
ENSMUSG00000029130	Rnf32	protein_coding	1.14388	3.59873	3.84446	0.936081	0.349232	NA
ENSMUSG00000097693	4930471M09Rik	lincRNA	1.14388	3.59873	3.84446	0.936081	0.349232	NA
ENSMUSG00000089820	Gm15775	antisense	1.14388	3.59873	3.84446	0.936081	0.349232	NA
ENSMUSG00000065041	Gm24044	snoRNA	1.14388	3.59873	3.84446	0.936081	0.349232	NA
ENSMUSG00000065813	n-R5s3	rRNA	1.14388	3.59873	3.84446	0.936081	0.349232	NA
ENSMUSG00000023132	Gzma	protein_coding	6.54035	-3.59765	1.79001	-2.00985	0.0444473	0.33999
ENSMUSG00000075602	Ly6a	protein_coding	7661.28	3.59679	0.239035	15.0471	3.61e-51	1.07e-47
ENSMUSG00000028445	Enho	protein_coding	2.24951	-3.59531	2.83528	-1.26806	0.204775	NA
ENSMUSG00000048001	Hes5	protein_coding	4.1629	-3.59387	1.84251	-1.95054	0.0511123	0.365669
ENSMUSG00000031610	Scrg1	protein_coding	4.19536	-3.58965	2.04843	-1.75239	0.079707	0.455189
ENSMUSG00000094989	Rpl9-ps4	pseudogene	1.13508	3.58747	3.47096	1.03357	0.301339	NA
ENSMUSG00000073058	Gm10463	protein_coding	4.26692	-3.57813	1.9199	-1.8637	0.0623634	0.404596
ENSMUSG00000039200	Atf7ip2	protein_coding	1.12581	3.5765	3.51186	1.01841	0.308484	NA
ENSMUSG00000055523	Gucy2g	protein_coding	2.18552	-3.56926	2.84658	-1.25388	0.209886	NA
ENSMUSG00000047528	Als2cr12	protein_coding	2.18115	-3.56853	2.55308	-1.39774	0.162192	NA
ENSMUSG00000085549	1700047F07Rik	lincRNA	2.16294	-3.56337	2.33173	-1.5282	0.126462	NA
ENSMUSG00000029862	Clcn1	protein_coding	2.15062	-3.56142	2.86122	-1.24472	0.213234	NA
ENSMUSG00000001864	Aif1l	protein_coding	1.11156	3.55881	3.48804	1.02029	0.307591	NA
ENSMUSG00000067081	Asb18	protein_coding	1.04305	-3.55805	3.951	-0.900544	0.367831	NA
ENSMUSG00000026331	Slco6c1	protein_coding	1.04305	-3.55805	3.951	-0.900544	0.367831	NA
ENSMUSG00000066842	Hmcn1	protein_coding	1.04305	-3.55805	3.951	-0.900544	0.367831	NA
ENSMUSG00000053461	Hhipl2	protein_coding	1.04305	-3.55805	3.951	-0.900544	0.367831	NA
ENSMUSG00000049109	Themis	protein_coding	1.04305	-3.55805	3.951	-0.900544	0.367831	NA
ENSMUSG00000019933	2310015B20Rik	protein_coding	1.04305	-3.55805	3.951	-0.900544	0.367831	NA
ENSMUSG00000086798	Gm16222	antisense	1.04305	-3.55805	3.951	-0.900544	0.367831	NA
ENSMUSG00000085731	Gm16229	antisense	1.04305	-3.55805	3.951	-0.900544	0.367831	NA
ENSMUSG00000084766	Gm12714	lincRNA	1.04305	-3.55805	3.951	-0.900544	0.367831	NA
ENSMUSG00000084993	Gm12305	sense_intronic	1.04305	-3.55805	3.951	-0.900544	0.367831	NA
ENSMUSG00000060756	Krtap2-4	protein_coding	1.04305	-3.55805	3.951	-0.900544	0.367831	NA
ENSMUSG00000097160	A630072L19Rik	lincRNA	1.04305	-3.55805	3.951	-0.900544	0.367831	NA
ENSMUSG00000038651	Sycp2l	protein_coding	1.04305	-3.55805	3.951	-0.900544	0.367831	NA
ENSMUSG00000098107	Gm27007	lincRNA	1.04305	-3.55805	3.951	-0.900544	0.367831	NA
ENSMUSG00000040632	Nrl	protein_coding	1.04305	-3.55805	3.951	-0.900544	0.367831	NA
ENSMUSG00000081238	Gm15836	pseudogene	1.04305	-3.55805	3.951	-0.900544	0.367831	NA
ENSMUSG00000089707	4921525B02Rik	antisense	1.04305	-3.55805	3.951	-0.900544	0.367831	NA
ENSMUSG00000022577	Ly6h	protein_coding	1.04305	-3.55805	3.951	-0.900544	0.367831	NA
ENSMUSG00000086424	Gm15569	antisense	1.04305	-3.55805	3.951	-0.900544	0.367831	NA
ENSMUSG00000051548	Gm6365	pseudogene	1.04305	-3.55805	3.951	-0.900544	0.367831	NA
ENSMUSG00000083804	Gm13676	pseudogene	1.04305	-3.55805	3.951	-0.900544	0.367831	NA
ENSMUSG00000035183	Slc24a5	protein_coding	1.04305	-3.55805	3.951	-0.900544	0.367831	NA
ENSMUSG00000035576	L3mbtl1	protein_coding	1.04305	-3.55805	3.951	-0.900544	0.367831	NA
ENSMUSG00000038932	Tcfl5	protein_coding	1.04305	-3.55805	3.951	-0.900544	0.367831	NA
ENSMUSG00000086392	A330050B17Rik	antisense	1.04305	-3.55805	3.951	-0.900544	0.367831	NA
ENSMUSG00000048938	Nr1h5	protein_coding	1.04305	-3.55805	3.951	-0.900544	0.367831	NA
ENSMUSG00000028707	Dmbx1	protein_coding	1.04305	-3.55805	3.951	-0.900544	0.367831	NA
ENSMUSG00000090577	Gm3027	pseudogene	1.04305	-3.55805	3.951	-0.900544	0.367831	NA
ENSMUSG00000077332	Gm23014	snoRNA	1.04305	-3.55805	3.951	-0.900544	0.367831	NA
ENSMUSG00000039099	Wdr93	protein_coding	1.04305	-3.55805	3.951	-0.900544	0.367831	NA
ENSMUSG00000030701	Plekhb1	protein_coding	1.04305	-3.55805	3.951	-0.900544	0.367831	NA
ENSMUSG00000058966	Fam57b	protein_coding	1.04305	-3.55805	3.951	-0.900544	0.367831	NA
ENSMUSG00000031452	1700029H14Rik	protein_coding	1.04305	-3.55805	3.951	-0.900544	0.367831	NA
ENSMUSG00000031492	Chrnb3	protein_coding	1.04305	-3.55805	3.951	-0.900544	0.367831	NA
ENSMUSG00000069962	Gm5356	protein_coding	1.04305	-3.55805	3.951	-0.900544	0.367831	NA
ENSMUSG00000099148	RP23-93M1.2	lincRNA	1.04305	-3.55805	3.951	-0.900544	0.367831	NA
ENSMUSG00000032572	Col6a4	protein_coding	1.04305	-3.55805	3.951	-0.900544	0.367831	NA
ENSMUSG00000089935	Gm16343	antisense	1.04305	-3.55805	3.951	-0.900544	0.367831	NA
ENSMUSG00000038060	Dlec1	protein_coding	1.04305	-3.55805	3.951	-0.900544	0.367831	NA
ENSMUSG00000097223	Gm2449	lincRNA	1.04305	-3.55805	3.951	-0.900544	0.367831	NA
ENSMUSG00000082617	Smt3h2-ps	pseudogene	1.04305	-3.55805	3.951	-0.900544	0.367831	NA
ENSMUSG00000024365	Cyp21a1	protein_coding	1.10775	3.55433	3.50174	1.01502	0.310098	NA
ENSMUSG00000082361	Btc	protein_coding	1.10775	3.55433	3.50174	1.01502	0.310098	NA
ENSMUSG00000017195	Zpbp2	protein_coding	4.92221	3.55397	1.97682	1.79783	0.0722047	0.435406
ENSMUSG00000079137	Rpl27-ps1	pseudogene	2.30132	3.55037	2.34331	1.51511	0.129744	NA
ENSMUSG00000087249	Gm16062	antisense	6.18474	-3.55018	1.46848	-2.41758	0.0156241	0.188971
ENSMUSG00000086513	9130208D14Rik	pseudogene	2.29752	3.54754	2.51694	1.40946	0.158698	NA
ENSMUSG00000070868	Skint3	protein_coding	34.3969	3.53847	0.667029	5.30483	1.13e-07	1.07e-05
ENSMUSG00000022818	Cyp2ab1	protein_coding	22.6999	3.53842	0.877654	4.03168	5.54e-05	0.00255988
ENSMUSG00000095334	Gm21984	processed_transcript	2.28326	3.53832	2.53303	1.39687	0.162452	NA
ENSMUSG00000029189	Sel1l3	protein_coding	18.2033	3.53248	0.972384	3.6328	0.00028	0.0097121
ENSMUSG00000086636	Gm12949	antisense	2.33295	3.52986	2.80001	1.26066	0.207433	0.694359
ENSMUSG00000084771	A230072E10Rik	antisense	2.33129	3.52771	2.3504	1.5009	0.133382	0.575381
ENSMUSG00000079419	Ms4a6c	protein_coding	200.802	3.52631	0.384823	9.16347	5.03e-20	2.4e-17
ENSMUSG00000027661	Slc2a10	protein_coding	2.12273	-3.51867	2.62785	-1.33899	0.180573	NA
ENSMUSG00000031362	Xlr4c	protein_coding	4.34531	3.51009	1.75918	1.9953	0.04601	0.345932
ENSMUSG00000015354	Pcolce2	protein_coding	8.33534	3.50926	1.55419	2.25794	0.0239494	0.241157
ENSMUSG00000042734	Ttc9	protein_coding	1.07163	3.50898	3.53553	0.992491	0.320958	NA
ENSMUSG00000047654	Tssk6	protein_coding	5.97595	3.50619	1.58977	2.20546	0.0274216	0.261522
ENSMUSG00000039115	Itga9	protein_coding	3.70706	-3.50388	1.99125	-1.75964	0.0784697	0.452541
ENSMUSG00000095054	Gm13146	pseudogene	3.9612	3.50384	2.1042	1.66516	0.0958806	0.494754
ENSMUSG00000079259	Trim71	protein_coding	1.0645	3.49974	3.55435	0.984635	0.324803	NA
ENSMUSG00000074284	Gm10658	processed_transcript	6.08944	-3.49623	1.90012	-1.84	0.065768	0.417026
ENSMUSG00000063232	Serpina11	protein_coding	0.984243	-3.49165	3.692	-0.945735	0.344284	NA
ENSMUSG00000036185	Sapcd1	protein_coding	0.984243	-3.49165	3.692	-0.945735	0.344284	NA
ENSMUSG00000038782	1700028J19Rik	protein_coding	0.983368	-3.49112	3.36303	-1.03809	0.299229	NA
ENSMUSG00000006386	Tek	protein_coding	8.59478	3.48803	1.27402	2.73782	0.00618481	0.102909
ENSMUSG00000087017	4930417H01Rik	processed_transcript	1.05357	3.48575	3.56799	0.976949	0.328594	NA
ENSMUSG00000002908	Kcnn1	protein_coding	1.05357	3.48575	3.56799	0.976949	0.328594	NA
ENSMUSG00000065905	Gm26110	snRNA	0.979866	-3.48553	3.69815	-0.942507	0.345933	NA
ENSMUSG00000024064	Galnt14	protein_coding	0.979866	-3.48553	3.69815	-0.942507	0.345933	NA
ENSMUSG00000048574	Gm5593	pseudogene	3.66597	-3.48402	2.15516	-1.61659	0.105967	0.519636
ENSMUSG00000074715	Ccl28	protein_coding	2.05955	-3.48365	2.61558	-1.33188	0.182898	NA
ENSMUSG00000035394	Ccdc11	protein_coding	0.989567	-3.4831	3.69335	-0.943076	0.345642	NA
ENSMUSG00000081751	Gm14251	pseudogene	0.989567	-3.4831	3.69335	-0.943076	0.345642	NA
ENSMUSG00000068876	Cgn	protein_coding	0.989567	-3.4831	3.69335	-0.943076	0.345642	NA
ENSMUSG00000079489	C030013D06Rik	sense_intronic	0.988692	-3.48187	3.69455	-0.942436	0.345969	NA
ENSMUSG00000068487	Gm4943	pseudogene	0.988692	-3.48187	3.69455	-0.942436	0.345969	NA
ENSMUSG00000050321	Neto1	protein_coding	0.988692	-3.48187	3.69455	-0.942436	0.345969	NA
ENSMUSG00000083832	Gm13771	pseudogene	0.988692	-3.48187	3.69455	-0.942436	0.345969	NA
ENSMUSG00000094234	Gm8910	pseudogene	2.0919	-3.48053	2.61995	-1.32847	0.184023	NA
ENSMUSG00000085972	1110028F11Rik	sense_intronic	5.45198	-3.46937	1.61745	-2.14497	0.0319554	0.284436
ENSMUSG00000096940	Gm4755	lincRNA	1.04098	3.46919	3.61389	0.95996	0.337075	NA
ENSMUSG00000094153	Gm8807	pseudogene	1.04098	3.46919	3.61389	0.95996	0.337075	NA
ENSMUSG00000039419	Cntnap2	protein_coding	1.04098	3.46919	3.61389	0.95996	0.337075	NA
ENSMUSG00000031340	Gabre	protein_coding	1.04098	3.46919	3.61389	0.95996	0.337075	NA
ENSMUSG00000031891	Hsd11b2	protein_coding	25.9398	3.46557	0.83075	4.17162	3.02e-05	0.00153209
ENSMUSG00000004359	Spic	protein_coding	41.5824	3.46518	0.687041	5.04363	4.57e-07	3.86e-05
ENSMUSG00000055833	1700034H15Rik	protein_coding	1.03551	3.46206	3.621	0.956106	0.339019	NA
ENSMUSG00000059213	Ddn	protein_coding	1.03551	3.46206	3.621	0.956106	0.339019	NA
ENSMUSG00000011034	Slc5a1	protein_coding	1.03551	3.46206	3.621	0.956106	0.339019	NA
ENSMUSG00000083316	Gm15185	pseudogene	1.03551	3.46206	3.621	0.956106	0.339019	NA
ENSMUSG00000044317	Gpr4	protein_coding	22.922	3.46163	0.990919	3.49335	0.000477	0.0146081
ENSMUSG00000096370	Gm21992	protein_coding	3.72155	-3.46014	2.27787	-1.51903	0.128756	0.564894
ENSMUSG00000082884	Gm13339	pseudogene	3.71717	-3.45803	2.03997	-1.69514	0.0900495	0.481915
ENSMUSG00000020182	Ddc	protein_coding	5.92468	-3.4566	1.81018	-1.90954	0.0561926	0.383811
ENSMUSG00000045064	Zc2hc1c	protein_coding	2.02865	-3.4546	2.64817	-1.30452	0.192055	NA
ENSMUSG00000084487	Gm23787	snoRNA	2.0304	-3.45396	2.91236	-1.18597	0.235635	NA
ENSMUSG00000032739	Pram1	protein_coding	2.02689	-3.45359	2.61939	-1.31847	0.187346	NA
ENSMUSG00000052852	Reep1	protein_coding	2.01443	-3.44618	2.91952	-1.18039	0.237844	NA
ENSMUSG00000084098	Gm13422	pseudogene	1.99636	-3.44613	2.92843	-1.17678	0.239283	NA
ENSMUSG00000030069	Prok2	protein_coding	2.15812	3.44268	2.65011	1.29907	0.19392	NA
ENSMUSG00000020878	Lrrc46	protein_coding	3.89779	-3.44012	2.09279	-1.6438	0.100217	0.506117
ENSMUSG00000032363	Adamts7	protein_coding	2.15432	3.43994	2.57896	1.33385	0.182254	NA
ENSMUSG00000073482	Gm10517	protein_coding	1.01745	3.43699	3.94806	0.870553	0.383999	NA
ENSMUSG00000020000	Moxd1	protein_coding	1.01745	3.43699	3.94806	0.870553	0.383999	NA
ENSMUSG00000019848	Popdc3	protein_coding	1.01745	3.43699	3.94806	0.870553	0.383999	NA
ENSMUSG00000020401	Fam71b	protein_coding	1.01745	3.43699	3.94806	0.870553	0.383999	NA
ENSMUSG00000055333	Fat2	protein_coding	1.01745	3.43699	3.94806	0.870553	0.383999	NA
ENSMUSG00000081342	Gm11434	pseudogene	1.01745	3.43699	3.94806	0.870553	0.383999	NA
ENSMUSG00000010080	Epn3	protein_coding	1.01745	3.43699	3.94806	0.870553	0.383999	NA
ENSMUSG00000086255	Gm11534	antisense	1.01745	3.43699	3.94806	0.870553	0.383999	NA
ENSMUSG00000054003	Tdrd9	protein_coding	1.01745	3.43699	3.94806	0.870553	0.383999	NA
ENSMUSG00000072145	BC061237	protein_coding	1.01745	3.43699	3.94806	0.870553	0.383999	NA
ENSMUSG00000084951	Gm15919	antisense	1.01745	3.43699	3.94806	0.870553	0.383999	NA
ENSMUSG00000067973	Gm6994	protein_coding	1.01745	3.43699	3.94806	0.870553	0.383999	NA
ENSMUSG00000089504	Gm23475	snRNA	1.01745	3.43699	3.94806	0.870553	0.383999	NA
ENSMUSG00000086059	Gm15797	processed_transcript	1.01745	3.43699	3.94806	0.870553	0.383999	NA
ENSMUSG00000064686	Gm25810	snRNA	1.01745	3.43699	3.94806	0.870553	0.383999	NA
ENSMUSG00000087354	4930404I05Rik	processed_transcript	1.01745	3.43699	3.94806	0.870553	0.383999	NA
ENSMUSG00000034482	Ly6g5c	protein_coding	1.01745	3.43699	3.94806	0.870553	0.383999	NA
ENSMUSG00000071640	Stxbp3b	protein_coding	1.01745	3.43699	3.94806	0.870553	0.383999	NA
ENSMUSG00000087455	5330411J11Rik	processed_transcript	1.01745	3.43699	3.94806	0.870553	0.383999	NA
ENSMUSG00000068373	D430041D05Rik	protein_coding	1.01745	3.43699	3.94806	0.870553	0.383999	NA
ENSMUSG00000081264	Gm14021	pseudogene	1.01745	3.43699	3.94806	0.870553	0.383999	NA
ENSMUSG00000027376	Prom2	protein_coding	1.01745	3.43699	3.94806	0.870553	0.383999	NA
ENSMUSG00000081660	Gm11787	pseudogene	1.01745	3.43699	3.94806	0.870553	0.383999	NA
ENSMUSG00000023267	Gabrr2	protein_coding	1.01745	3.43699	3.94806	0.870553	0.383999	NA
ENSMUSG00000029607	Ankrd61	protein_coding	1.01745	3.43699	3.94806	0.870553	0.383999	NA
ENSMUSG00000056215	Lrguk	protein_coding	1.01745	3.43699	3.94806	0.870553	0.383999	NA
ENSMUSG00000098325	mmu-mir-7048	miRNA	1.01745	3.43699	3.94806	0.870553	0.383999	NA
ENSMUSG00000040136	Abcc8	protein_coding	1.01745	3.43699	3.94806	0.870553	0.383999	NA
ENSMUSG00000097116	Gm26729	pseudogene	1.01745	3.43699	3.94806	0.870553	0.383999	NA
ENSMUSG00000087876	Gm26102	misc_RNA	1.01745	3.43699	3.94806	0.870553	0.383999	NA
ENSMUSG00000097491	Gm2366	lincRNA	1.01745	3.43699	3.94806	0.870553	0.383999	NA
ENSMUSG00000085669	Gm14817	processed_transcript	1.01745	3.43699	3.94806	0.870553	0.383999	NA
ENSMUSG00000045174	Amer3	protein_coding	1.01326	3.42147	3.9485	0.866523	0.386204	NA
ENSMUSG00000050534	Htr5b	protein_coding	1.01326	3.42147	3.9485	0.866523	0.386204	NA
ENSMUSG00000019817	Plagl1	protein_coding	1.01326	3.42147	3.9485	0.866523	0.386204	NA
ENSMUSG00000089096	Gm25657	snRNA	1.01326	3.42147	3.9485	0.866523	0.386204	NA
ENSMUSG00000044243	Bhlha9	protein_coding	1.01326	3.42147	3.9485	0.866523	0.386204	NA
ENSMUSG00000070345	Hsf5	protein_coding	1.01326	3.42147	3.9485	0.866523	0.386204	NA
ENSMUSG00000020793	Galr2	protein_coding	1.01326	3.42147	3.9485	0.866523	0.386204	NA
ENSMUSG00000022099	Dmtn	protein_coding	1.01326	3.42147	3.9485	0.866523	0.386204	NA
ENSMUSG00000048349	Pou4f1	protein_coding	1.01326	3.42147	3.9485	0.866523	0.386204	NA
ENSMUSG00000089828	Gm16300	pseudogene	1.01326	3.42147	3.9485	0.866523	0.386204	NA
ENSMUSG00000022383	Ppara	protein_coding	1.01326	3.42147	3.9485	0.866523	0.386204	NA
ENSMUSG00000022464	Slc38a4	protein_coding	1.01326	3.42147	3.9485	0.866523	0.386204	NA
ENSMUSG00000051065	Mb21d2	protein_coding	1.01326	3.42147	3.9485	0.866523	0.386204	NA
ENSMUSG00000092244	Gm20410	protein_coding	1.01326	3.42147	3.9485	0.866523	0.386204	NA
ENSMUSG00000024501	Dpysl3	protein_coding	1.01326	3.42147	3.9485	0.866523	0.386204	NA
ENSMUSG00000080885	Rpl10-ps6	pseudogene	1.01326	3.42147	3.9485	0.866523	0.386204	NA
ENSMUSG00000088171	Gm25220	snRNA	1.01326	3.42147	3.9485	0.866523	0.386204	NA
ENSMUSG00000014852	Adamts13	protein_coding	1.01326	3.42147	3.9485	0.866523	0.386204	NA
ENSMUSG00000088066	Gm23253	snRNA	1.01326	3.42147	3.9485	0.866523	0.386204	NA
ENSMUSG00000084756	Gm13881	lincRNA	1.01326	3.42147	3.9485	0.866523	0.386204	NA
ENSMUSG00000078870	Gm14410	protein_coding	1.01326	3.42147	3.9485	0.866523	0.386204	NA
ENSMUSG00000087293	Gm14341	antisense	1.01326	3.42147	3.9485	0.866523	0.386204	NA
ENSMUSG00000087440	4930577N17Rik	antisense	1.01326	3.42147	3.9485	0.866523	0.386204	NA
ENSMUSG00000069014	Gm5641	protein_coding	1.01326	3.42147	3.9485	0.866523	0.386204	NA
ENSMUSG00000058897	Col25a1	protein_coding	1.01326	3.42147	3.9485	0.866523	0.386204	NA
ENSMUSG00000038607	Gng10	protein_coding	1.01326	3.42147	3.9485	0.866523	0.386204	NA
ENSMUSG00000085183	Gm12603	lincRNA	1.01326	3.42147	3.9485	0.866523	0.386204	NA
ENSMUSG00000028763	Hspg2	protein_coding	1.01326	3.42147	3.9485	0.866523	0.386204	NA
ENSMUSG00000029205	Chrna9	protein_coding	1.01326	3.42147	3.9485	0.866523	0.386204	NA
ENSMUSG00000084132	Gm15982	pseudogene	1.01326	3.42147	3.9485	0.866523	0.386204	NA
ENSMUSG00000033316	Galnt9	protein_coding	1.01326	3.42147	3.9485	0.866523	0.386204	NA
ENSMUSG00000090624	Gm17060	pseudogene	1.01326	3.42147	3.9485	0.866523	0.386204	NA
ENSMUSG00000098470	C1rb	protein_coding	1.01326	3.42147	3.9485	0.866523	0.386204	NA
ENSMUSG00000006311	Etv2	protein_coding	1.01326	3.42147	3.9485	0.866523	0.386204	NA
ENSMUSG00000052281	Gm15024	antisense	1.01326	3.42147	3.9485	0.866523	0.386204	NA
ENSMUSG00000057074	Ces1g	protein_coding	1.01326	3.42147	3.9485	0.866523	0.386204	NA
ENSMUSG00000054165	4922502B01Rik	protein_coding	1.01326	3.42147	3.9485	0.866523	0.386204	NA
ENSMUSG00000093749	4921523L03Rik	processed_transcript	1.01326	3.42147	3.9485	0.866523	0.386204	NA
ENSMUSG00000051537	Gm5124	pseudogene	1.01326	3.42147	3.9485	0.866523	0.386204	NA
ENSMUSG00000025150	Cbr2	protein_coding	2.12611	3.42143	2.62356	1.30412	0.192193	NA
ENSMUSG00000035638	Muc20	protein_coding	2.17501	3.41771	2.64251	1.29336	0.195886	NA
ENSMUSG00000033855	Ston1	protein_coding	3.68243	-3.41714	1.87713	-1.82041	0.0686962	0.425913
ENSMUSG00000090087	Gm15939	antisense	0.93076	-3.41568	3.95555	-0.863516	0.387854	NA
ENSMUSG00000033427	Upb1	protein_coding	0.93076	-3.41568	3.95555	-0.863516	0.387854	NA
ENSMUSG00000087330	Bloodlinc	antisense	0.93076	-3.41568	3.95555	-0.863516	0.387854	NA
ENSMUSG00000079049	Serpinb1c	protein_coding	0.93076	-3.41568	3.95555	-0.863516	0.387854	NA
ENSMUSG00000041730	Prrxl1	protein_coding	0.93076	-3.41568	3.95555	-0.863516	0.387854	NA
ENSMUSG00000089678	Agxt2	protein_coding	0.93076	-3.41568	3.95555	-0.863516	0.387854	NA
ENSMUSG00000022523	Fgf12	protein_coding	0.93076	-3.41568	3.95555	-0.863516	0.387854	NA
ENSMUSG00000092557	Gm8696	pseudogene	0.93076	-3.41568	3.95555	-0.863516	0.387854	NA
ENSMUSG00000024593	Megf10	protein_coding	0.93076	-3.41568	3.95555	-0.863516	0.387854	NA
ENSMUSG00000024936	Kcnk7	protein_coding	0.93076	-3.41568	3.95555	-0.863516	0.387854	NA
ENSMUSG00000082350	Gm14008	pseudogene	0.93076	-3.41568	3.95555	-0.863516	0.387854	NA
ENSMUSG00000079008	Gm14124	protein_coding	0.93076	-3.41568	3.95555	-0.863516	0.387854	NA
ENSMUSG00000027505	Fam209	protein_coding	0.93076	-3.41568	3.95555	-0.863516	0.387854	NA
ENSMUSG00000090093	Gm14399	protein_coding	0.93076	-3.41568	3.95555	-0.863516	0.387854	NA
ENSMUSG00000095162	Wdr49	protein_coding	0.93076	-3.41568	3.95555	-0.863516	0.387854	NA
ENSMUSG00000044556	Tex38	protein_coding	0.93076	-3.41568	3.95555	-0.863516	0.387854	NA
ENSMUSG00000041616	Nppa	protein_coding	0.93076	-3.41568	3.95555	-0.863516	0.387854	NA
ENSMUSG00000028883	Sema3a	protein_coding	0.93076	-3.41568	3.95555	-0.863516	0.387854	NA
ENSMUSG00000097135	4932430I15Rik	lincRNA	0.93076	-3.41568	3.95555	-0.863516	0.387854	NA
ENSMUSG00000081282	Gm13836	pseudogene	0.93076	-3.41568	3.95555	-0.863516	0.387854	NA
ENSMUSG00000034219	2014-09-01	protein_coding	0.93076	-3.41568	3.95555	-0.863516	0.387854	NA
ENSMUSG00000085012	Gm15492	antisense	0.93076	-3.41568	3.95555	-0.863516	0.387854	NA
ENSMUSG00000030359	Pzp	protein_coding	0.93076	-3.41568	3.95555	-0.863516	0.387854	NA
ENSMUSG00000051965	Nanos2	protein_coding	0.93076	-3.41568	3.95555	-0.863516	0.387854	NA
ENSMUSG00000093992	Gm26427	snRNA	0.93076	-3.41568	3.95555	-0.863516	0.387854	NA
ENSMUSG00000089000	Gm23853	snRNA	0.93076	-3.41568	3.95555	-0.863516	0.387854	NA
ENSMUSG00000097969	Gm26999	sense_intronic	0.93076	-3.41568	3.95555	-0.863516	0.387854	NA
ENSMUSG00000074415	2610203C20Rik	processed_transcript	0.93076	-3.41568	3.95555	-0.863516	0.387854	NA
ENSMUSG00000086704	Gm14582	antisense	0.93076	-3.41568	3.95555	-0.863516	0.387854	NA
ENSMUSG00000019906	Lin7a	protein_coding	0.929884	-3.41522	3.77172	-0.90548	0.365211	NA
ENSMUSG00000082828	Gm16106	pseudogene	2.11518	3.41436	2.88612	1.18303	0.236798	NA
ENSMUSG00000024347	Psd2	protein_coding	0.929009	-3.41407	3.74479	-0.911686	0.361934	NA
ENSMUSG00000085361	Gm16305	pseudogene	1.00779	3.41338	3.6651	0.931319	0.351689	NA
ENSMUSG00000026572	Tbx19	protein_coding	1.00779	3.41338	3.6651	0.931319	0.351689	NA
ENSMUSG00000083520	Gm6418	pseudogene	1.00779	3.41338	3.6651	0.931319	0.351689	NA
ENSMUSG00000097143	Gm17608	lincRNA	0.928133	-3.41281	3.73918	-0.912718	0.361391	NA
ENSMUSG00000006586	Runx1t1	protein_coding	0.928133	-3.41281	3.73918	-0.912718	0.361391	NA
ENSMUSG00000029155	Spata18	protein_coding	0.928133	-3.41281	3.73918	-0.912718	0.361391	NA
ENSMUSG00000070271	Gm13268	pseudogene	0.927258	-3.4115	3.74748	-0.910343	0.362642	NA
ENSMUSG00000033597	Caskin1	protein_coding	2.11273	3.4107	2.37033	1.43892	0.150174	NA
ENSMUSG00000025991	Cps1	protein_coding	0.925507	-3.40794	3.95581	-0.861503	0.388961	NA
ENSMUSG00000020037	Rfx4	protein_coding	0.925507	-3.40794	3.95581	-0.861503	0.388961	NA
ENSMUSG00000000263	Glra1	protein_coding	0.925507	-3.40794	3.95581	-0.861503	0.388961	NA
ENSMUSG00000087692	Gm11940	antisense	0.925507	-3.40794	3.95581	-0.861503	0.388961	NA
ENSMUSG00000083677	Gm11699	pseudogene	0.925507	-3.40794	3.95581	-0.861503	0.388961	NA
ENSMUSG00000090843	Gm17673	protein_coding	0.925507	-3.40794	3.95581	-0.861503	0.388961	NA
ENSMUSG00000076731	Ighv8-12	IG_LV_gene	0.925507	-3.40794	3.95581	-0.861503	0.388961	NA
ENSMUSG00000022041	Chrna2	protein_coding	0.925507	-3.40794	3.95581	-0.861503	0.388961	NA
ENSMUSG00000088971	Gm23764	rRNA	0.925507	-3.40794	3.95581	-0.861503	0.388961	NA
ENSMUSG00000035258	Abi3bp	protein_coding	0.925507	-3.40794	3.95581	-0.861503	0.388961	NA
ENSMUSG00000046196	Ttc39d	protein_coding	0.925507	-3.40794	3.95581	-0.861503	0.388961	NA
ENSMUSG00000094986	Olfr1454	protein_coding	0.925507	-3.40794	3.95581	-0.861503	0.388961	NA
ENSMUSG00000026650	Meig1	protein_coding	0.925507	-3.40794	3.95581	-0.861503	0.388961	NA
ENSMUSG00000084625	Gm25544	snoRNA	0.925507	-3.40794	3.95581	-0.861503	0.388961	NA
ENSMUSG00000033850	Olfr1015	protein_coding	0.925507	-3.40794	3.95581	-0.861503	0.388961	NA
ENSMUSG00000074620	Gm10731	pseudogene	0.925507	-3.40794	3.95581	-0.861503	0.388961	NA
ENSMUSG00000091685	Gm17359	protein_coding	0.925507	-3.40794	3.95581	-0.861503	0.388961	NA
ENSMUSG00000014529	4930511M11Rik	protein_coding	0.925507	-3.40794	3.95581	-0.861503	0.388961	NA
ENSMUSG00000029248	1700023E05Rik	protein_coding	0.925507	-3.40794	3.95581	-0.861503	0.388961	NA
ENSMUSG00000083833	Gm13841	pseudogene	0.925507	-3.40794	3.95581	-0.861503	0.388961	NA
ENSMUSG00000098520	RP23-51O3.6	pseudogene	0.925507	-3.40794	3.95581	-0.861503	0.388961	NA
ENSMUSG00000032110	Acrv1	protein_coding	0.925507	-3.40794	3.95581	-0.861503	0.388961	NA
ENSMUSG00000032401	Lctl	protein_coding	0.925507	-3.40794	3.95581	-0.861503	0.388961	NA
ENSMUSG00000049699	Ucn2	protein_coding	0.925507	-3.40794	3.95581	-0.861503	0.388961	NA
ENSMUSG00000097402	Gm17399	lincRNA	0.925507	-3.40794	3.95581	-0.861503	0.388961	NA
ENSMUSG00000050677	Ccdc96	protein_coding	3.68957	-3.4076	1.92002	-1.77478	0.0759345	0.447168
ENSMUSG00000067389	Gm17080	antisense	1.97611	-3.40757	2.43602	-1.39883	0.161865	NA
ENSMUSG00000046959	Slc26a1	protein_coding	1.00233	3.4059	3.64489	0.934432	0.350081	NA
ENSMUSG00000086219	2410137F16Rik	antisense	1.00233	3.4059	3.64489	0.934432	0.350081	NA
ENSMUSG00000020191	4930415F15Rik	protein_coding	0.934333	-3.40472	3.74947	-0.908053	0.36385	NA
ENSMUSG00000056089	Gm5468	protein_coding	0.934333	-3.40472	3.74947	-0.908053	0.36385	NA
ENSMUSG00000050248	Evc2	protein_coding	0.934333	-3.40472	3.74947	-0.908053	0.36385	NA
ENSMUSG00000097138	Gm26625	lincRNA	0.934333	-3.40472	3.74947	-0.908053	0.36385	NA
ENSMUSG00000002265	Peg3	protein_coding	0.934333	-3.40472	3.74947	-0.908053	0.36385	NA
ENSMUSG00000082484	Gm16177	pseudogene	0.935208	-3.40417	3.43732	-0.990356	0.322	NA
ENSMUSG00000033987	Dnah17	protein_coding	2.09086	3.40348	2.63069	1.29376	0.195748	NA
ENSMUSG00000031906	Smpd3	protein_coding	1.96053	-3.40121	2.4643	-1.38019	0.167527	NA
ENSMUSG00000020930	Ccdc103	protein_coding	0.996862	3.39844	3.64488	0.932387	0.351136	NA
ENSMUSG00000086656	Gm15701	antisense	0.996862	3.39844	3.64488	0.932387	0.351136	NA
ENSMUSG00000022014	Epsti1	protein_coding	310.013	3.39576	0.348579	9.74173	2e-22	1.1e-19
ENSMUSG00000038700	Hoxb5	protein_coding	8.45634	3.39463	1.29434	2.62267	0.00872428	0.129438
ENSMUSG00000030270	Cpne9	protein_coding	3.73632	-3.39332	2.00852	-1.68947	0.0911298	0.484629
ENSMUSG00000020679	Hnf1b	protein_coding	0.991396	3.39097	3.6599	0.926519	0.354176	NA
ENSMUSG00000097139	Gm26626	lincRNA	0.991396	3.39097	3.6599	0.926519	0.354176	NA
ENSMUSG00000029320	1700016H13Rik	protein_coding	0.991396	3.39097	3.6599	0.926519	0.354176	NA
ENSMUSG00000069806	Cacng7	protein_coding	0.991396	3.39097	3.6599	0.926519	0.354176	NA
ENSMUSG00000003379	Cd79a	protein_coding	0.991396	3.39097	3.6599	0.926519	0.354176	NA
ENSMUSG00000081811	Gm12713	pseudogene	0.989733	3.38853	3.68899	0.918554	0.358329	NA
ENSMUSG00000086206	Gm13783	processed_transcript	2.06733	3.38674	2.67724	1.26501	0.205866	NA
ENSMUSG00000037600	1810019J16Rik	protein_coding	0.98593	3.38349	3.69421	0.915888	0.359725	NA
ENSMUSG00000055430	Nap1l5	protein_coding	0.98593	3.38349	3.69421	0.915888	0.359725	NA
ENSMUSG00000040584	Abcb1a	protein_coding	17.6292	3.38083	1.04	3.2508	0.0011508	0.0293944
ENSMUSG00000097534	Gm16675	lincRNA	5.50893	3.37662	1.60606	2.10242	0.0355163	0.302277
ENSMUSG00000044337	Ackr3	protein_coding	0.980465	3.37618	3.94983	0.854767	0.39268	NA
ENSMUSG00000026610	Esrrg	protein_coding	0.980465	3.37618	3.94983	0.854767	0.39268	NA
ENSMUSG00000093406	Rpl48-ps1	pseudogene	0.980465	3.37618	3.94983	0.854767	0.39268	NA
ENSMUSG00000020226	Slc5a4b	protein_coding	0.980465	3.37618	3.94983	0.854767	0.39268	NA
ENSMUSG00000025400	Tac2	protein_coding	0.980465	3.37618	3.94983	0.854767	0.39268	NA
ENSMUSG00000078157	4931440F15Rik	protein_coding	0.980465	3.37618	3.94983	0.854767	0.39268	NA
ENSMUSG00000094091	Gm21885	protein_coding	0.980465	3.37618	3.94983	0.854767	0.39268	NA
ENSMUSG00000081636	Gm15901	pseudogene	0.980465	3.37618	3.94983	0.854767	0.39268	NA
ENSMUSG00000085861	1700016G14Rik	antisense	0.980465	3.37618	3.94983	0.854767	0.39268	NA
ENSMUSG00000052382	Rnase9	protein_coding	0.980465	3.37618	3.94983	0.854767	0.39268	NA
ENSMUSG00000039385	Cdh6	protein_coding	0.980465	3.37618	3.94983	0.854767	0.39268	NA
ENSMUSG00000064409	n-R5s40	rRNA	0.980465	3.37618	3.94983	0.854767	0.39268	NA
ENSMUSG00000065336	Snora34	snoRNA	0.980465	3.37618	3.94983	0.854767	0.39268	NA
ENSMUSG00000070225	n-R5s33	rRNA	0.980465	3.37618	3.94983	0.854767	0.39268	NA
ENSMUSG00000057990	E030024N20Rik	pseudogene	0.980465	3.37618	3.94983	0.854767	0.39268	NA
ENSMUSG00000092851	Gm25960	miRNA	0.980465	3.37618	3.94983	0.854767	0.39268	NA
ENSMUSG00000092986	Gm25574	misc_RNA	0.980465	3.37618	3.94983	0.854767	0.39268	NA
ENSMUSG00000077420	Gm24282	miRNA	0.980465	3.37618	3.94983	0.854767	0.39268	NA
ENSMUSG00000028019	Pdgfc	protein_coding	0.980465	3.37618	3.94983	0.854767	0.39268	NA
ENSMUSG00000005640	Insrr	protein_coding	0.980465	3.37618	3.94983	0.854767	0.39268	NA
ENSMUSG00000077271	Gm22781	snoRNA	0.980465	3.37618	3.94983	0.854767	0.39268	NA
ENSMUSG00000082523	Gm12667	pseudogene	0.980465	3.37618	3.94983	0.854767	0.39268	NA
ENSMUSG00000028610	Dmrtb1	protein_coding	0.980465	3.37618	3.94983	0.854767	0.39268	NA
ENSMUSG00000082498	Gm12937	pseudogene	0.980465	3.37618	3.94983	0.854767	0.39268	NA
ENSMUSG00000059631	1500035N22Rik	protein_coding	0.980465	3.37618	3.94983	0.854767	0.39268	NA
ENSMUSG00000095857	Gm22618	snRNA	0.980465	3.37618	3.94983	0.854767	0.39268	NA
ENSMUSG00000097178	2310002F09Rik	lincRNA	0.980465	3.37618	3.94983	0.854767	0.39268	NA
ENSMUSG00000032942	Ucp3	protein_coding	0.980465	3.37618	3.94983	0.854767	0.39268	NA
ENSMUSG00000061626	Olfr68	protein_coding	0.980465	3.37618	3.94983	0.854767	0.39268	NA
ENSMUSG00000051906	Cd209f	protein_coding	0.980465	3.37618	3.94983	0.854767	0.39268	NA
ENSMUSG00000032564	Cpne4	protein_coding	0.980465	3.37618	3.94983	0.854767	0.39268	NA
ENSMUSG00000016150	Tenm1	protein_coding	0.980465	3.37618	3.94983	0.854767	0.39268	NA
ENSMUSG00000031257	Nox1	protein_coding	0.980465	3.37618	3.94983	0.854767	0.39268	NA
ENSMUSG00000081359	Cox20-ps	pseudogene	2.0438	3.36873	2.91162	1.157	0.247274	NA
ENSMUSG00000083199	Gm9432	pseudogene	2.0438	3.36873	2.91162	1.157	0.247274	NA
ENSMUSG00000026971	Itgb6	protein_coding	1.91453	-3.36453	2.7348	-1.23026	0.218598	NA
ENSMUSG00000091007	D630036H23Rik	protein_coding	2.04049	3.36019	2.61616	1.2844	0.199003	NA
ENSMUSG00000093864	Gm22633	snRNA	0.96787	3.35786	3.38765	0.991207	0.321584	NA
ENSMUSG00000089768	Tmsb15b1	protein_coding	2.02956	3.3527	2.39463	1.40009	0.161485	NA
ENSMUSG00000096941	Gm26720	lincRNA	3.5974	3.3526	2.16624	1.54766	0.121705	0.551213
ENSMUSG00000097182	A830009L08Rik	lincRNA	0.962404	3.35042	3.72826	0.898655	0.368837	NA
ENSMUSG00000029166	Mapre3	protein_coding	12.5725	3.34538	1.0967	3.05041	0.0022853	0.049712
ENSMUSG00000071722	Spin4	protein_coding	23.5705	-3.34207	0.790587	-4.22733	2.36e-05	0.00122308
ENSMUSG00000087176	D230022J07Rik	processed_transcript	3.54487	3.3333	2.18803	1.52342	0.127653	0.563047
ENSMUSG00000090278	D130062J21Rik	protein_coding	3.55082	3.33318	2.17264	1.53416	0.124991	0.558064
ENSMUSG00000041782	Lad1	protein_coding	0.949809	3.33236	3.38396	0.984751	0.324746	NA
ENSMUSG00000073485	Gm16067	antisense	1.87527	-3.32863	2.98684	-1.11443	0.265094	NA
ENSMUSG00000040522	Tlr8	protein_coding	5.66784	3.32768	1.5281	2.17766	0.0294316	0.272197
ENSMUSG00000090331	Gm17199	pseudogene	0.881725	-3.32539	3.49224	-0.952223	0.340984	NA
ENSMUSG00000007888	Crlf1	protein_coding	0.944344	3.32448	3.72682	0.892043	0.37237	NA
ENSMUSG00000091570	Gm7707	pseudogene	0.880849	-3.32403	3.4935	-0.951491	0.341355	NA
ENSMUSG00000095028	Sirpb1b	protein_coding	69.9851	3.32372	0.516767	6.43176	1.26e-10	2.1e-08
ENSMUSG00000022096	Hr	protein_coding	1.86105	-3.32329	2.75684	-1.20547	0.228022	NA
ENSMUSG00000047632	Fgfbp3	protein_coding	7.41635	3.32315	1.51609	2.19193	0.0283846	0.266412
ENSMUSG00000086909	Gm4926	lincRNA	0.94268	3.32188	3.72239	0.892406	0.372175	NA
ENSMUSG00000070420	Zscan25	protein_coding	0.94268	3.32188	3.72239	0.892406	0.372175	NA
ENSMUSG00000096517	Gm6919	pseudogene	3.30049	-3.31248	2.02467	-1.63606	0.101827	0.510153
ENSMUSG00000037921	Ddx60	protein_coding	505.484	3.29938	0.30375	10.8622	1.75e-27	1.17e-24
ENSMUSG00000029595	Lhx5	protein_coding	0.926283	3.29809	3.74729	0.880129	0.37879	NA
ENSMUSG00000021646	Mccc2	protein_coding	6.94772	3.29598	1.40999	2.3376	0.0194082	0.214403
ENSMUSG00000041889	Shisa4	protein_coding	19.4792	3.29382	0.910529	3.61748	0.000297	0.00998934
ENSMUSG00000050947	Amigo1	protein_coding	6.82752	-3.29269	1.61476	-2.03912	0.0414379	0.327687
ENSMUSG00000034037	Fgd5	protein_coding	1.94551	3.29086	2.68861	1.224	0.220953	NA
ENSMUSG00000082436	Gm11688	pseudogene	3.45838	3.29012	2.05869	1.59816	0.110007	0.526911
ENSMUSG00000026442	Nfasc	protein_coding	0.919154	3.2874	3.76523	0.873094	0.382612	NA
ENSMUSG00000036853	Mcoln3	protein_coding	5.17118	3.27911	1.64481	1.99361	0.0461946	0.346201
ENSMUSG00000027210	Meis2	protein_coding	5.16352	-3.27553	1.79573	-1.82407	0.0681413	0.424029
ENSMUSG00000097859	Gm26601	lincRNA	1.99021	3.27546	2.45752	1.33283	0.182588	NA
ENSMUSG00000089798	1700028K03Rik	protein_coding	1.80803	-3.27237	2.53453	-1.29112	0.196664	NA
ENSMUSG00000049252	Lrp1b	protein_coding	1.83776	-3.27224	3.01946	-1.08372	0.27849	NA
ENSMUSG00000087457	Gm7799	pseudogene	1.83776	-3.27224	3.01946	-1.08372	0.27849	NA
ENSMUSG00000033847	Pla2g4c	protein_coding	1.83776	-3.27224	3.01946	-1.08372	0.27849	NA
ENSMUSG00000032101	Ddx25	protein_coding	1.83776	-3.27224	3.01946	-1.08372	0.27849	NA
ENSMUSG00000038486	Sv2a	protein_coding	16.3947	3.27165	0.909641	3.59664	0.000322	0.0106433
ENSMUSG00000097374	Gm26874	lincRNA	0.908223	3.2712	3.78243	0.864841	0.387126	NA
ENSMUSG00000085885	Gm11906	processed_transcript	3.39611	3.26957	2.19791	1.48758	0.136861	0.582772
ENSMUSG00000065204	Gm24610	snoRNA	3.50697	-3.26559	2.1059	-1.55069	0.120976	0.549426
ENSMUSG00000020059	Sycp3	protein_coding	3.73864	3.26469	1.8613	1.75398	0.0794333	0.454361
ENSMUSG00000037279	Ovol2	protein_coding	6.76967	3.25777	1.57551	2.06776	0.0386627	0.316666
ENSMUSG00000035208	Slfn8	protein_coding	156.671	3.25659	0.351083	9.27585	1.76e-20	9.31e-18
ENSMUSG00000080998	Gm5384	pseudogene	9.67442	-3.25387	1.27916	-2.54377	0.0109665	0.148513
ENSMUSG00000026644	Acbd7	protein_coding	1.95281	3.25354	2.95159	1.1023	0.270332	NA
ENSMUSG00000090941	Gm17212	pseudogene	1.89933	3.2534	2.97965	1.09187	0.274889	NA
ENSMUSG00000065601	Mir146	miRNA	0.895628	3.25202	3.83064	0.848948	0.39591	NA
ENSMUSG00000065518	Mir423	miRNA	0.895628	3.25202	3.83064	0.848948	0.39591	NA
ENSMUSG00000038155	Gstp2	protein_coding	0.895628	3.25202	3.83064	0.848948	0.39591	NA
ENSMUSG00000087197	Gm13780	lincRNA	0.895628	3.25202	3.83064	0.848948	0.39591	NA
ENSMUSG00000070304	Scn2b	protein_coding	1.89759	3.24668	2.69519	1.20462	0.22835	NA
ENSMUSG00000014361	Mertk	protein_coding	19.5355	3.24458	0.811386	3.99882	6.37e-05	0.00286217
ENSMUSG00000055489	Ano5	protein_coding	3.39097	-3.23818	2.04327	-1.58481	0.113011	0.534757
ENSMUSG00000084607	Gm22208	snRNA	0.825615	-3.23743	3.9552	-0.818524	0.413058	NA
ENSMUSG00000041144	Dnah7b	protein_coding	0.834441	-3.23271	3.9621	-0.815909	0.414552	NA
ENSMUSG00000087022	9130024F11Rik	antisense	0.834441	-3.23271	3.9621	-0.815909	0.414552	NA
ENSMUSG00000026185	Igfbp5	protein_coding	0.834441	-3.23271	3.9621	-0.815909	0.414552	NA
ENSMUSG00000082792	Gm12176	pseudogene	0.834441	-3.23271	3.9621	-0.815909	0.414552	NA
ENSMUSG00000085162	Gm12295	lincRNA	0.834441	-3.23271	3.9621	-0.815909	0.414552	NA
ENSMUSG00000057003	Myh4	protein_coding	0.834441	-3.23271	3.9621	-0.815909	0.414552	NA
ENSMUSG00000082203	Gm15636	pseudogene	0.834441	-3.23271	3.9621	-0.815909	0.414552	NA
ENSMUSG00000097381	A230087F16Rik	lincRNA	0.834441	-3.23271	3.9621	-0.815909	0.414552	NA
ENSMUSG00000021499	Catsper3	protein_coding	0.834441	-3.23271	3.9621	-0.815909	0.414552	NA
ENSMUSG00000050666	Vstm4	protein_coding	0.834441	-3.23271	3.9621	-0.815909	0.414552	NA
ENSMUSG00000098967	DLEU2_1	misc_RNA	0.834441	-3.23271	3.9621	-0.815909	0.414552	NA
ENSMUSG00000005958	Ephb3	protein_coding	0.834441	-3.23271	3.9621	-0.815909	0.414552	NA
ENSMUSG00000076439	Mog	protein_coding	0.834441	-3.23271	3.9621	-0.815909	0.414552	NA
ENSMUSG00000041731	Pgm5	protein_coding	0.834441	-3.23271	3.9621	-0.815909	0.414552	NA
ENSMUSG00000084087	Gm13650	pseudogene	0.834441	-3.23271	3.9621	-0.815909	0.414552	NA
ENSMUSG00000097599	Gm26678	lincRNA	0.834441	-3.23271	3.9621	-0.815909	0.414552	NA
ENSMUSG00000042357	Gjb5	protein_coding	0.834441	-3.23271	3.9621	-0.815909	0.414552	NA
ENSMUSG00000096944	Gm26722	lincRNA	0.834441	-3.23271	3.9621	-0.815909	0.414552	NA
ENSMUSG00000029371	Cxcl5	protein_coding	0.834441	-3.23271	3.9621	-0.815909	0.414552	NA
ENSMUSG00000072688	Gm10399	protein_coding	0.834441	-3.23271	3.9621	-0.815909	0.414552	NA
ENSMUSG00000053388	Trim50	protein_coding	0.834441	-3.23271	3.9621	-0.815909	0.414552	NA
ENSMUSG00000056586	Zar1l	protein_coding	0.834441	-3.23271	3.9621	-0.815909	0.414552	NA
ENSMUSG00000091012	Vmn1r34	protein_coding	0.834441	-3.23271	3.9621	-0.815909	0.414552	NA
ENSMUSG00000030664	1110006G14Rik	antisense	0.834441	-3.23271	3.9621	-0.815909	0.414552	NA
ENSMUSG00000031535	Dkk4	protein_coding	0.834441	-3.23271	3.9621	-0.815909	0.414552	NA
ENSMUSG00000031651	Triml1	protein_coding	0.834441	-3.23271	3.9621	-0.815909	0.414552	NA
ENSMUSG00000074113	Gm10629	lincRNA	0.834441	-3.23271	3.9621	-0.815909	0.414552	NA
ENSMUSG00000085688	Gm15395	antisense	0.834441	-3.23271	3.9621	-0.815909	0.414552	NA
ENSMUSG00000081312	Gm14520	pseudogene	0.834441	-3.23271	3.9621	-0.815909	0.414552	NA
ENSMUSG00000084963	Gm14936	lincRNA	0.834441	-3.23271	3.9621	-0.815909	0.414552	NA
ENSMUSG00000033578	Tmem35	protein_coding	0.834441	-3.23271	3.9621	-0.815909	0.414552	NA
ENSMUSG00000065301	Gm23248	snRNA	1.76575	-3.23135	2.80335	-1.15267	0.249044	NA
ENSMUSG00000002992	Apoc2	protein_coding	34.1033	3.22756	0.764274	4.22303	2.41e-05	0.0012423
ENSMUSG00000085030	2810455O05Rik	antisense	1.76998	-3.22686	2.54365	-1.26859	0.204586	NA
ENSMUSG00000038319	Kcnh2	protein_coding	1.78427	-3.22447	2.8067	-1.14885	0.250618	NA
ENSMUSG00000067006	Serpinb5	protein_coding	0.872102	3.21548	3.95487	0.813045	0.416192	NA
ENSMUSG00000070644	Etnk2	protein_coding	0.872102	3.21548	3.95487	0.813045	0.416192	NA
ENSMUSG00000085516	4930538E20Rik	antisense	0.872102	3.21548	3.95487	0.813045	0.416192	NA
ENSMUSG00000086981	Gm12171	lincRNA	0.872102	3.21548	3.95487	0.813045	0.416192	NA
ENSMUSG00000044296	Zfp879	protein_coding	0.872102	3.21548	3.95487	0.813045	0.416192	NA
ENSMUSG00000083886	Olfr409-ps1	pseudogene	0.872102	3.21548	3.95487	0.813045	0.416192	NA
ENSMUSG00000001493	Meox1	protein_coding	0.872102	3.21548	3.95487	0.813045	0.416192	NA
ENSMUSG00000056508	1700001K19Rik	protein_coding	0.872102	3.21548	3.95487	0.813045	0.416192	NA
ENSMUSG00000094652	Ighv1-42	IG_LV_gene	0.872102	3.21548	3.95487	0.813045	0.416192	NA
ENSMUSG00000078984	Gm11027	protein_coding	0.872102	3.21548	3.95487	0.813045	0.416192	NA
ENSMUSG00000084775	Gm16741	processed_transcript	0.872102	3.21548	3.95487	0.813045	0.416192	NA
ENSMUSG00000021803	Cdhr1	protein_coding	0.872102	3.21548	3.95487	0.813045	0.416192	NA
ENSMUSG00000085500	Gm16976	processed_transcript	0.872102	3.21548	3.95487	0.813045	0.416192	NA
ENSMUSG00000021848	Otx2	protein_coding	0.872102	3.21548	3.95487	0.813045	0.416192	NA
ENSMUSG00000071262	Zfp957	protein_coding	0.872102	3.21548	3.95487	0.813045	0.416192	NA
ENSMUSG00000076039	Gm22137	miRNA	0.872102	3.21548	3.95487	0.813045	0.416192	NA
ENSMUSG00000076972	Mir193b	miRNA	0.872102	3.21548	3.95487	0.813045	0.416192	NA
ENSMUSG00000098043	Gm26980	pseudogene	0.872102	3.21548	3.95487	0.813045	0.416192	NA
ENSMUSG00000075286	Gm1968	protein_coding	0.872102	3.21548	3.95487	0.813045	0.416192	NA
ENSMUSG00000060534	Dcc	protein_coding	0.872102	3.21548	3.95487	0.813045	0.416192	NA
ENSMUSG00000024647	Cbln2	protein_coding	0.872102	3.21548	3.95487	0.813045	0.416192	NA
ENSMUSG00000073514	Dok6	protein_coding	0.872102	3.21548	3.95487	0.813045	0.416192	NA
ENSMUSG00000093772	4931403E22Rik	processed_transcript	0.872102	3.21548	3.95487	0.813045	0.416192	NA
ENSMUSG00000086779	Gm13562	processed_transcript	0.872102	3.21548	3.95487	0.813045	0.416192	NA
ENSMUSG00000085397	Gm13524	antisense	0.872102	3.21548	3.95487	0.813045	0.416192	NA
ENSMUSG00000082836	Gm13612	pseudogene	0.872102	3.21548	3.95487	0.813045	0.416192	NA
ENSMUSG00000099206	U6	snRNA	0.872102	3.21548	3.95487	0.813045	0.416192	NA
ENSMUSG00000087158	Gm14093	sense_intronic	0.872102	3.21548	3.95487	0.813045	0.416192	NA
ENSMUSG00000027470	Mylk2	protein_coding	0.872102	3.21548	3.95487	0.813045	0.416192	NA
ENSMUSG00000074571	1700101G07Rik	protein_coding	0.872102	3.21548	3.95487	0.813045	0.416192	NA
ENSMUSG00000097879	Gm26869	lincRNA	0.872102	3.21548	3.95487	0.813045	0.416192	NA
ENSMUSG00000083353	Gm12540	pseudogene	0.872102	3.21548	3.95487	0.813045	0.416192	NA
ENSMUSG00000028654	Mycl	protein_coding	0.872102	3.21548	3.95487	0.813045	0.416192	NA
ENSMUSG00000073716	Gm13241	pseudogene	0.872102	3.21548	3.95487	0.813045	0.416192	NA
ENSMUSG00000029032	Arhgef16	protein_coding	0.872102	3.21548	3.95487	0.813045	0.416192	NA
ENSMUSG00000029188	Slc34a2	protein_coding	0.872102	3.21548	3.95487	0.813045	0.416192	NA
ENSMUSG00000072647	Adam1a	protein_coding	0.872102	3.21548	3.95487	0.813045	0.416192	NA
ENSMUSG00000094671	Gm20382	protein_coding	0.872102	3.21548	3.95487	0.813045	0.416192	NA
ENSMUSG00000041468	Gpr12	protein_coding	0.872102	3.21548	3.95487	0.813045	0.416192	NA
ENSMUSG00000090773	Vmn2r-ps69	pseudogene	0.872102	3.21548	3.95487	0.813045	0.416192	NA
ENSMUSG00000097701	Gm17508	lincRNA	0.872102	3.21548	3.95487	0.813045	0.416192	NA
ENSMUSG00000070287	Slc35g2	protein_coding	0.872102	3.21548	3.95487	0.813045	0.416192	NA
ENSMUSG00000058670	4932411N23Rik	protein_coding	0.872102	3.21548	3.95487	0.813045	0.416192	NA
ENSMUSG00000022220	Adcy4	protein_coding	52.8071	3.21492	0.592429	5.42667	5.74e-08	5.7e-06
ENSMUSG00000085063	Gm16024	antisense	3.30084	3.2136	2.22523	1.44416	0.148693	0.606658
ENSMUSG00000097365	C030034L19Rik	lincRNA	8.56533	3.21051	1.19873	2.67826	0.00740049	0.115595
ENSMUSG00000071256	Zfp213	protein_coding	4.92617	3.20854	1.75373	1.82955	0.0673171	0.422115
ENSMUSG00000051225	Fam83a	protein_coding	5.98019	-3.20697	3.80891	-0.841965	0.399808	0.842885
ENSMUSG00000084834	4930565N06Rik	antisense	1.90157	3.20686	2.68029	1.19646	0.231517	NA
ENSMUSG00000023979	Guca1b	protein_coding	1.89777	3.204	2.6776	1.19659	0.231465	NA
ENSMUSG00000050777	Tmem37	protein_coding	71.5352	3.20339	0.521451	6.14322	8.09e-10	1.14e-07
ENSMUSG00000072596	Ear2	protein_coding	4.57376	-3.19781	1.71771	-1.86167	0.0626498	0.405527
ENSMUSG00000006464	Bbs1	protein_coding	8.07965	-3.19189	1.4472	-2.20556	0.0274147	0.261522
ENSMUSG00000028794	A3galt2	protein_coding	1.72014	-3.19135	3.07201	-1.03885	0.298876	NA
ENSMUSG00000030895	Hpx	protein_coding	1.83843	3.19093	2.77956	1.148	0.250969	NA
ENSMUSG00000084284	Tpt1-ps6	pseudogene	1.71664	-3.19052	2.76492	-1.15393	0.24853	NA
ENSMUSG00000083988	Rps10-ps4	pseudogene	1.71118	-3.19049	2.76797	-1.15265	0.249055	NA
ENSMUSG00000039103	Nexn	protein_coding	6.06716	-3.18826	1.54007	-2.07021	0.0384325	0.31583
ENSMUSG00000097236	4831440E17Rik	lincRNA	3.25457	3.18536	1.99896	1.59351	0.111046	0.528987
ENSMUSG00000030769	Slc5a11	protein_coding	1.71139	-3.18361	3.07693	-1.03467	0.300824	NA
ENSMUSG00000047822	Gm6484	protein_coding	1.82749	3.1819	2.73136	1.16495	0.244038	NA
ENSMUSG00000086191	1110035M17Rik	antisense	1.81275	3.17997	2.53953	1.25219	0.210501	NA
ENSMUSG00000083325	Gm14121	pseudogene	1.72445	-3.17521	2.62297	-1.21054	0.226073	NA
ENSMUSG00000064741	Snord14a	snoRNA	2.98666	-3.16944	2.30218	-1.37671	0.168602	0.64021
ENSMUSG00000031802	Phxr4	protein_coding	3.23672	-3.16162	2.23039	-1.41752	0.156332	0.620129
ENSMUSG00000087632	Gm6058	pseudogene	0.844382	3.15768	3.95682	0.798035	0.42485	NA
ENSMUSG00000026609	Ush2a	protein_coding	0.844382	3.15768	3.95682	0.798035	0.42485	NA
ENSMUSG00000020090	Npffr1	protein_coding	0.844382	3.15768	3.95682	0.798035	0.42485	NA
ENSMUSG00000085111	Ascl4	protein_coding	0.844382	3.15768	3.95682	0.798035	0.42485	NA
ENSMUSG00000074695	Il22	protein_coding	0.844382	3.15768	3.95682	0.798035	0.42485	NA
ENSMUSG00000083303	Gm12110	pseudogene	0.844382	3.15768	3.95682	0.798035	0.42485	NA
ENSMUSG00000084038	Gm11295	pseudogene	0.844382	3.15768	3.95682	0.798035	0.42485	NA
ENSMUSG00000095943	Gm25197	miRNA	0.844382	3.15768	3.95682	0.798035	0.42485	NA
ENSMUSG00000074768	Bhmt	protein_coding	0.844382	3.15768	3.95682	0.798035	0.42485	NA
ENSMUSG00000096642	Gm24870	snRNA	0.844382	3.15768	3.95682	0.798035	0.42485	NA
ENSMUSG00000097533	Gm26590	lincRNA	0.844382	3.15768	3.95682	0.798035	0.42485	NA
ENSMUSG00000025370	Cdh9	protein_coding	0.844382	3.15768	3.95682	0.798035	0.42485	NA
ENSMUSG00000022615	Tymp	protein_coding	0.844382	3.15768	3.95682	0.798035	0.42485	NA
ENSMUSG00000040775	Gm9772	protein_coding	0.844382	3.15768	3.95682	0.798035	0.42485	NA
ENSMUSG00000041293	Gpr110	protein_coding	0.844382	3.15768	3.95682	0.798035	0.42485	NA
ENSMUSG00000084285	Gm13451	pseudogene	0.844382	3.15768	3.95682	0.798035	0.42485	NA
ENSMUSG00000084798	4930533B01Rik	antisense	0.844382	3.15768	3.95682	0.798035	0.42485	NA
ENSMUSG00000027316	Gfra4	protein_coding	0.844382	3.15768	3.95682	0.798035	0.42485	NA
ENSMUSG00000077565	Gm23201	snoRNA	0.844382	3.15768	3.95682	0.798035	0.42485	NA
ENSMUSG00000027973	1700006A11Rik	protein_coding	0.844382	3.15768	3.95682	0.798035	0.42485	NA
ENSMUSG00000044365	Cxxc4	protein_coding	0.844382	3.15768	3.95682	0.798035	0.42485	NA
ENSMUSG00000082398	Gm11927	pseudogene	0.844382	3.15768	3.95682	0.798035	0.42485	NA
ENSMUSG00000070997	1700055D18Rik	protein_coding	0.844382	3.15768	3.95682	0.798035	0.42485	NA
ENSMUSG00000087659	Gm12606	lincRNA	0.844382	3.15768	3.95682	0.798035	0.42485	NA
ENSMUSG00000099322	AL669834.1	miRNA	0.844382	3.15768	3.95682	0.798035	0.42485	NA
ENSMUSG00000098693	SNORA32	snoRNA	0.844382	3.15768	3.95682	0.798035	0.42485	NA
ENSMUSG00000087356	Gm13856	antisense	0.844382	3.15768	3.95682	0.798035	0.42485	NA
ENSMUSG00000030093	Wnt7a	protein_coding	0.844382	3.15768	3.95682	0.798035	0.42485	NA
ENSMUSG00000030020	Prickle2	protein_coding	0.844382	3.15768	3.95682	0.798035	0.42485	NA
ENSMUSG00000094113	5430401F13Rik	protein_coding	0.844382	3.15768	3.95682	0.798035	0.42485	NA
ENSMUSG00000077903	Mir294	miRNA	0.844382	3.15768	3.95682	0.798035	0.42485	NA
ENSMUSG00000030494	Rhpn2	protein_coding	0.844382	3.15768	3.95682	0.798035	0.42485	NA
ENSMUSG00000070424	Art5	protein_coding	0.844382	3.15768	3.95682	0.798035	0.42485	NA
ENSMUSG00000043668	Tox3	protein_coding	0.844382	3.15768	3.95682	0.798035	0.42485	NA
ENSMUSG00000031872	Bean1	protein_coding	0.844382	3.15768	3.95682	0.798035	0.42485	NA
ENSMUSG00000031962	Cdh15	protein_coding	0.844382	3.15768	3.95682	0.798035	0.42485	NA
ENSMUSG00000081343	Gm16071	pseudogene	0.844382	3.15768	3.95682	0.798035	0.42485	NA
ENSMUSG00000088701	Gm25553	rRNA	0.844382	3.15768	3.95682	0.798035	0.42485	NA
ENSMUSG00000073125	Xlr3b	protein_coding	0.844382	3.15768	3.95682	0.798035	0.42485	NA
ENSMUSG00000042282	Gucy2f	protein_coding	0.844382	3.15768	3.95682	0.798035	0.42485	NA
ENSMUSG00000073590	3222401L13Rik	protein_coding	4.72077	3.15577	1.95374	1.61525	0.106257	0.519937
ENSMUSG00000073489	Ifi204	protein_coding	212.256	3.1551	0.361009	8.73966	2.34e-18	9.61e-16
ENSMUSG00000089057	Gm23349	snRNA	0.775633	-3.15406	3.96517	-0.795442	0.426356	NA
ENSMUSG00000026640	Plxna2	protein_coding	0.775633	-3.15406	3.96517	-0.795442	0.426356	NA
ENSMUSG00000089023	Gm25011	snoRNA	0.775633	-3.15406	3.96517	-0.795442	0.426356	NA
ENSMUSG00000088553	Gm22101	snRNA	0.775633	-3.15406	3.96517	-0.795442	0.426356	NA
ENSMUSG00000086686	F630206G17Rik	processed_transcript	0.775633	-3.15406	3.96517	-0.795442	0.426356	NA
ENSMUSG00000089676	B230217C12Rik	protein_coding	0.775633	-3.15406	3.96517	-0.795442	0.426356	NA
ENSMUSG00000083748	Gm11662	pseudogene	0.775633	-3.15406	3.96517	-0.795442	0.426356	NA
ENSMUSG00000041828	Abca8a	protein_coding	0.775633	-3.15406	3.96517	-0.795442	0.426356	NA
ENSMUSG00000096355	Ighv8-4	IG_LV_gene	0.775633	-3.15406	3.96517	-0.795442	0.426356	NA
ENSMUSG00000095127	Ighv1-82	IG_LV_gene	0.775633	-3.15406	3.96517	-0.795442	0.426356	NA
ENSMUSG00000084788	Gm11342	lincRNA	0.775633	-3.15406	3.96517	-0.795442	0.426356	NA
ENSMUSG00000050612	Txndc2	protein_coding	0.775633	-3.15406	3.96517	-0.795442	0.426356	NA
ENSMUSG00000097025	Gm26558	protein_coding	0.775633	-3.15406	3.96517	-0.795442	0.426356	NA
ENSMUSG00000078129	Actl10	protein_coding	0.775633	-3.15406	3.96517	-0.795442	0.426356	NA
ENSMUSG00000028435	Aqp3	protein_coding	0.775633	-3.15406	3.96517	-0.795442	0.426356	NA
ENSMUSG00000050215	Olfr70	protein_coding	0.775633	-3.15406	3.96517	-0.795442	0.426356	NA
ENSMUSG00000039653	Baat	protein_coding	0.775633	-3.15406	3.96517	-0.795442	0.426356	NA
ENSMUSG00000073733	Rsg1	protein_coding	0.775633	-3.15406	3.96517	-0.795442	0.426356	NA
ENSMUSG00000097904	Gm26711	lincRNA	0.775633	-3.15406	3.96517	-0.795442	0.426356	NA
ENSMUSG00000093041	Gm26455	miRNA	0.775633	-3.15406	3.96517	-0.795442	0.426356	NA
ENSMUSG00000045345	9530056K15Rik	pseudogene	0.775633	-3.15406	3.96517	-0.795442	0.426356	NA
ENSMUSG00000084965	Gm13857	pseudogene	0.775633	-3.15406	3.96517	-0.795442	0.426356	NA
ENSMUSG00000029837	1700111E14Rik	protein_coding	0.775633	-3.15406	3.96517	-0.795442	0.426356	NA
ENSMUSG00000045441	Gprin3	protein_coding	0.775633	-3.15406	3.96517	-0.795442	0.426356	NA
ENSMUSG00000030329	Pianp	protein_coding	0.775633	-3.15406	3.96517	-0.795442	0.426356	NA
ENSMUSG00000071112	B230216G23Rik	protein_coding	0.775633	-3.15406	3.96517	-0.795442	0.426356	NA
ENSMUSG00000078380	Gm6096	protein_coding	0.775633	-3.15406	3.96517	-0.795442	0.426356	NA
ENSMUSG00000082922	Gm6939	pseudogene	0.775633	-3.15406	3.96517	-0.795442	0.426356	NA
ENSMUSG00000032034	Kcnj5	protein_coding	0.775633	-3.15406	3.96517	-0.795442	0.426356	NA
ENSMUSG00000032357	Tinag	protein_coding	0.775633	-3.15406	3.96517	-0.795442	0.426356	NA
ENSMUSG00000098161	Gm26975	lincRNA	0.775633	-3.15406	3.96517	-0.795442	0.426356	NA
ENSMUSG00000081526	Gm7219	pseudogene	0.775633	-3.15406	3.96517	-0.795442	0.426356	NA
ENSMUSG00000031253	Srpx2	protein_coding	0.775633	-3.15406	3.96517	-0.795442	0.426356	NA
ENSMUSG00000044550	Tceal3	protein_coding	0.775633	-3.15406	3.96517	-0.795442	0.426356	NA
ENSMUSG00000029127	Zbtb49	protein_coding	3.50514	3.15306	1.93026	1.63349	0.102366	0.51138
ENSMUSG00000036264	Fstl4	protein_coding	0.774758	-3.15253	3.96523	-0.795044	0.426588	NA
ENSMUSG00000086961	Gm12946	antisense	0.774758	-3.15253	3.96523	-0.795044	0.426588	NA
ENSMUSG00000087439	Gm15788	antisense	1.78836	3.15123	3.04311	1.03553	0.300422	NA
ENSMUSG00000083233	Gm13406	pseudogene	1.78923	3.15122	3.04259	1.0357	0.300341	NA
ENSMUSG00000043760	Pkhd1	protein_coding	0.773882	-3.151	3.96529	-0.794645	0.42682	NA
ENSMUSG00000078452	Raet1d	protein_coding	0.773007	-3.14947	3.96535	-0.794247	0.427052	NA
ENSMUSG00000083193	4930595D18Rik	protein_coding	0.773007	-3.14947	3.96535	-0.794247	0.427052	NA
ENSMUSG00000032852	Rspo4	protein_coding	0.773007	-3.14947	3.96535	-0.794247	0.427052	NA
ENSMUSG00000083385	Gm11411	pseudogene	0.773007	-3.14947	3.96535	-0.794247	0.427052	NA
ENSMUSG00000093760	Gm20678	pseudogene	0.838917	3.14876	3.93572	0.800046	0.423684	NA
ENSMUSG00000046408	1700067K01Rik	protein_coding	0.838917	3.14876	3.93572	0.800046	0.423684	NA
ENSMUSG00000031760	Mt3	protein_coding	0.838917	3.14876	3.93572	0.800046	0.423684	NA
ENSMUSG00000088775	Gm26037	misc_RNA	0.771256	-3.1464	3.96548	-0.793449	0.427516	NA
ENSMUSG00000034107	Ano7	protein_coding	0.771256	-3.1464	3.96548	-0.793449	0.427516	NA
ENSMUSG00000042671	Rgs8	protein_coding	0.771256	-3.1464	3.96548	-0.793449	0.427516	NA
ENSMUSG00000088246	Gm25911	miRNA	0.771256	-3.1464	3.96548	-0.793449	0.427516	NA
ENSMUSG00000035189	Ano4	protein_coding	0.771256	-3.1464	3.96548	-0.793449	0.427516	NA
ENSMUSG00000053825	Ppfia2	protein_coding	0.771256	-3.1464	3.96548	-0.793449	0.427516	NA
ENSMUSG00000040258	Nxph4	protein_coding	0.771256	-3.1464	3.96548	-0.793449	0.427516	NA
ENSMUSG00000061984	Olfr392	protein_coding	0.771256	-3.1464	3.96548	-0.793449	0.427516	NA
ENSMUSG00000088670	Gm23663	snoRNA	0.771256	-3.1464	3.96548	-0.793449	0.427516	NA
ENSMUSG00000057160	Gm16372	protein_coding	0.771256	-3.1464	3.96548	-0.793449	0.427516	NA
ENSMUSG00000095343	Gm6132	pseudogene	0.771256	-3.1464	3.96548	-0.793449	0.427516	NA
ENSMUSG00000077380	Gm22661	snoRNA	0.771256	-3.1464	3.96548	-0.793449	0.427516	NA
ENSMUSG00000065643	Gm25897	snRNA	0.771256	-3.1464	3.96548	-0.793449	0.427516	NA
ENSMUSG00000085612	Gm15868	antisense	0.771256	-3.1464	3.96548	-0.793449	0.427516	NA
ENSMUSG00000050685	Ccdc54	protein_coding	0.771256	-3.1464	3.96548	-0.793449	0.427516	NA
ENSMUSG00000075525	Gm10849	pseudogene	0.771256	-3.1464	3.96548	-0.793449	0.427516	NA
ENSMUSG00000041911	Dlx1	protein_coding	0.771256	-3.1464	3.96548	-0.793449	0.427516	NA
ENSMUSG00000082318	Gm14162	pseudogene	0.771256	-3.1464	3.96548	-0.793449	0.427516	NA
ENSMUSG00000042662	Dusp15	protein_coding	0.771256	-3.1464	3.96548	-0.793449	0.427516	NA
ENSMUSG00000085754	Gm15886	antisense	0.771256	-3.1464	3.96548	-0.793449	0.427516	NA
ENSMUSG00000028979	Masp2	protein_coding	0.771256	-3.1464	3.96548	-0.793449	0.427516	NA
ENSMUSG00000072941	Sod3	protein_coding	0.771256	-3.1464	3.96548	-0.793449	0.427516	NA
ENSMUSG00000086753	Gm15751	processed_transcript	0.771256	-3.1464	3.96548	-0.793449	0.427516	NA
ENSMUSG00000088482	Gm23641	snRNA	0.771256	-3.1464	3.96548	-0.793449	0.427516	NA
ENSMUSG00000090631	Olfr456	protein_coding	0.771256	-3.1464	3.96548	-0.793449	0.427516	NA
ENSMUSG00000030255	Sspn	protein_coding	0.771256	-3.1464	3.96548	-0.793449	0.427516	NA
ENSMUSG00000030382	Slc27a5	protein_coding	0.771256	-3.1464	3.96548	-0.793449	0.427516	NA
ENSMUSG00000062132	Gm1082	antisense	0.771256	-3.1464	3.96548	-0.793449	0.427516	NA
ENSMUSG00000046372	Gm5590	pseudogene	0.771256	-3.1464	3.96548	-0.793449	0.427516	NA
ENSMUSG00000044139	Prss53	protein_coding	0.771256	-3.1464	3.96548	-0.793449	0.427516	NA
ENSMUSG00000089776	Gm15684	antisense	0.771256	-3.1464	3.96548	-0.793449	0.427516	NA
ENSMUSG00000038112	AW551984	protein_coding	0.771256	-3.1464	3.96548	-0.793449	0.427516	NA
ENSMUSG00000049281	Scn3b	protein_coding	0.771256	-3.1464	3.96548	-0.793449	0.427516	NA
ENSMUSG00000056271	Lman1l	protein_coding	0.771256	-3.1464	3.96548	-0.793449	0.427516	NA
ENSMUSG00000032292	Nr2e3	protein_coding	0.771256	-3.1464	3.96548	-0.793449	0.427516	NA
ENSMUSG00000086596	Susd5	protein_coding	0.771256	-3.1464	3.96548	-0.793449	0.427516	NA
ENSMUSG00000037455	Slc18b1	protein_coding	6.95521	3.14336	1.42409	2.20728	0.0272942	0.261149
ENSMUSG00000022219	Cideb	protein_coding	0.780082	-3.14009	3.96573	-0.791805	0.428474	NA
ENSMUSG00000010601	Apol7a	protein_coding	0.780082	-3.14009	3.96573	-0.791805	0.428474	NA
ENSMUSG00000041750	Cd1d2	protein_coding	0.780082	-3.14009	3.96573	-0.791805	0.428474	NA
ENSMUSG00000098184	Gm27011	antisense	0.780082	-3.14009	3.96573	-0.791805	0.428474	NA
ENSMUSG00000093798	Gm8355	pseudogene	0.833451	3.13981	3.92213	0.800538	0.423399	NA
ENSMUSG00000029352	Crybb3	protein_coding	0.833451	3.13981	3.92213	0.800538	0.423399	NA
ENSMUSG00000056366	Fabp3-ps1	protein_coding	1.67198	-3.13934	2.81844	-1.11386	0.265341	NA
ENSMUSG00000031138	F9	protein_coding	3.24057	-3.13811	2.02963	-1.54615	0.122069	0.552014
ENSMUSG00000086454	4930500J02Rik	processed_transcript	3.1577	-3.13415	2.33147	-1.34428	0.178858	0.655865
ENSMUSG00000083674	Zfp133-ps	pseudogene	1.64233	-3.13377	2.83527	-1.10528	0.269038	NA
ENSMUSG00000067377	Tspan6	protein_coding	1.64233	-3.13377	2.83527	-1.10528	0.269038	NA
ENSMUSG00000062515	Fabp4	protein_coding	266.026	3.13226	0.275026	11.389	4.75e-30	3.51e-27
ENSMUSG00000018973	Hoxb1	protein_coding	0.827985	3.13087	3.93212	0.796229	0.425899	NA
ENSMUSG00000033022	Cdo1	protein_coding	0.827985	3.13087	3.93212	0.796229	0.425899	NA
ENSMUSG00000081953	Gm12435	pseudogene	0.827985	3.13087	3.93212	0.796229	0.425899	NA
ENSMUSG00000025855	Prkar1b	protein_coding	7.79731	3.12979	1.50655	2.07745	0.0377601	0.312387
ENSMUSG00000087492	Gm15700	antisense	1.67468	-3.12896	2.81096	-1.11313	0.265653	NA
ENSMUSG00000026211	Obsl1	protein_coding	0.82252	3.12188	3.95807	0.788739	0.430265	NA
ENSMUSG00000024810	Il33	protein_coding	0.82252	3.12188	3.95807	0.788739	0.430265	NA
ENSMUSG00000018263	Tbx5	protein_coding	0.82252	3.12188	3.95807	0.788739	0.430265	NA
ENSMUSG00000053044	Cd8b1	protein_coding	0.82252	3.12188	3.95807	0.788739	0.430265	NA
ENSMUSG00000068579	Rpl7a-ps3	protein_coding	0.820856	3.11888	3.95818	0.78796	0.43072	NA
ENSMUSG00000015314	Slamf6	protein_coding	0.817054	3.11281	3.95839	0.786383	0.431643	NA
ENSMUSG00000019787	Trdn	protein_coding	0.817054	3.11281	3.95839	0.786383	0.431643	NA
ENSMUSG00000003341	Atp8b3	protein_coding	0.817054	3.11281	3.95839	0.786383	0.431643	NA
ENSMUSG00000096208	Gm22070	snRNA	0.817054	3.11281	3.95839	0.786383	0.431643	NA
ENSMUSG00000001444	Tbx21	protein_coding	0.817054	3.11281	3.95839	0.786383	0.431643	NA
ENSMUSG00000001901	Kcnh6	protein_coding	0.817054	3.11281	3.95839	0.786383	0.431643	NA
ENSMUSG00000091311	Spata31d1b	protein_coding	0.817054	3.11281	3.95839	0.786383	0.431643	NA
ENSMUSG00000098220	Gm27031	lincRNA	0.817054	3.11281	3.95839	0.786383	0.431643	NA
ENSMUSG00000037386	Rims2	protein_coding	0.817054	3.11281	3.95839	0.786383	0.431643	NA
ENSMUSG00000079022	Col22a1	protein_coding	0.817054	3.11281	3.95839	0.786383	0.431643	NA
ENSMUSG00000043329	Gm8849	pseudogene	0.817054	3.11281	3.95839	0.786383	0.431643	NA
ENSMUSG00000055497	Gm9974	pseudogene	0.817054	3.11281	3.95839	0.786383	0.431643	NA
ENSMUSG00000038168	Leprel1	protein_coding	0.817054	3.11281	3.95839	0.786383	0.431643	NA
ENSMUSG00000023935	Spats1	protein_coding	0.817054	3.11281	3.95839	0.786383	0.431643	NA
ENSMUSG00000092679	Mir5129	miRNA	0.817054	3.11281	3.95839	0.786383	0.431643	NA
ENSMUSG00000087362	Gm13710	lincRNA	0.817054	3.11281	3.95839	0.786383	0.431643	NA
ENSMUSG00000027261	Hao1	protein_coding	0.817054	3.11281	3.95839	0.786383	0.431643	NA
ENSMUSG00000040998	Npnt	protein_coding	0.817054	3.11281	3.95839	0.786383	0.431643	NA
ENSMUSG00000047940	Stpg2	protein_coding	0.817054	3.11281	3.95839	0.786383	0.431643	NA
ENSMUSG00000028631	Kcnq4	protein_coding	0.817054	3.11281	3.95839	0.786383	0.431643	NA
ENSMUSG00000085961	Gm15904	antisense	0.817054	3.11281	3.95839	0.786383	0.431643	NA
ENSMUSG00000083852	Gm13007	pseudogene	0.817054	3.11281	3.95839	0.786383	0.431643	NA
ENSMUSG00000098233	Gm26954	antisense	0.817054	3.11281	3.95839	0.786383	0.431643	NA
ENSMUSG00000059244	Gm10062	lincRNA	0.817054	3.11281	3.95839	0.786383	0.431643	NA
ENSMUSG00000033805	Ephx4	protein_coding	0.817054	3.11281	3.95839	0.786383	0.431643	NA
ENSMUSG00000090558	Gm17202	antisense	0.817054	3.11281	3.95839	0.786383	0.431643	NA
ENSMUSG00000067010	Vmn2r10	protein_coding	0.817054	3.11281	3.95839	0.786383	0.431643	NA
ENSMUSG00000056771	Gm10010	protein_coding	0.817054	3.11281	3.95839	0.786383	0.431643	NA
ENSMUSG00000047228	BC048546	protein_coding	0.817054	3.11281	3.95839	0.786383	0.431643	NA
ENSMUSG00000061099	Gapdhs	protein_coding	0.817054	3.11281	3.95839	0.786383	0.431643	NA
ENSMUSG00000002190	Clgn	protein_coding	0.817054	3.11281	3.95839	0.786383	0.431643	NA
ENSMUSG00000047986	Palm3	protein_coding	0.817054	3.11281	3.95839	0.786383	0.431643	NA
ENSMUSG00000098075	Gm26994	antisense	0.817054	3.11281	3.95839	0.786383	0.431643	NA
ENSMUSG00000095892	Rnu5g	snRNA	0.817054	3.11281	3.95839	0.786383	0.431643	NA
ENSMUSG00000039452	Snx22	protein_coding	0.817054	3.11281	3.95839	0.786383	0.431643	NA
ENSMUSG00000031274	Col4a5	protein_coding	0.817054	3.11281	3.95839	0.786383	0.431643	NA
ENSMUSG00000088369	Gm23501	misc_RNA	0.817054	3.11281	3.95839	0.786383	0.431643	NA
ENSMUSG00000026548	Slamf9	protein_coding	9.9068	3.11031	1.21521	2.55948	0.010483	0.144652
ENSMUSG00000069302	Hist1h2ah	protein_coding	0.815391	3.10933	3.61718	0.8596	0.390009	NA
ENSMUSG00000052861	Dnah6	protein_coding	3.77835	3.10617	2.16922	1.43193	0.152163	0.61331
ENSMUSG00000097814	Gm5101	lincRNA	5.69095	-3.10597	1.81201	-1.7141	0.0865105	0.472026
ENSMUSG00000042672	Dcst1	protein_coding	1.73251	3.10352	2.51435	1.23432	0.217083	NA
ENSMUSG00000027296	Itpka	protein_coding	8.97671	3.09937	3.0273	1.02381	0.305927	0.786085
ENSMUSG00000083894	Gm11489	pseudogene	4.63939	-3.09366	1.77291	-1.74496	0.0809924	0.457813
ENSMUSG00000097628	Gm2383	pseudogene	0.804459	3.09125	3.63518	0.85037	0.39512	NA
ENSMUSG00000083572	Gm11849	pseudogene	0.804459	3.09125	3.63518	0.85037	0.39512	NA
ENSMUSG00000079293	Clec7a	polymorphic_pseudogene	685.303	3.08876	0.269373	11.4665	1.94e-30	1.51e-27
ENSMUSG00000021759	Ppap2a	protein_coding	7.60322	3.08389	1.29673	2.3782	0.0173972	0.202274
ENSMUSG00000097685	Gm26646	lincRNA	4.87764	3.08361	1.80982	1.70383	0.0884132	0.477451
ENSMUSG00000028688	Toe1	protein_coding	6.09963	3.08338	1.42594	2.16235	0.0305909	0.277607
ENSMUSG00000097304	Rpl31-ps15	pseudogene	2.94861	-3.08269	1.98212	-1.55525	0.119887	0.547322
ENSMUSG00000084224	Gm12337	pseudogene	3.02058	3.08252	2.1317	1.44604	0.148166	0.605912
ENSMUSG00000097734	B930082K07Rik	lincRNA	3.12128	-3.0824	2.23489	-1.37922	0.167828	0.639332
ENSMUSG00000094452	Gm22623	snRNA	0.798993	3.08221	3.95949	0.778435	0.436312	NA
ENSMUSG00000064907	Gm25405	snRNA	0.798993	3.08221	3.95949	0.778435	0.436312	NA
ENSMUSG00000066489	Rpl26-ps2	pseudogene	1.5968	-3.07971	2.84951	-1.08079	0.279793	NA
ENSMUSG00000038567	Cyp24a1	protein_coding	1.5968	-3.07971	2.84951	-1.08079	0.279793	NA
ENSMUSG00000023011	Faim2	protein_coding	1.62032	-3.07962	2.83513	-1.08623	0.277375	NA
ENSMUSG00000093203	Gm22411	miRNA	1.62032	-3.07962	2.83513	-1.08623	0.277375	NA
ENSMUSG00000097719	Rpl31-ps18	pseudogene	0.79733	3.07913	3.9596	0.777635	0.436784	NA
ENSMUSG00000086430	4930551O13Rik	antisense	0.79733	3.07913	3.9596	0.777635	0.436784	NA
ENSMUSG00000087485	Gm13383	lincRNA	0.79733	3.07913	3.9596	0.777635	0.436784	NA
ENSMUSG00000051331	Cacna1c	protein_coding	0.79733	3.07913	3.9596	0.777635	0.436784	NA
ENSMUSG00000090674	Gm17082	pseudogene	1.60562	-3.07912	3.15693	-0.975353	0.329385	NA
ENSMUSG00000039834	Zfp335	protein_coding	1.59767	-3.07899	2.63463	-1.16866	0.24254	NA
ENSMUSG00000025270	Alas2	protein_coding	1.62915	-3.07892	3.14082	-0.980289	0.326943	NA
ENSMUSG00000072960	BC065397	protein_coding	1.70273	3.07683	2.78055	1.10656	0.268486	NA
ENSMUSG00000090737	Gm6788	pseudogene	0.791864	3.06983	3.63831	0.84375	0.398809	NA
ENSMUSG00000020363	Gfpt2	protein_coding	9.08411	-3.06045	1.37822	-2.22058	0.0263793	0.255406
ENSMUSG00000070427	Il18bp	protein_coding	142.668	3.06027	0.402867	7.59623	3.05e-14	8.05e-12
ENSMUSG00000087175	Gm15133	antisense	4.46746	3.05861	1.8395	1.66273	0.0963656	0.49585
ENSMUSG00000039131	Gipc2	protein_coding	5.98375	3.05818	1.53406	1.99352	0.0462048	0.346201
ENSMUSG00000021704	Mtx3	protein_coding	18.0861	-3.05206	0.986392	-3.09416	0.0019737	0.0443692
ENSMUSG00000079014	Serpina3i	protein_coding	2.94462	3.04561	2.38933	1.27467	0.202425	0.687548
ENSMUSG00000081431	Gm15483	pseudogene	0.727474	-3.04526	3.9697	-0.767125	0.443007	NA
ENSMUSG00000067215	Usp51	protein_coding	4.38984	3.0443	2.26758	1.34253	0.179423	0.656308
ENSMUSG00000050702	Rfpl3s	protein_coding	1.67502	3.0441	3.11028	0.978722	0.327717	NA
ENSMUSG00000026575	Nme7	protein_coding	0.726598	-3.04286	3.79042	-0.802776	0.422104	NA
ENSMUSG00000099104	Gm17087	protein_coding	0.726598	-3.04286	3.79042	-0.802776	0.422104	NA
ENSMUSG00000060093	Hist1h4a	protein_coding	8.8539	3.04219	1.26302	2.40866	0.0160112	0.192551
ENSMUSG00000095969	Rnu1a1	snRNA	1.66194	3.04171	2.809	1.08285	0.278877	NA
ENSMUSG00000036523	Greb1	protein_coding	1.56502	-3.0396	3.17053	-0.958703	0.337708	NA
ENSMUSG00000030600	Lrfn1	protein_coding	1.54149	-3.0395	3.1877	-0.953507	0.340333	NA
ENSMUSG00000064202	4430402I18Rik	protein_coding	0.773804	3.03837	3.96111	0.76705	0.443052	NA
ENSMUSG00000064999	Gm26035	misc_RNA	0.773804	3.03837	3.96111	0.76705	0.443052	NA
ENSMUSG00000097664	Gm26765	lincRNA	1.53799	-3.03832	2.87097	-1.05829	0.289924	NA
ENSMUSG00000064380	Gm26448	snoRNA	6.19311	3.03545	1.70521	1.78011	0.0750585	0.444818
ENSMUSG00000019899	Lama2	protein_coding	1.55714	-3.03187	3.1757	-0.954707	0.339726	NA
ENSMUSG00000074283	Zfp109	protein_coding	1.55714	-3.03187	3.1757	-0.954707	0.339726	NA
ENSMUSG00000044125	9530080O11Rik	processed_transcript	1.55167	-3.03184	3.17969	-0.953503	0.340335	NA
ENSMUSG00000098039	Gm26925	pseudogene	1.55167	-3.03184	3.17969	-0.953503	0.340335	NA
ENSMUSG00000055912	Tmem150a	protein_coding	1.55167	-3.03184	3.17969	-0.953503	0.340335	NA
ENSMUSG00000084231	Gm11975	pseudogene	1.53361	-3.03176	3.19301	-0.949499	0.342367	NA
ENSMUSG00000085931	Gm12648	lincRNA	3.03021	-3.0311	2.04087	-1.4852	0.13749	0.58326
ENSMUSG00000021234	Fam161b	protein_coding	7.31497	3.02614	1.35467	2.23386	0.0254924	0.250888
ENSMUSG00000067613	5430421N21Rik	protein_coding	30.5727	-3.02123	0.67487	-4.47676	7.58e-06	0.000452
ENSMUSG00000018865	Sult4a1	protein_coding	0.762872	3.01921	3.96183	0.762074	0.446016	NA
ENSMUSG00000036492	Rnf39	protein_coding	0.762872	3.01921	3.96183	0.762074	0.446016	NA
ENSMUSG00000038987	1700019L03Rik	protein_coding	0.762872	3.01921	3.96183	0.762074	0.446016	NA
ENSMUSG00000053675	Tgm5	protein_coding	0.762872	3.01921	3.96183	0.762074	0.446016	NA
ENSMUSG00000080538	Gm25541	snRNA	22.2996	3.01659	0.934813	3.22695	0.00125119	0.0311774
ENSMUSG00000027993	Trim2	protein_coding	5.0063	3.00899	1.8491	1.62727	0.103679	0.514294
ENSMUSG00000085261	Gm13814	lincRNA	1.63676	3.00863	2.84497	1.05752	0.290272	NA
ENSMUSG00000035864	Syt1	protein_coding	1.69024	3.00855	2.81405	1.06912	0.285018	NA
ENSMUSG00000058656	Samd12	protein_coding	7.21216	3.00334	1.37066	2.19116	0.0284403	0.266596
ENSMUSG00000087179	Gm14230	lincRNA	1.62709	3.00031	2.85007	1.05271	0.292472	NA
ENSMUSG00000074892	B3galt5	protein_coding	0.750278	2.99657	3.96269	0.756194	0.449533	NA
ENSMUSG00000097740	E030044B06Rik	lincRNA	0.750278	2.99657	3.96269	0.756194	0.449533	NA
ENSMUSG00000031273	Col4a6	protein_coding	0.750278	2.99657	3.96269	0.756194	0.449533	NA
ENSMUSG00000028268	Gbp3	protein_coding	57.6456	2.99627	0.550129	5.44648	5.14e-08	5.17e-06
ENSMUSG00000083276	Gm13551	pseudogene	1.60863	2.99071	3.14573	0.950721	0.341746	NA
ENSMUSG00000036964	Trim17	protein_coding	0.744812	2.98677	3.96307	0.753649	0.45106	NA
ENSMUSG00000083192	Rpl31-ps12	pseudogene	0.744812	2.98677	3.96307	0.753649	0.45106	NA
ENSMUSG00000096980	Gm26526	lincRNA	0.744812	2.98677	3.96307	0.753649	0.45106	NA
ENSMUSG00000074121	Ntf5	protein_coding	7.11767	2.98349	1.41574	2.10737	0.0350855	0.299841
ENSMUSG00000015665	Awat1	protein_coding	1.5116	-2.97592	2.9139	-1.02128	0.30712	NA
ENSMUSG00000072663	Spef2	protein_coding	12.6781	2.9725	1.14106	2.60502	0.00918685	0.134148
ENSMUSG00000081752	Gm14680	pseudogene	7.97716	2.97018	1.27802	2.32405	0.020123	0.218588
ENSMUSG00000069515	Lyz1	protein_coding	9.79692	2.96524	1.29704	2.28617	0.0222446	0.231523
ENSMUSG00000064443	Gm26226	snRNA	2.60885	-2.96315	2.38027	-1.24488	0.213176	0.7012
ENSMUSG00000082093	Gm15928	pseudogene	5.90438	2.96053	1.47414	2.0083	0.0446112	0.33999
ENSMUSG00000027078	Ube2l6	protein_coding	173.669	2.95913	0.393406	7.52181	5.4e-14	1.4e-11
ENSMUSG00000085977	Gm5970	pseudogene	2.81314	2.95759	2.12033	1.39488	0.163053	0.631669
ENSMUSG00000026080	Chst10	protein_coding	0.726751	2.95367	3.96437	0.745055	0.456239	NA
ENSMUSG00000083242	Gm15659	pseudogene	0.726751	2.95367	3.96437	0.745055	0.456239	NA
ENSMUSG00000015222	Map2	protein_coding	0.726751	2.95367	3.96437	0.745055	0.456239	NA
ENSMUSG00000019893	Ros1	protein_coding	0.726751	2.95367	3.96437	0.745055	0.456239	NA
ENSMUSG00000042846	Lrrtm3	protein_coding	0.726751	2.95367	3.96437	0.745055	0.456239	NA
ENSMUSG00000096795	Zfp433	protein_coding	0.726751	2.95367	3.96437	0.745055	0.456239	NA
ENSMUSG00000047511	Olfr1396	protein_coding	0.726751	2.95367	3.96437	0.745055	0.456239	NA
ENSMUSG00000042678	Myo15	protein_coding	0.726751	2.95367	3.96437	0.745055	0.456239	NA
ENSMUSG00000064856	Gm23444	snRNA	0.726751	2.95367	3.96437	0.745055	0.456239	NA
ENSMUSG00000088015	Mir1932	miRNA	0.726751	2.95367	3.96437	0.745055	0.456239	NA
ENSMUSG00000062961	Ccdc177	protein_coding	0.726751	2.95367	3.96437	0.745055	0.456239	NA
ENSMUSG00000081191	Gm11271	pseudogene	0.726751	2.95367	3.96437	0.745055	0.456239	NA
ENSMUSG00000043145	Gm11292	processed_transcript	0.726751	2.95367	3.96437	0.745055	0.456239	NA
ENSMUSG00000083667	Gm11334	pseudogene	0.726751	2.95367	3.96437	0.745055	0.456239	NA
ENSMUSG00000097361	4930550C17Rik	lincRNA	0.726751	2.95367	3.96437	0.745055	0.456239	NA
ENSMUSG00000033834	Tpbpa	protein_coding	0.726751	2.95367	3.96437	0.745055	0.456239	NA
ENSMUSG00000090827	Gm8297	protein_coding	0.726751	2.95367	3.96437	0.745055	0.456239	NA
ENSMUSG00000091275	Gm3248	protein_coding	0.726751	2.95367	3.96437	0.745055	0.456239	NA
ENSMUSG00000089833	Gm16542	antisense	0.726751	2.95367	3.96437	0.745055	0.456239	NA
ENSMUSG00000022053	Ebf2	protein_coding	0.726751	2.95367	3.96437	0.745055	0.456239	NA
ENSMUSG00000034161	Scx	protein_coding	0.726751	2.95367	3.96437	0.745055	0.456239	NA
ENSMUSG00000001657	Hoxc8	protein_coding	0.726751	2.95367	3.96437	0.745055	0.456239	NA
ENSMUSG00000040694	Apobec2	protein_coding	0.726751	2.95367	3.96437	0.745055	0.456239	NA
ENSMUSG00000086735	Gm13977	antisense	0.726751	2.95367	3.96437	0.745055	0.456239	NA
ENSMUSG00000050468	Astl	protein_coding	0.726751	2.95367	3.96437	0.745055	0.456239	NA
ENSMUSG00000069074	Gm10258	protein_coding	0.726751	2.95367	3.96437	0.745055	0.456239	NA
ENSMUSG00000058174	Gm5148	protein_coding	0.726751	2.95367	3.96437	0.745055	0.456239	NA
ENSMUSG00000094487	Gm21958	protein_coding	0.726751	2.95367	3.96437	0.745055	0.456239	NA
ENSMUSG00000027833	Shox2	protein_coding	0.726751	2.95367	3.96437	0.745055	0.456239	NA
ENSMUSG00000097852	4933405D12Rik	lincRNA	0.726751	2.95367	3.96437	0.745055	0.456239	NA
ENSMUSG00000073779	B230314M03Rik	protein_coding	0.726751	2.95367	3.96437	0.745055	0.456239	NA
[truncated: 16,805 more rows]

## Sheet: S436A vs Vector
gene_id	gene_name	gene_biotype	baseMean	log2FoldChange	lfcSE	stat	pvalue	padj
ENSMUSG00000029561	Oasl2	protein_coding	1131.73	4.17466	0.192122	21.7292	1.09e-104	1.54e-100
ENSMUSG00000075602	Ly6a	protein_coding	5748.58	3.30767	0.155891	21.2179	6.53e-100	4.61e-96
ENSMUSG00000035692	Isg15	protein_coding	1230.75	4.07052	0.198312	20.5259	1.26e-93	5.96e-90
ENSMUSG00000020641	Rsad2	protein_coding	1053.63	5.05131	0.273684	18.4567	4.61e-76	1.63e-72			Data output from DESeq2.
ENSMUSG00000079017	Ifi27l2a	protein_coding	1537.02	4.12098	0.226772	18.1723	8.55e-74	2.42e-70
ENSMUSG00000025498	Irf7	protein_coding	551.431	3.7667	0.215764	17.4575	3.02e-68	7.11e-65				lfcSE = standard error of the log2FoldChange
ENSMUSG00000069919	Hba-a1	protein_coding	491.489	7.47293	0.453314	16.4851	4.69e-61	9.48e-58				stat = Wald statistic, the log2FoldChange divided by lfcSE, which is compared to a standard normal distribution
ENSMUSG00000002985	Apoe	protein_coding	478.063	4.62771	0.291662	15.8667	1.08e-56	1.9e-53				pvalue = two-tailed Wald test p-value
ENSMUSG00000030921	Trim30a	protein_coding	1040.21	2.59005	0.168188	15.3997	1.64e-53	2.58e-50				padj = Benjamini Hochberg adjusted p-value
ENSMUSG00000091649	Phf11b	protein_coding	294.215	5.42872	0.35456	15.3111	6.44e-53	9.11e-50
ENSMUSG00000034459	Ifit1	protein_coding	237.414	5.28822	0.354884	14.9013	3.23e-50	4.15e-47
ENSMUSG00000033355	Rtp4	protein_coding	580.738	3.84267	0.263913	14.5604	5.02e-48	5.91e-45
ENSMUSG00000074896	Ifit3	protein_coding	240.671	6.42118	0.458049	14.0185	1.2e-44	1.31e-41
ENSMUSG00000069516	Lyz2	protein_coding	22380.2	2.48666	0.186077	13.3636	9.87e-41	9.96e-38
ENSMUSG00000049037	Clec4a1	protein_coding	230.055	4.16562	0.318656	13.0725	4.73e-39	4.46e-36
ENSMUSG00000054404	Slfn5	protein_coding	325.541	4.31755	0.330901	13.0479	6.53e-39	5.77e-36
ENSMUSG00000000204	Slfn4	protein_coding	1061.59	2.62557	0.205749	12.761	2.71e-37	2.25e-34
ENSMUSG00000079293	Clec7a	polymorphic_pseudogene	455.183	2.58645	0.228103	11.339	8.41e-30	6.6e-27
ENSMUSG00000037921	Ddx60	protein_coding	424.805	3.1851	0.287333	11.085	1.48e-28	1.1e-25
ENSMUSG00000022014	Epsti1	protein_coding	248.635	3.21323	0.293576	10.9451	7.01e-28	4.95e-25
ENSMUSG00000034422	Parp14	protein_coding	614.714	2.03469	0.186848	10.8895	1.29e-27	8.7e-25
ENSMUSG00000034855	Cxcl10	protein_coding	164.156	4.39015	0.409574	10.7188	8.31e-27	5.34e-24
ENSMUSG00000027514	Zbp1	protein_coding	256.685	2.9861	0.285127	10.4729	1.15e-25	7.07e-23
ENSMUSG00000074677	Sirpb1c	protein_coding	280.996	2.58257	0.247646	10.4285	1.84e-25	1.08e-22
ENSMUSG00000023349	Clec4n	protein_coding	2072.33	1.6415	0.158228	10.3743	3.25e-25	1.84e-22
ENSMUSG00000040483	Xaf1	protein_coding	144.802	3.72454	0.359299	10.3661	3.54e-25	1.92e-22
ENSMUSG00000045932	Ifit2	protein_coding	120.008	4.90884	0.474546	10.3443	4.44e-25	2.33e-22
ENSMUSG00000051159	Cited1	protein_coding	106.66	6.2624	0.607811	10.3032	6.82e-25	3.44e-22
ENSMUSG00000027078	Ube2l6	protein_coding	187.749	3.2497	0.317104	10.248	1.21e-24	5.69e-22
ENSMUSG00000039997	Ifi203	protein_coding	581.163	2.49163	0.243127	10.2483	1.2e-24	5.69e-22
ENSMUSG00000038642	Ctss	protein_coding	2665.67	1.80128	0.178417	10.0959	5.76e-24	2.63e-21
ENSMUSG00000028270	Gbp2	protein_coding	133.281	4.34341	0.43378	10.0129	1.34e-23	5.91e-21
ENSMUSG00000046718	Bst2	protein_coding	3741.7	1.72805	0.172936	9.99246	1.64e-23	7.04e-21
ENSMUSG00000025647	Shisa5	protein_coding	1978.67	1.3161	0.133501	9.85837	6.31e-23	2.62e-20
ENSMUSG00000040264	Gbp5	protein_coding	111.783	4.28311	0.435674	9.83099	8.28e-23	3.34e-20
ENSMUSG00000033880	Lgals3bp	protein_coding	1436.41	1.69816	0.173379	9.79451	1.19e-22	4.67e-20
ENSMUSG00000033508	Asprv1	protein_coding	258.101	3.36489	0.347014	9.69669	3.11e-22	1.19e-19
ENSMUSG00000046805	Mpeg1	protein_coding	319.251	2.29227	0.237194	9.66412	4.28e-22	1.59e-19
ENSMUSG00000028037	Ifi44	protein_coding	99.9237	4.91292	0.513379	9.56978	1.07e-21	3.88e-19
ENSMUSG00000024679	Ms4a6d	protein_coding	453.795	2.79675	0.29264	9.55697	1.21e-21	4.28e-19
ENSMUSG00000002233	Rhoc	protein_coding	414.249	2.38854	0.253234	9.43214	4.02e-21	1.38e-18
ENSMUSG00000090272	Mndal	protein_coding	551.467	1.97263	0.210831	9.35646	8.25e-21	2.77e-18
ENSMUSG00000057596	Trim30d	protein_coding	281.612	2.48948	0.269019	9.25391	2.16e-20	6.8e-18
ENSMUSG00000032661	Oas3	protein_coding	330.928	2.28272	0.246679	9.2538	2.17e-20	6.8e-18
ENSMUSG00000029816	Gpnmb	protein_coding	2224.64	1.50647	0.162727	9.25768	2.09e-20	6.8e-18
ENSMUSG00000044103	Il1f9	protein_coding	1439.4	1.67696	0.182153	9.20632	3.38e-20	1.04e-17
ENSMUSG00000032596	Uba7	protein_coding	1071.17	1.70165	0.185029	9.19669	3.69e-20	1.11e-17
ENSMUSG00000073489	Ifi204	protein_coding	181.577	3.06883	0.33953	9.03847	1.59e-19	4.58e-17
ENSMUSG00000062515	Fabp4	protein_coding	198.541	2.82461	0.312451	9.04016	1.56e-19	4.58e-17
ENSMUSG00000038507	Parp12	protein_coding	273.056	2.25149	0.259093	8.68989	3.63e-18	1.03e-15
ENSMUSG00000002602	Axl	protein_coding	247.202	2.4937	0.288229	8.65179	5.07e-18	1.4e-15
ENSMUSG00000028691	Prdx1	protein_coding	2040.68	1.15281	0.134051	8.59981	7.99e-18	2.17e-15
ENSMUSG00000022586	Ly6i	protein_coding	347.479	5.82561	0.686716	8.48329	2.19e-17	5.84e-15
ENSMUSG00000079339	Gm14446	protein_coding	114.12	10.3891	1.22903	8.45309	2.84e-17	7.42e-15
ENSMUSG00000028716	Pdzk1ip1	protein_coding	778.129	4.195	0.505512	8.29853	1.05e-16	2.71e-14
ENSMUSG00000029798	Herc6	protein_coding	256.223	2.50348	0.30204	8.28856	1.15e-16	2.89e-14
ENSMUSG00000043832	Clec4a3	protein_coding	129.029	3.47858	0.422505	8.23322	1.82e-16	4.52e-14
ENSMUSG00000021281	Tnfaip2	protein_coding	6473.01	1.24143	0.15128	8.20622	2.28e-16	5.56e-14
ENSMUSG00000019102	Aldh3a1	protein_coding	63.0512	5.69454	0.699328	8.14288	3.86e-16	9.25e-14
ENSMUSG00000068245	Phf11d	protein_coding	86.7282	7.56724	0.93491	8.09408	5.77e-16	1.36e-13
ENSMUSG00000041827	Oasl1	protein_coding	72.794	4.8549	0.600143	8.08957	5.99e-16	1.39e-13
ENSMUSG00000039236	Isg20	protein_coding	801.082	1.71031	0.211729	8.07783	6.59e-16	1.5e-13
ENSMUSG00000064246	Chi3l1	protein_coding	730.88	1.32172	0.164568	8.03146	9.63e-16	2.16e-13
ENSMUSG00000027333	Smox	protein_coding	496.926	1.81996	0.227157	8.01191	1.13e-15	2.49e-13
ENSMUSG00000092805	Gm26461	misc_RNA	351.467	-2.40893	0.300912	-8.00543	1.19e-15	2.59e-13
ENSMUSG00000022587	Ly6e	protein_coding	9139.1	1.15851	0.14478	8.00188	1.23e-15	2.62e-13
ENSMUSG00000035208	Slfn8	protein_coding	133.16	3.15887	0.398904	7.91889	2.4e-15	5.05e-13
ENSMUSG00000021939	Ctsb	protein_coding	2263.12	1.2368	0.157047	7.87536	3.4e-15	7.06e-13
ENSMUSG00000078122	F630028O10Rik	antisense	784.838	-1.54244	0.198261	-7.77981	7.26e-15	1.49e-12
ENSMUSG00000037849	Gm4955	protein_coding	63.527	4.82931	0.622728	7.75508	8.83e-15	1.78e-12
ENSMUSG00000024675	Ms4a4c	protein_coding	57.7256	5.2494	0.679402	7.7265	1.11e-14	2.2e-12
ENSMUSG00000075010	AW112010	protein_coding	191.167	2.4992	0.324431	7.70333	1.33e-14	2.6e-12
ENSMUSG00000078763	Slfn1	protein_coding	1065.29	1.53264	0.199397	7.6864	1.51e-14	2.93e-12
ENSMUSG00000079419	Ms4a6c	protein_coding	136.998	3.08364	0.40163	7.67781	1.62e-14	3.09e-12
ENSMUSG00000028108	Ecm1	protein_coding	341.552	1.82988	0.238725	7.66522	1.79e-14	3.36e-12
ENSMUSG00000028494	Plin2	protein_coding	1239.99	1.26375	0.165895	7.61777	2.58e-14	4.8e-12
ENSMUSG00000048612	Myof	protein_coding	445.378	1.80555	0.237091	7.61543	2.63e-14	4.82e-12
ENSMUSG00000027639	Samhd1	protein_coding	1620.14	1.27219	0.167306	7.60396	2.87e-14	5.2e-12
ENSMUSG00000021190	Lgmn	protein_coding	191.451	2.28302	0.301159	7.58076	3.44e-14	6.15e-12
ENSMUSG00000029413	Naaa	protein_coding	414.726	1.7779	0.23897	7.43985	1.01e-13	1.78e-11
ENSMUSG00000022906	Parp9	protein_coding	257.969	2.08145	0.280378	7.42374	1.14e-13	1.99e-11
ENSMUSG00000062960	Kdr	protein_coding	181.948	2.0579	0.278474	7.38993	1.47e-13	2.53e-11
ENSMUSG00000040713	Creg1	protein_coding	4347.97	0.942891	0.127622	7.38815	1.49e-13	2.54e-11
ENSMUSG00000005413	Hmox1	protein_coding	4780.26	1.05855	0.143504	7.37648	1.63e-13	2.73e-11
ENSMUSG00000066677	Pydc3	protein_coding	49.4429	5.01828	0.687117	7.30338	2.81e-13	4.67e-11
ENSMUSG00000043263	Pyhin1	protein_coding	169.4	2.6237	0.360701	7.2739	3.49e-13	5.61e-11
ENSMUSG00000042726	Trafd1	protein_coding	452.786	1.52554	0.209722	7.27413	3.49e-13	5.61e-11
ENSMUSG00000072620	Slfn2	protein_coding	2512.66	1.21592	0.167137	7.27496	3.47e-13	5.61e-11
ENSMUSG00000070427	Il18bp	protein_coding	107.279	2.76372	0.381285	7.24844	4.22e-13	6.69e-11
ENSMUSG00000061175	Fnip2	protein_coding	453.847	1.6046	0.222001	7.22791	4.9e-13	7.7e-11
ENSMUSG00000058818	Pirb	protein_coding	637.936	1.56171	0.218796	7.13772	9.49e-13	1.47e-10
ENSMUSG00000069662	Marcks	protein_coding	872.772	1.28832	0.181402	7.10202	1.23e-12	1.89e-10
ENSMUSG00000040314	Ctsg	protein_coding	2986.59	-1.07205	0.151235	-7.08866	1.35e-12	2.06e-10
ENSMUSG00000073491	Pydc4	protein_coding	52.9686	4.53845	0.643833	7.04911	1.8e-12	2.71e-10
ENSMUSG00000040296	Ddx58	protein_coding	522.803	1.73432	0.247163	7.01692	2.27e-12	3.37e-10
ENSMUSG00000037860	Aim2	protein_coding	630.912	1.30599	0.186237	7.01251	2.34e-12	3.45e-10
ENSMUSG00000025492	Ifitm3	protein_coding	22334.2	0.975395	0.139811	6.97653	3.03e-12	4.41e-10
ENSMUSG00000058755	Osm	protein_coding	465.783	-1.55717	0.223332	-6.97245	3.11e-12	4.49e-10
ENSMUSG00000023341	Mx2	protein_coding	47.278	9.11895	1.31006	6.9607	3.39e-12	4.83e-10
ENSMUSG00000015889	Lta4h	protein_coding	3720.01	-1.16671	0.168279	-6.93319	4.11e-12	5.81e-10
ENSMUSG00000026536	Mnda	protein_coding	71.0665	3.77092	0.544582	6.92443	4.38e-12	6.06e-10
ENSMUSG00000001020	S100a4	protein_coding	5783.52	0.955466	0.13796	6.92568	4.34e-12	6.06e-10
ENSMUSG00000002325	Irf9	protein_coding	516.016	1.48729	0.21589	6.8891	5.61e-12	7.7e-10
ENSMUSG00000039501	Znfx1	protein_coding	533.329	1.58543	0.230974	6.86409	6.69e-12	9.09e-10
ENSMUSG00000040033	Stat2	protein_coding	604.005	1.50291	0.220751	6.80816	9.89e-12	1.33e-09
ENSMUSG00000031740	Mmp2	protein_coding	218.093	2.08076	0.305712	6.80625	1e-11	1.34e-09
ENSMUSG00000031712	Il15	protein_coding	127.978	3.31488	0.487506	6.79968	1.05e-11	1.37e-09
ENSMUSG00000040253	Gbp7	protein_coding	470.967	1.76503	0.259507	6.80148	1.04e-11	1.37e-09
ENSMUSG00000022150	Dab2	protein_coding	2048.72	1.09495	0.161128	6.79556	1.08e-11	1.4e-09
ENSMUSG00000053846	Lipg	protein_coding	1368.44	-1.41265	0.211719	-6.67231	2.52e-11	3.24e-09
ENSMUSG00000018899	Irf1	protein_coding	782.547	1.19836	0.179719	6.66799	2.59e-11	3.3e-09
ENSMUSG00000026222	Sp100	protein_coding	1782.99	1.06989	0.160641	6.66012	2.74e-11	3.45e-09
ENSMUSG00000021477	Ctsl	protein_coding	1024	1.10968	0.167068	6.64208	3.09e-11	3.87e-09
ENSMUSG00000060477	Irak2	protein_coding	715.272	1.20948	0.182287	6.63504	3.24e-11	4.02e-09
ENSMUSG00000049502	Dtx3l	protein_coding	604.028	1.44899	0.220176	6.58106	4.67e-11	5.74e-09
ENSMUSG00000025969	Nrp2	protein_coding	262.925	1.73591	0.264417	6.56505	5.2e-11	6.34e-09
ENSMUSG00000027199	Gatm	protein_coding	150.937	-1.95254	0.297699	-6.55879	5.42e-11	6.55e-09
ENSMUSG00000038235	F11r	protein_coding	422.618	1.5781	0.240737	6.55529	5.55e-11	6.65e-09
ENSMUSG00000031304	Il2rg	protein_coding	3027.03	1.04351	0.160119	6.5171	7.17e-11	8.51e-09
ENSMUSG00000026104	Stat1	protein_coding	291.611	1.52562	0.234819	6.49702	8.19e-11	9.65e-09
ENSMUSG00000039217	Il18	protein_coding	40.0947	5.03926	0.77703	6.48529	8.86e-11	1.03e-08
ENSMUSG00000032092	Mpzl2	protein_coding	113.937	2.32011	0.359516	6.45342	1.09e-10	1.27e-08
ENSMUSG00000024308	Tapbp	protein_coding	1642.04	1.01019	0.158695	6.36561	1.95e-10	2.23e-08
ENSMUSG00000042129	Rassf4	protein_coding	760.439	1.21745	0.193572	6.2894	3.19e-10	3.63e-08
ENSMUSG00000015053	Gata2	protein_coding	820.044	-1.07738	0.171559	-6.27992	3.39e-10	3.83e-08
ENSMUSG00000073678	Pgap1	protein_coding	50.5249	3.80632	0.609769	6.24224	4.31e-10	4.84e-08
ENSMUSG00000027377	Mall	protein_coding	30.1553	8.46832	1.35708	6.24012	4.37e-10	4.87e-08
ENSMUSG00000062488	I830012O16Rik	protein_coding	44.8452	4.09602	0.657472	6.22995	4.67e-10	5.15e-08
ENSMUSG00000020638	Cmpk2	protein_coding	83.5095	2.70802	0.435503	6.21815	5.03e-10	5.47e-08
ENSMUSG00000032690	Oas2	protein_coding	105.652	2.58407	0.415545	6.21852	5.02e-10	5.47e-08
ENSMUSG00000000957	Mmp14	protein_coding	920.281	1.17229	0.188942	6.2045	5.49e-10	5.87e-08
ENSMUSG00000005800	Mmp8	protein_coding	5522.95	0.729167	0.117496	6.20591	5.44e-10	5.87e-08
ENSMUSG00000078920	Ifi47	protein_coding	231.52	1.66797	0.26895	6.20177	5.58e-10	5.93e-08
ENSMUSG00000077704	Snord89	snoRNA	1618.27	1.08681	0.175406	6.19599	5.79e-10	6.11e-08
ENSMUSG00000022123	Scel	protein_coding	322.518	1.62781	0.264344	6.15792	7.37e-10	7.72e-08
ENSMUSG00000030108	Slc6a13	protein_coding	349.125	1.67361	0.273873	6.11092	9.91e-10	1.03e-07
ENSMUSG00000055298	Ctsj	protein_coding	28.1942	8.37381	1.37381	6.0953	1.09e-09	1.13e-07
ENSMUSG00000021363	Mak	protein_coding	187.256	1.80303	0.297165	6.06745	1.3e-09	1.33e-07
ENSMUSG00000026088	Mitd1	protein_coding	1296.26	0.98917	0.163198	6.06117	1.35e-09	1.37e-07
ENSMUSG00000052776	Oas1a	protein_coding	97.3066	2.29955	0.381227	6.03197	1.62e-09	1.64e-07
ENSMUSG00000079018	Ly6c1	protein_coding	83.3364	2.66084	0.442407	6.01446	1.8e-09	1.8e-07
ENSMUSG00000025856	Pdgfa	protein_coding	364.112	1.30929	0.217712	6.01387	1.81e-09	1.8e-07
ENSMUSG00000060519	Tor3a	protein_coding	398.309	1.39954	0.232872	6.00991	1.86e-09	1.82e-07
ENSMUSG00000088252	Snord13	snoRNA	1318.89	0.97173	0.16167	6.01059	1.85e-09	1.82e-07
ENSMUSG00000034708	Grn	protein_coding	4578.24	0.826926	0.137683	6.00602	1.9e-09	1.85e-07
ENSMUSG00000041571	Sepw1	protein_coding	215.284	1.61273	0.268647	6.00317	1.93e-09	1.87e-07
ENSMUSG00000029484	Anxa3	protein_coding	1032.64	-0.952798	0.159086	-5.98921	2.11e-09	2.03e-07
ENSMUSG00000020415	Pttg1	protein_coding	603.143	1.02294	0.17121	5.97476	2.3e-09	2.2e-07
ENSMUSG00000027254	Map1a	protein_coding	33.3976	5.77647	0.96819	5.96625	2.43e-09	2.3e-07
ENSMUSG00000030107	Usp18	protein_coding	89.7979	3.27525	0.549186	5.96382	2.46e-09	2.32e-07
ENSMUSG00000021242	Npc2	protein_coding	5102.93	0.832536	0.140013	5.94613	2.75e-09	2.57e-07
ENSMUSG00000031004	Mki67	protein_coding	2053.66	-0.891573	0.150944	-5.90664	3.49e-09	3.25e-07
ENSMUSG00000026482	Rgl1	protein_coding	151.163	1.84329	0.313079	5.8876	3.92e-09	3.62e-07
ENSMUSG00000019769	Syne1	protein_coding	808.724	-1.26386	0.215016	-5.87799	4.15e-09	3.81e-07
ENSMUSG00000018774	Cd68	protein_coding	1086.55	1.21978	0.207804	5.86988	4.36e-09	3.98e-07
ENSMUSG00000036469	2001-03-01	protein_coding	217.556	1.76965	0.302499	5.85009	4.91e-09	4.45e-07
ENSMUSG00000033436	Armcx2	protein_coding	248.177	1.49044	0.256115	5.81942	5.91e-09	5.32e-07
ENSMUSG00000015766	Eps8	protein_coding	381.738	1.17806	0.203609	5.78588	7.21e-09	6.45e-07
ENSMUSG00000082292	Gm12250	pseudogene	63.7086	2.72497	0.471524	5.77908	7.51e-09	6.68e-07
ENSMUSG00000027951	Adar	protein_coding	348.541	1.30966	0.226732	5.77625	7.64e-09	6.75e-07
ENSMUSG00000030161	Gabarapl1	protein_coding	901.125	1.04263	0.180669	5.77094	7.88e-09	6.92e-07
ENSMUSG00000060675	Pla2g16	protein_coding	393.167	1.16101	0.20167	5.75695	8.56e-09	7.47e-07
ENSMUSG00000022126	Irg1	protein_coding	335.17	1.67374	0.292034	5.73132	9.97e-09	8.64e-07
ENSMUSG00000024486	Hbegf	protein_coding	216.89	1.51927	0.266184	5.7076	1.15e-08	9.87e-07
ENSMUSG00000017466	Timp2	protein_coding	1366.2	0.89048	0.15608	5.70529	1.16e-08	9.95e-07
ENSMUSG00000006818	Sod2	protein_coding	1370.63	0.918559	0.162136	5.66535	1.47e-08	1.25e-06
ENSMUSG00000026896	Ifih1	protein_coding	174.617	1.80425	0.318631	5.66251	1.49e-08	1.26e-06
ENSMUSG00000019832	Rab32	protein_coding	600.517	1.05979	0.187501	5.65215	1.58e-08	1.33e-06
ENSMUSG00000060802	B2m	protein_coding	15262.1	0.833551	0.147551	5.64926	1.61e-08	1.35e-06
ENSMUSG00000071866	Ppia	protein_coding	438.449	-1.24983	0.221918	-5.63193	1.78e-08	1.48e-06
ENSMUSG00000086862	Gm13546	antisense	31.105	4.28996	0.763565	5.61833	1.93e-08	1.59e-06
ENSMUSG00000044734	Serpinb1a	protein_coding	2597.42	-1.08087	0.193753	-5.57861	2.42e-08	1.99e-06
ENSMUSG00000040624	Plekhg1	protein_coding	201.726	1.85456	0.332722	5.5739	2.49e-08	2.03e-06
ENSMUSG00000016256	Ctsz	protein_coding	1163.41	0.858522	0.154229	5.56655	2.6e-08	2.11e-06
ENSMUSG00000050335	Lgals3	protein_coding	9346.38	0.766762	0.137765	5.56573	2.61e-08	2.11e-06
ENSMUSG00000052305	Hbb-bs	protein_coding	465.263	4.47576	0.807115	5.54538	2.93e-08	2.36e-06
ENSMUSG00000073555	Gm4951	protein_coding	47.8156	3.85947	0.697293	5.53493	3.11e-08	2.47e-06
ENSMUSG00000024013	Fgd2	protein_coding	77.5813	2.47548	0.447137	5.53629	3.09e-08	2.47e-06
ENSMUSG00000005540	Fcer2a	protein_coding	20.6972	7.93028	1.43442	5.52857	3.23e-08	2.53e-06
ENSMUSG00000000386	Mx1	protein_coding	36.422	4.68759	0.847711	5.5297	3.21e-08	2.53e-06
ENSMUSG00000060962	Dmkn	protein_coding	593.221	-1.00991	0.183369	-5.50755	3.64e-08	2.83e-06
ENSMUSG00000054717	Hmgb2	protein_coding	7082.85	-0.646417	0.117363	-5.50784	3.63e-08	2.83e-06
ENSMUSG00000044080	S100a1	protein_coding	520.242	1.0626	0.193005	5.50556	3.68e-08	2.84e-06
ENSMUSG00000044703	Phf11a	protein_coding	20.1348	7.88946	1.43653	5.49202	3.97e-08	3.05e-06
ENSMUSG00000096054	Syne1	protein_coding	466.079	-1.04077	0.189979	-5.47835	4.29e-08	3.26e-06
ENSMUSG00000026003	Acadl	protein_coding	1559.72	0.802898	0.146556	5.47844	4.29e-08	3.26e-06
ENSMUSG00000081723	Gm15931	pseudogene	29.5341	6.59811	1.21042	5.4511	5.01e-08	3.77e-06
ENSMUSG00000002992	Apoc2	protein_coding	44.1019	3.78912	0.695151	5.45078	5.01e-08	3.77e-06
ENSMUSG00000009376	Met	protein_coding	137.778	1.83662	0.337987	5.434	5.51e-08	4.12e-06
ENSMUSG00000002307	Daxx	protein_coding	771.608	0.876784	0.161561	5.42696	5.73e-08	4.26e-06
ENSMUSG00000026946	Nmi	protein_coding	162.08	1.84651	0.340681	5.42005	5.96e-08	4.41e-06
ENSMUSG00000073412	Lst1	protein_coding	1918.47	0.880486	0.163767	5.37647	7.6e-08	5.59e-06
ENSMUSG00000004612	Nkg7	protein_coding	466.627	-1.32718	0.247253	-5.3677	7.97e-08	5.84e-06
ENSMUSG00000020484	Xbp1	protein_coding	1235.95	-0.909646	0.170351	-5.33982	9.3e-08	6.78e-06
ENSMUSG00000030144	Clec4d	protein_coding	589.001	1.00405	0.188575	5.32438	1.01e-07	7.34e-06
ENSMUSG00000006273	Atp6v1b2	protein_coding	1550.75	0.787512	0.147997	5.32113	1.03e-07	7.44e-06
ENSMUSG00000038811	Gngt2	protein_coding	386.75	1.4143	0.266479	5.30735	1.11e-07	7.98e-06
ENSMUSG00000005054	Cstb	protein_coding	3634.24	0.703769	0.132662	5.30499	1.13e-07	8.04e-06
ENSMUSG00000069833	Ahnak	protein_coding	1519.94	1.00488	0.189873	5.29239	1.21e-07	8.57e-06
ENSMUSG00000050777	Tmem37	protein_coding	53.1815	2.88886	0.547938	5.27224	1.35e-07	9.52e-06
ENSMUSG00000026821	Ralgds	protein_coding	404.416	1.19355	0.226426	5.27124	1.36e-07	9.53e-06
ENSMUSG00000061666	Gdpd1	protein_coding	84.6476	2.0669	0.392674	5.26364	1.41e-07	9.83e-06
ENSMUSG00000037321	Tap1	protein_coding	674.341	0.945037	0.179509	5.26457	1.41e-07	9.83e-06
ENSMUSG00000026875	Traf1	protein_coding	299.331	1.47591	0.28058	5.26021	1.44e-07	9.97e-06
ENSMUSG00000047139	Cd24a	protein_coding	1482.77	-0.985333	0.188149	-5.23699	1.63e-07	1.13e-05
ENSMUSG00000052187	Hbb-y	protein_coding	16.7244	7.61838	1.4562	5.23169	1.68e-07	1.15e-05
ENSMUSG00000068129	Cst7	protein_coding	813.993	-1.08324	0.207699	-5.21544	1.83e-07	1.25e-05
ENSMUSG00000053338	Tarm1	protein_coding	569.842	1.04348	0.20034	5.20855	1.9e-07	1.29e-05
ENSMUSG00000031112	2610018G03Rik	protein_coding	365.275	-1.26965	0.244533	-5.19214	2.08e-07	1.41e-05
ENSMUSG00000036478	Btg1	protein_coding	3178.67	1.06438	0.205233	5.18619	2.15e-07	1.44e-05
ENSMUSG00000032966	Fkbp1a	protein_coding	1973.34	0.745688	0.144116	5.17421	2.29e-07	1.53e-05
ENSMUSG00000037966	Ninj1	protein_coding	591.075	1.00223	0.19415	5.16213	2.44e-07	1.63e-05
ENSMUSG00000032232	Cgnl1	protein_coding	216.651	1.48798	0.288412	5.15923	2.48e-07	1.64e-05
ENSMUSG00000027447	Cst3	protein_coding	1998.4	0.769122	0.149058	5.15988	2.47e-07	1.64e-05
ENSMUSG00000040552	C3ar1	protein_coding	391.019	1.2058	0.233946	5.15419	2.55e-07	1.67e-05
ENSMUSG00000068246	Apol9b	protein_coding	15.3389	7.49228	1.45695	5.14245	2.71e-07	1.76e-05
ENSMUSG00000008193	Spib	protein_coding	48.4	3.10411	0.603706	5.14176	2.72e-07	1.76e-05
ENSMUSG00000047735	Samd9l	protein_coding	1242.57	0.753635	0.146519	5.1436	2.7e-07	1.76e-05
ENSMUSG00000009350	Mpo	protein_coding	1419.97	-1.19719	0.233098	-5.136	2.81e-07	1.81e-05
ENSMUSG00000004359	Spic	protein_coding	41.3275	3.61254	0.704382	5.12866	2.92e-07	1.87e-05
ENSMUSG00000022797	Tfrc	protein_coding	1174.62	-0.882423	0.172049	-5.1289	2.91e-07	1.87e-05
ENSMUSG00000038508	Gdf15	protein_coding	1000.37	1.02147	0.199449	5.12146	3.03e-07	1.93e-05
ENSMUSG00000026628	Atf3	protein_coding	495.973	1.39638	0.273205	5.11109	3.2e-07	2.02e-05
ENSMUSG00000051343	Rab11fip5	protein_coding	244.258	1.30496	0.255367	5.11012	3.22e-07	2.02e-05
ENSMUSG00000046841	Ckap4	protein_coding	4164.25	-0.963989	0.188567	-5.11219	3.18e-07	2.02e-05
ENSMUSG00000021054	Sgpp1	protein_coding	317.773	-1.1905	0.233092	-5.10742	3.27e-07	2.04e-05
ENSMUSG00000032496	Ltf	protein_coding	2360.26	-1.07845	0.211817	-5.09144	3.55e-07	2.21e-05
ENSMUSG00000063450	Syne2	protein_coding	344.681	-1.15245	0.2265	-5.08806	3.62e-07	2.24e-05
ENSMUSG00000052160	Pld4	protein_coding	87.2996	2.05034	0.403567	5.08054	3.76e-07	2.32e-05
ENSMUSG00000092564	BC051226	antisense	146.71	1.85625	0.365818	5.07425	3.89e-07	2.39e-05
ENSMUSG00000000157	Itgb2l	protein_coding	692.086	-1.22849	0.24388	-5.03729	4.72e-07	2.89e-05
ENSMUSG00000026177	Slc11a1	protein_coding	84.9311	1.93591	0.384657	5.03282	4.83e-07	2.94e-05
ENSMUSG00000043157	Arl11	protein_coding	801.382	0.809591	0.160995	5.02866	4.94e-07	3e-05
ENSMUSG00000052798	Nup107	protein_coding	219.343	-1.29723	0.258514	-5.01803	5.22e-07	3.15e-05
ENSMUSG00000019122	Ccl9	protein_coding	1603.63	0.705976	0.140815	5.0135	5.34e-07	3.21e-05
ENSMUSG00000095028	Sirpb1b	protein_coding	49.1663	2.91973	0.584705	4.99352	5.93e-07	3.55e-05
ENSMUSG00000036636	Clcn7	protein_coding	562.327	1.09809	0.220597	4.97782	6.43e-07	3.83e-05
ENSMUSG00000079477	Rab7	protein_coding	1983.75	0.746497	0.150092	4.9736	6.57e-07	3.9e-05
ENSMUSG00000022890	Atp5j	protein_coding	903.819	-1.08615	0.218432	-4.97248	6.61e-07	3.91e-05
ENSMUSG00000039084	Chad	protein_coding	14.5189	7.41816	1.49383	4.96585	6.84e-07	4.03e-05
ENSMUSG00000033538	Casp4	protein_coding	616.395	1.22305	0.246897	4.95367	7.28e-07	4.27e-05
ENSMUSG00000001247	Lsr	protein_coding	401.929	0.978762	0.198519	4.93031	8.21e-07	4.79e-05
ENSMUSG00000037152	Ndufc1	protein_coding	1187.87	-0.847399	0.171988	-4.92707	8.35e-07	4.85e-05
ENSMUSG00000071655	Ubxn1	protein_coding	2803.1	0.714709	0.145567	4.90984	9.12e-07	5.28e-05
ENSMUSG00000021025	Nfkbia	protein_coding	10332.8	0.644598	0.131545	4.9002	9.57e-07	5.52e-05
ENSMUSG00000028010	Gar1	protein_coding	347.093	-1.11116	0.226875	-4.89766	9.7e-07	5.57e-05
ENSMUSG00000024681	Ms4a3	protein_coding	537.569	-1.24686	0.254962	-4.89039	1.01e-06	5.76e-05
ENSMUSG00000030470	Csrp3	protein_coding	285.636	-1.36149	0.278497	-4.88871	1.01e-06	5.78e-05
ENSMUSG00000028917	Plekhm2	protein_coding	285.436	1.23768	0.253238	4.8874	1.02e-06	5.8e-05
ENSMUSG00000029304	Spp1	protein_coding	2791.08	1.83698	0.377081	4.87158	1.11e-06	6.26e-05
ENSMUSG00000022534	Mefv	protein_coding	158.85	1.63259	0.335384	4.86781	1.13e-06	6.33e-05
ENSMUSG00000064215	Ifi27	protein_coding	795.476	1.05853	0.217422	4.86858	1.12e-06	6.33e-05
ENSMUSG00000028249	Sdcbp	protein_coding	3550.26	0.659332	0.13551	4.86556	1.14e-06	6.38e-05
ENSMUSG00000045996	Polr2k	protein_coding	121.214	-1.821	0.374794	-4.85867	1.18e-06	6.58e-05
ENSMUSG00000072812	Ahnak2	protein_coding	185.611	1.56512	0.323239	4.84198	1.29e-06	7.12e-05
ENSMUSG00000066861	Oas1g	protein_coding	43.5632	2.89274	0.597716	4.83965	1.3e-06	7.18e-05
ENSMUSG00000060131	Atp8b4	protein_coding	1509.42	-0.734524	0.151804	-4.83863	1.31e-06	7.19e-05
ENSMUSG00000026727	Rsu1	protein_coding	592.374	-0.868908	0.179671	-4.8361	1.32e-06	7.25e-05
ENSMUSG00000035273	Hpse	protein_coding	429.401	1.01307	0.209972	4.82479	1.4e-06	7.65e-05
[truncated: 18,158 more rows]

## Sheet: Gr ANOVA p 2.3x10-8 to <0.01 
noname	p-value	q-value	R²-statistic				Output from Qlucore Omics Explorer 3.5
[truncated: 620 more rows]
