# Supplementary material for: EVI1 phosphorylation at S436 regulates interactions with CtBP1 and DNMT3A and promotes self-renewal
Source: Cell Death Dis. 2020 Oct 20;11(10):878. doi: 10.1038/s41419-020-03099-0 (PMC7576810; doi:10.1038/s41419-020-03099-0)
Supplement: Supplementary file 9 — Supplementary Excel table 2 -Interactome [file 41419_2020_3099_MOESM9_ESM.xlsx]

## Sheet: MS analysis EVI1-WT vs EVI1-S43
Gene	Protein Name	Uniprot Entry	EVI1-WT score	EVI1-WT peptides		EVI1-S436A score	EVI1-S436A peptides
MECOM	Histone-lysine N-methyltransferase MECOM	Q03112-1	6397	330		4240	222
TUBA1B	Tubulin alpha-1B chain	P68363	1868	123		682	48
CTBP2	C-terminal-binding protein 2	P56545-2	1382	149		1162	80		Pink - proteins detected >1
H2BC15	Histone H2B	U3KQK0	1123	92		516	46
UBA1	Ubiquitin-like modifier-activating enzyme 1	P22314	700	78		407	38
LDHB	L-lactate dehydrogenase B chain	P07195	650	56		767	54
YWHAE	14-3-3 protein epsilon	P62258	601	73		659	59
EEF1G	Elongation factor 1-gamma	P26641	558	49		222	16
TPI1	Triosephosphate isomerase	P60174	550	55		618	48
POLDIP3	Polymerase delta-interacting protein 3	Q9BY77	501	98		174	33
ACLY	ATP-citrate synthase	P53396-2	494	156		237	76
PAICS	Multifunctional protein ADE2 [Includes: Phosphoribosylaminoimidazole-succinocarboxamide synthase	P22234	467	80		286	29
PHB	Prohibitin	P35232	456	47		417	34
ANXA2	Annexin A2	P07355	427	117		672	60
PCBP1	Poly(rC)-binding protein 1	Q15365	361	40		572	29
SSB	Lupus La protein	P05455	349	57		195	23
GDI2	Rab GDP dissociation inhibitor beta	P50395	349	84		43	18
PTBP1	Polypyrimidine tract-binding protein 1	A0A0U1RRM4	345	52		50	22
ANXA5	Annexin A5	P08758	341	84		227	51
PPA1	Inorganic pyrophosphatase	Q15181	331	26		246	22
ARF3	ADP-ribosylation factor 3	P61204	330	34		417	31
U2AF1L5	Splicing factor U2AF 35 kDa subunit-like protein	P0DN76	267	54		153	25
CSNK2A1	Casein kinase II subunit alpha	E7EU96	261	36		411	28
H1FX	Histone H1x	Q92522	251	43		160	32
RAN	GTP-binding nuclear protein Ran	B5MDF5	249	25		273	26
CDC37	Hsp90 co-chaperone Cdc37	Q16543	243	57		50	14
UBB	Polyubiquitin-B	J3QS39	234	40		216	22
MDH2	Malate dehydrogenase, mitochondrial	P40926	232	63		223	45
GOT2	Aspartate aminotransferase, mitochondrial	P00505	228	54		225	19
DDX39B	Spliceosome RNA helicase DDX39B	Q13838-2	228	61		170	23
FHL1	Four and a half LIM domains protein 1	Q13642-5	220	25		98	17
CAPZB	F-actin-capping protein subunit beta	P47756-2	216	61		182	22
SERPINH1	Serpin H1	P50454	211	52		172	19
VDAC1	Voltage-dependent anion-selective channel protein 1	P21796	203	37		301	26
CLNS1A	Methylosome subunit pICln	J3KN38	199	12		152	10
MCM2	DNA helicase	H0Y8E6	198	135		149	33
ST13	Hsc70-interacting protein	P50502	192	60		91	11
APRT	Adenine phosphoribosyltransferase	P07741	179	27		187	20
HMGB2	High mobility group protein B2	P26583	174	37		248	21
ELAVL1	ELAV-like protein 1	Q15717-2	173	32		122	18
CMAS	N-acylneuraminate cytidylyltransferase	Q8NFW8	169	56		136	22
PRSS3	Trypsin-3	P35030	164	48		239	25
HNRNPA0	Heterogeneous nuclear ribonucleoprotein A0	Q13151	160	35		125	15
CLIC1	Chloride intracellular channel protein 1	O00299	158	20		164	12
PSMA6	Proteasome subunit alpha type	G3V5Z7	155	51		220	18
PSMA5	Proteasome subunit alpha type-5	P28066	155	26		190	16
AARS	Alanine--tRNA ligase, cytoplasmic	P49588	153	69		103	32
CSNK2B	Casein kinase II subunit beta	Q5SRQ6	151	31		184	20
RPS4X	40S ribosomal protein S4, X isoform	P62701	151	38		152	25
SLC25A11	Mitochondrial 2-oxoglutarate/malate carrier protein	Q02978	149	47		238	35
AHCY	Adenosylhomocysteinase	P23526	149	59		183	22
PGAM1	Phosphoglycerate mutase 1	P18669	147	25		252	22
UQCRC1	Cytochrome b-c1 complex subunit 1, mitochondrial	P31930	147	51		79	14
RAB1B	Ras-related protein Rab-1B	Q9H0U4	146	38		176	26
SNRPA1	U2 small nuclear ribonucleoprotein A'	P09661	146	30		164	20
HADHB	Trifunctional enzyme subunit beta, mitochondrial	P55084	146	48		47	15
PSMD11	26S proteasome non-ATPase regulatory subunit 11	O00231	145	69		57	25
CBR1	Carbonyl reductase [NADPH] 1	P16152	144	87		127	16
PSMA3	Proteasome subunit alpha type-3	P25788	144	30		117	23
GLRX3	Glutaredoxin-3	O76003	142	57		160	24
PA2G4	Proliferation-associated protein 2G4	Q9UQ80	139	38		62	16
CS	Citrate synthase, mitochondrial	O75390	138	42		103	21
PSMC2	26S proteasome regulatory subunit 7	P35998	138	50		37	21
PSMA7	Proteasome subunit alpha type-7	O14818	136	30		170	15
MAT2B	Methionine adenosyltransferase 2 subunit beta	Q9NZL9	134	26		151	12
CAPZA1	F-actin-capping protein subunit alpha-1	P52907	133	23		341	24
VAPB	Vesicle-associated membrane protein-associated protein B/C	O95292	131	41		76	23
PGLS	6-phosphogluconolactonase	O95336	128	49		124	14
DNAJC9	DnaJ homolog subfamily C member 9	Q8WXX5	127	40		61	10
PSMC3	26S proteasome regulatory subunit 6A	P17980	127	51		52	31
PSMD1	26S proteasome non-ATPase regulatory subunit 1	Q99460	126	150		192	65
PCNA	Proliferating cell nuclear antigen	P12004	126	99		130	21
KHSRP	Far upstream element-binding protein 2	Q92945	124	182		326	57
RANBP1	Ran-specific GTPase-activating protein	F6WQW2	123	21		99	13
ATP5PO	ATP synthase subunit O, mitochondrial	P48047	119	47		258	23
UCHL1	Ubiquitin carboxyl-terminal hydrolase isozyme L1	P09936	119	40		207	27
NPM3	Nucleoplasmin-3	O75607	116	13		116	5
TALDO1	Transaldolase	P37837	112	57		203	29
NUDC	Nuclear migration protein nudC	Q9Y266	111	51		140	26
PSMB6	Proteasome subunit beta type-6	P28072	107	21		141	18
ILF2	Interleukin enhancer-binding factor 2	B4DY09	104	16		211	13
DDX1	ATP-dependent RNA helicase DDX1	A0A087X2G1	104	97		94	30
PSMA4	Proteasome subunit alpha type-4	P25789	103	23		138	26
PYCR1	Pyrroline-5-carboxylate reductase 1, mitochondrial	P32322	101	44		120	14
EMD	Emerin	P50402	95	27		118	13
PABPN1	Polyadenylate-binding protein 2	Q86U42	94	95		72	17
MTCH2	Mitochondrial carrier homolog 2	Q9Y6C9	93	15		94	8
YBX1	Y-box-binding protein 1	H0Y449	93	26		87	11
ECI1	Enoyl-CoA delta isomerase 1, mitochondrial	P42126-2	92	39		80	25
RAB5C	Ras-related protein Rab-5C	P51148	91	35		42	18
EIF2S2	Eukaryotic translation initiation factor 2 subunit 2	P20042	91	95		33	25
PSMF1	Proteasome inhibitor PI31 subunit	Q5QPM7	90	12		118	12
PSMB2	Proteasome subunit beta type-2	P49721	89	21		185	15
PEBP1	Phosphatidylethanolamine-binding protein 1	P30086	89	9		147	12
ATP5F1C	ATP synthase subunit gamma, mitochondrial	P36542	89	38		74	26
PSMB3	Proteasome subunit beta type-3	P49720	88	96		129	44
ETFB	Electron transfer flavoprotein subunit beta	P38117	88	59		103	9
EIF2S1	Eukaryotic translation initiation factor 2 subunit 1	P05198	87	41		82	26
HDDC3	Guanosine-3',5'-bis(diphosphate) 3'-pyrophosphohydrolase MESH1	H0YNP9	87	21		71	12
EEF1E1	Eukaryotic translation elongation factor 1 epsilon-1	O43324	86	17		62	8
SFXN1	Sideroflexin-1	Q9H9B4	84	29		165	13
PSME3	Proteasome activator complex subunit 3	P61289-3	84	24		91	12
ECHS1	Enoyl-CoA hydratase, mitochondrial	P30084	82	52		135	26
EIF4H	Eukaryotic translation initiation factor 4H	Q15056	82	59		60	21
STRAP	Serine-threonine kinase receptor-associated protein	Q9Y3F4-2	81	28		176	21
COPS3	COP9 signalosome complex subunit 3	Q9UNS2	80	29		80	10
MATR3	Matrin-3	A8MXP9	79	100		109	22
MAPRE1	Microtubule-associated protein RP/EB family member 1	Q15691	79	21		89	11
PARK7	Protein/nucleic acid deglycase DJ-1	Q99497	78	26		126	24
NDUFS3	NADH dehydrogenase [ubiquinone] iron-sulfur protein 3, mitochondrial	O75489	78	14		66	8
UBE2M	NEDD8-conjugating enzyme Ubc12	P61081	77	29		98	26
RPL24	60S ribosomal protein L24	P83731	77	19		58	15
CASP3	Caspase-3	P42574	77	39		51	17
RAB7A	Ras-related protein Rab-7a	P51149	76	19		53	14
PPP1CB	Serine/threonine-protein phosphatase PP1-beta catalytic subunit	P62140	75	14		155	10
OTUB1	Ubiquitin thioesterase	J3KR44	75	9		59	4
GSTO1	Glutathione S-transferase omega-1	P78417	74	31		108	14
CYB5R3	NADH-cytochrome b5 reductase 3	P00387-3	74	27		60	16
DRG1	Developmentally-regulated GTP-binding protein 1	Q9Y295	73	44		165	23
EIF4E	Eukaryotic translation initiation factor 4E	P06730-3	73	12		78	8
FKBP3	Peptidyl-prolyl cis-trans isomerase FKBP3	Q00688	73	18		55	17
DENR	Density-regulated protein	O43583	72	12		106	11
CACYBP	Calcyclin-binding protein	Q9HB71	72	34		87	17
SNRPN	Small nuclear ribonucleoprotein-associated protein N	P63162-2	72	60		39	26
SUGT1	Protein SGT1 homolog	Q9Y2Z0-2	71	20		104	13
AK2	Adenylate kinase 2, mitochondrial	F8W1A4	70	74		140	45
RPL11	60S ribosomal protein L11	P62913-2	70	19		68	16
GANAB	Neutral alpha-glucosidase AB	Q14697-2	69	120		198	37
LRRC59	Leucine-rich repeat-containing protein 59	Q96AG4	69	28		47	18
CRKL	Crk-like protein	P46109	67	28		109	16
LONP1	Lon protease homolog, mitochondrial	P36776	67	100		102	37
DNAJC8	DnaJ homolog subfamily C member 8	O75937	67	20		52	15
EIF3I	Eukaryotic translation initiation factor 3 subunit I	Q13347	65	54		76	12
NUDT5	ADP-sugar pyrophosphatase	A6NFX8	65	19		47	11
GGCT	Gamma-glutamylcyclotransferase	O75223	63	14		136	18
HSD17B4	Peroxisomal multifunctional enzyme type 2	P51659	63	108		81	23
SYTL2	Synaptotagmin-like protein 2	A0A0U1RR07	63	240		54	84
APMAP	Adipocyte plasma membrane-associated protein	H0Y512	63	108		35	17
ERP29	Endoplasmic reticulum resident protein 29	P30040	63	23		26	9
SLC25A1	Tricarboxylate transport protein, mitochondrial	P53007	62	42		95	18
GLOD4	Glyoxalase domain-containing protein 4	F6TLX2	62	65		84	35
EXOSC4	Exosome complex component RRP41	Q9NPD3	62	37		27	6
RFC4	Replication factor C subunit 4	P35249	61	27		129	19
DPM1	Dolichol-phosphate mannosyltransferase subunit 1	H0Y368	60	61		31	37
UBE2L3	Ubiquitin-conjugating enzyme E2 L3	P68036-3	57	37		145	14
MRTO4	mRNA turnover protein 4 homolog	Q9UKD2	57	110		73	12
	cDNA FLJ60124, highly similar to Mitochondrial dicarboxylate carrier	B4DLN1	56	43		162	31
AIP	AH receptor-interacting protein	O00170	56	15		58	4
RBM8A	RNA-binding protein 8A	Q9Y5S9	56	13		50	5
SDHB	Succinate dehydrogenase [ubiquinone] iron-sulfur subunit, mitochondrial	P21912	56	77		45	44
SAR1A	GTP-binding protein SAR1a	Q9NR31	55	10		60	8
SUPT16H	FACT complex subunit SPT16	Q9Y5B9	55	129		58	32
MAPK1	Mitogen-activated protein kinase 1	P28482	54	45		108	20
PSMD14	26S proteasome non-ATPase regulatory subunit 14	O00487	54	65		85	37
NACA	Nascent polypeptide-associated complex subunit alpha, muscle-specific form	E9PAV3	54	124		78	76
TMEM109	Transmembrane protein 109	Q9BVC6	54	12		51	7
TBCB	Tubulin-folding cofactor B	Q99426	54	16		48	13
PSMB7	Proteasome subunit beta type-7	Q99436	51	17		73	5
ADRM1	Proteasomal ubiquitin receptor ADRM1	Q16186	51	23		55	11
PITHD1	PITH domain-containing protein 1	Q9GZP4	51	44		48	6
PAFAH1B2	Platelet-activating factor acetylhydrolase IB subunit beta	P68402	51	8		42	11
UBXN1	UBX domain-containing protein 1	Q04323-2	50	76		51	16
RTRAF	RNA transcription, translation and transport factor protein	Q9Y224	49	20		74	8
CALM1	Calmodulin-1	P0DP23	49	13		68	15
FAM49B	Protein FAM49B	Q9NUQ9	49	25		30	12
ETFA	Electron transfer flavoprotein subunit alpha, mitochondrial	P13804	48	220		65	109
CNN3	Calponin-3	Q15417	47	161		101	81
RPL13A	60S ribosomal protein L13a	M0QYS1	47	100		71	43
EIF3G	Eukaryotic translation initiation factor 3 subunit G	O75821	47	12		55	6
GLO1	Lactoylglutathione lyase	Q04760	46	19		98	16
SPIN1	Spindlin-1	Q9Y657	46	47		44	17
SEC61A2	Protein transport protein Sec61 subunit alpha isoform 2	H7C069	45	61		61	24
EXOSC3	Exosome complex component RRP40	Q9NQT5	45	20		51	8
GRPEL1	GrpE protein homolog 1, mitochondrial	Q9HAV7	45	12		36	12
TACO1	Translational activator of cytochrome c oxidase 1	Q9BSH4	44	61		55	24
C20orf27	UPF0687 protein C20orf27	Q9GZN8-2	44	17		54	10
PSAT1	Phosphoserine aminotransferase	Q9Y617	43	45		178	23
PPP2CB	Serine/threonine-protein phosphatase 2A catalytic subunit beta isoform	H0YBN9	43	21		89	12
DCXR	L-xylulose reductase	J3QS36	43	43		43	19
GALK1	Galactokinase	P51570	42	30		91	10
PNP	Purine nucleoside phosphorylase	P00491	42	33		89	11
MTHFS	5-formyltetrahydrofolate cyclo-ligase	P49914	42	14		52	5
GAR1	H/ACA ribonucleoprotein complex subunit 1	Q9NY12	41	73		57	13
SMNDC1	Survival of motor neuron-related-splicing factor 30	O75940	41	31		52	10
RAB21	Ras-related protein Rab-21	Q9UL25	41	72		41	18
UFC1	Ubiquitin-fold modifier-conjugating enzyme 1	Q9Y3C8	40	14		59	6
SRSF4	Serine/arginine-rich splicing factor 4	Q08170	40	100		36	34
ARF6	ADP-ribosylation factor 6	P62330	40	23		30	7
TMEM33	Transmembrane protein 33	P57088	39	13		61	14
GNPNAT1	Glucosamine 6-phosphate N-acetyltransferase	G3V4W4	39	11		35	9
PSMA1	Proteasome endopeptidase complex	F5GX11	38	31		77	24
PSMC6	26S proteasome regulatory subunit 10B	A0A087X2I1	38	92		77	22
EIF3K	Eukaryotic translation initiation factor 3 subunit K	Q9UBQ5	38	32		37	9
HACD3	Very-long-chain	Q9P035	37	5		201	9
PSMB5	Proteasome subunit beta type-5	P28074	37	30		191	15
CDC42	Cell division control protein 42 homolog	P60953	37	8		157	5
CYC1	Cytochrome c1, heme protein, mitochondrial	P08574	37	51		50	29
APC	Adenomatous polyposis coli protein	P25054-3	37	413		24	96
TMED10	Transmembrane emp24 domain-containing protein 10	P49755	35	41		159	14
TPT1	Translationally-controlled tumor protein	Q5W0H4	35	14		91	9
PLPBP	Pyridoxal phosphate homeostasis protein	O94903	35	30		49	20
MRPS27	28S ribosomal protein S27, mitochondrial	Q92552-2	34	48		43	22
ARPC2	Actin-related protein 2/3 complex subunit 2	O15144	34	34		38	9
UBE2K	Ubiquitin-conjugating enzyme E2 K	P61086	33	33		58	25
PDLIM1	PDZ and LIM domain protein 1	O00151	33	14		38	4
GSTK1	Glutathione S-transferase kappa 1	Q9Y2Q3	33	45		34	13
PPIF	Peptidyl-prolyl cis-trans isomerase F, mitochondrial	P30405	33	28		28	10
TLDC2	TLD domain-containing protein 2	A2A2J3	33	37		25	20
RSU1	Ras suppressor protein 1	Q15404-2	32	13		41	10
DTYMK	Thymidylate kinase	P23919-2	31	33		81	17
GRB2	Growth factor receptor-bound protein 2	P62993	31	16		57	14
FAM98B	Protein FAM98B	Q52LJ0-2	31	67		39	29
PGRMC1	Membrane-associated progesterone receptor component 1	O00264	31	11		32	8
ATP6V1E1	V-type proton ATPase subunit E 1	P36543-3	31	38		28	14
PSMA2	Proteasome subunit alpha type	A0A024RA52	30	19		96	15
OLA1	Obg-like ATPase 1	J3KQ32	30	49		87	17
GSTM3	Glutathione S-transferase Mu 3	P21266	29	48		100	23
DIMT1	Probable dimethyladenosine transferase	Q9UNQ2	29	31		36	17
PDAP1	28 kDa heat- and acid-stable phosphoprotein	Q13442	28	21		78	10
PIK3C3	Phosphatidylinositol 3-kinase catalytic subunit type 3	Q8NEB9	28	203		35	100
RPS11	40S ribosomal protein S11	P62280	28	106		34	90
TP53BP2	Apoptosis-stimulating of p53 protein 2	Q13625	28	136		33	28
PCDH15	Protocadherin-15	A2A3E6	28	84		31	31
COQ8B	Atypical kinase COQ8B, mitochondrial	Q96D53	27	61		32	20
AFF1	AF4/FMR2 family member 1	F5GXF9	27	169		29	32
EDRF1	Erythroid differentiation-related factor 1	Q3B7T1	27	169		29	53
RPS6	40S ribosomal protein S6	P62753	26	101		64	47
DNAJA3	DnaJ homolog subfamily A member 3, mitochondrial	Q96EY1	26	82		28	58
RFC5	Replication factor C subunit 5	P40937	25	58		59	19
MKLN1	Muskelin	Q9UL63	25	60		24	23
RNPS1	RNA-binding protein with serine-rich domain 1	H3BNU7	24	39		24	14
MYL12A	Myosin regulatory light chain 12A	J3QRS3	23	20		147	14
ATP5PB	ATP synthase F(0) complex subunit B1, mitochondrial	P24539	22	27		98	16
PTK6	Protein-tyrosine kinase 6	Q13882	22	29		23	15
DCX	Neuronal migration protein doublecortin	A0A1B0GWD1	22	111		23	32
TRNT1	CCA tRNA nucleotidyltransferase 1, mitochondrial	Q96Q11-2	22	47		19	31
COG6	Conserved oligomeric Golgi complex subunit 6	Q9Y2V7	21	82		25	29	Total 236
IGKV2-29	Immunoglobulin kappa variable 2-29	A2NJV5	22172	579		Not seen	Not seen
HSPA1B	Heat shock 70 kDa protein 1B	A0A0G2JIW1	2353	141		Not seen	Not seen
PHB2	Prohibitin	J3KPX7	473	53		Not seen	Not seen
	Histone H2A	A0A0U1RRH7	468	65		Not seen	Not seen
RUVBL1	RuvB-like 1	Q9Y265	426	50		Not seen	Not seen
HNRNPA1	Heterogeneous nuclear ribonucleoprotein A1	P09651	420	71		Not seen	Not seen
LUC7L2	Putative RNA-binding protein Luc7-like 2	Q9Y383	413	57		Not seen	Not seen
NASP	Nuclear autoantigenic sperm protein	P49321-3	397	66		Not seen	Not seen
DEK	Protein DEK	P35659	354	56		Not seen	Not seen
EEF1D	Elongation factor 1-delta	E9PK01	318	88		Not seen	Not seen
PLS3	Plastin-3	P13797	309	105		Not seen	Not seen
EIF5A	Eukaryotic translation initiation factor 5A	I3L397	301	27		Not seen	Not seen
RUVBL2	RuvB-like 2	Q9Y230	295	56		Not seen	Not seen
PDIA3	Protein disulfide-isomerase A3	P30101	294	74		Not seen	Not seen
SHMT2	Serine hydroxymethyltransferase, mitochondrial	P34897	279	76		Not seen	Not seen
IMPDH2	Inosine-5'-monophosphate dehydrogenase 2	H0Y4R1	262	48		Not seen	Not seen
PCMT1	Protein-L-isoaspartate(D-aspartate) O-methyltransferase	P22061	243	46		Not seen	Not seen
PGD	6-phosphogluconate dehydrogenase, decarboxylating	P52209-2	241	45		Not seen	Not seen
VDAC2	Voltage-dependent anion-selective channel protein 2	P45880-1	223	61		Not seen	Not seen
NME1	Nucleoside diphosphate kinase A	P15531-2	219	30		Not seen	Not seen
FASN	Fatty acid synthase	P49327	213	218		Not seen	Not seen
DKFZp686J1372	Epididymis luminal protein 189	Q5HYB6	206	77		Not seen	Not seen
FKBP4	Peptidyl-prolyl cis-trans isomerase FKBP4	Q02790	193	44		Not seen	Not seen
SYNCRIP	Heterogeneous nuclear ribonucleoprotein Q	O60506-3	184	37		Not seen	Not seen
PFAS	Phosphoribosylformylglycinamidine synthase	O15067	184	133		Not seen	Not seen
PUF60	Poly(U)-binding-splicing factor PUF60	Q9UHX1-6	183	36		Not seen	Not seen
TKT	Transketolase	P29401-2	182	72		Not seen	Not seen
EIF2S3	Eukaryotic translation initiation factor 2 subunit 3	P41091	181	45		Not seen	Not seen
CLTC	Clathrin heavy chain 1	Q00610-2	178	139		Not seen	Not seen
SMC1A	Structural maintenance of chromosomes protein 1A	Q14683	175	190		Not seen	Not seen
ALDH7A1	Alpha-aminoadipic semialdehyde dehydrogenase	A0A1B0GW77	172	35		Not seen	Not seen
PPP5C	Serine/threonine-protein phosphatase	H0YDU8	171	116		Not seen	Not seen
HNRNPM	Heterogeneous nuclear ribonucleoprotein M	P52272-2	170	329		Not seen	Not seen
PPP2R2A	Serine/threonine-protein phosphatase 2A 55 kDa regulatory subunit B alpha isoform	P63151-2	163	57		Not seen	Not seen
DDX17	Probable ATP-dependent RNA helicase DDX17	Q92841	161	69		Not seen	Not seen
EIF3F	Eukaryotic translation initiation factor 3 subunit F	O00303	161	41		Not seen	Not seen
RBBP4	Histone-binding protein RBBP4	Q09028	160	16		Not seen	Not seen
UGGT1	UDP-glucose:glycoprotein glucosyltransferase 1	Q9NYU2-2	160	129		Not seen	Not seen
TXNDC5	Thioredoxin domain-containing protein 5	Q8NBS9	156	25		Not seen	Not seen
SRSF1	Serine/arginine-rich-splicing factor 1	J3KTL2	155	68		Not seen	Not seen
ETF1	Eukaryotic peptide chain release factor subunit 1	P62495	153	78		Not seen	Not seen
PNPO	Pyridoxine-5'-phosphate oxidase	Q9NVS9	153	27		Not seen	Not seen
RTCB	RNA-splicing ligase RtcB homolog	Q9Y3I0	146	61		Not seen	Not seen
DLD	Dihydrolipoyl dehydrogenase, mitochondrial	P09622-2	146	48		Not seen	Not seen
GLUD1	Glutamate dehydrogenase 1, mitochondrial	P00367	139	70		Not seen	Not seen
PM20D2	Peptidase M20 domain-containing protein 2	Q8IYS1	138	36		Not seen	Not seen
STIP1	Stress-induced-phosphoprotein 1	P31948-2	136	152		Not seen	Not seen
PRKDC	DNA-dependent protein kinase catalytic subunit	P78527	136	423		Not seen	Not seen
	RRM domain-containing protein	M0QYT0	135	113		Not seen	Not seen
ADSL	Adenylosuccinate lyase	P30566	133	75		Not seen	Not seen
ABCF1	ATP-binding cassette sub-family F member 1	Q8NE71-2	130	134		Not seen	Not seen
IQGAP1	Ras GTPase-activating-like protein IQGAP1	P46940	125	365		Not seen	Not seen
EIF3A	Eukaryotic translation initiation factor 3 subunit A	Q14152	124	144		Not seen	Not seen
LANCL1	Glutathione S-transferase LANCL1	O43813	123	55		Not seen	Not seen
PSMC4	26S proteasome regulatory subunit 6B	P43686-2	122	24		Not seen	Not seen
TMA16	Translation machinery-associated protein 16	H0Y9X1	122	102		Not seen	Not seen
TMPO	Lamina-associated polypeptide 2, isoforms beta/gamma	P42167	121	66		Not seen	Not seen
PEPD	Xaa-Pro dipeptidase	P12955	121	54		Not seen	Not seen
KPNA2	Importin subunit alpha-1	P52292	120	37		Not seen	Not seen
PRPF19	Pre-mRNA-processing factor 19	Q9UMS4	120	22		Not seen	Not seen
PSMD4	26S proteasome non-ATPase regulatory subunit 4	P55036	119	26		Not seen	Not seen
CORO1C	Coronin-1C	Q9ULV4-3	114	53		Not seen	Not seen
SERBP1	Plasminogen activator inhibitor 1 RNA-binding protein	Q8NC51	111	42		Not seen	Not seen
PRPF31	U4/U6 small nuclear ribonucleoprotein Prp31	Q8WWY3	110	61		Not seen	Not seen
SRP54	Signal recognition particle 54 kDa protein	P61011-2	110	119		Not seen	Not seen
SSBP1	Single-stranded DNA-binding protein, mitochondrial	Q04837	109	8		Not seen	Not seen
ATIC	Bifunctional purine biosynthesis protein PURH [Cleaved into: Bifunctional purine biosynthesis protein PURH, N-terminally processed] [Includes: Phosphoribosylaminoimidazolecarboxamide formyltransferase	P31939-2	106	73		Not seen	Not seen
PMPCB	Mitochondrial-processing peptidase subunit beta	O75439	106	61		Not seen	Not seen
ARHGDIA	Rho GDP-dissociation inhibitor 1	J3QQX2	104	57		Not seen	Not seen
PFN2	Profilin	C9J712	104	16		Not seen	Not seen
DDX6	Probable ATP-dependent RNA helicase DDX6	P26196	102	63		Not seen	Not seen
SET	Protein SET	A0A0C4DFV9	99	15		Not seen	Not seen
SLC25A3	Phosphate carrier protein, mitochondrial	Q00325	98	29		Not seen	Not seen
EPRS	Bifunctional glutamate/proline--tRNA ligase	P07814	98	213		Not seen	Not seen
SRSF2	Serine/arginine-rich splicing factor 2	Q01130	97	38		Not seen	Not seen
MTPN	Myotrophin	P58546	97	11		Not seen	Not seen
ALDOC	Fructose-bisphosphate aldolase	A8MVZ9	95	57		Not seen	Not seen
TAGLN2	Transgelin-2	P37802	95	51		Not seen	Not seen
PIN1	Peptidyl-prolyl cis-trans isomerase NIMA-interacting 1	Q13526	94	11		Not seen	Not seen
NPM1	Nucleophosmin	P06748-2	93	33		Not seen	Not seen
PITPNB	Phosphatidylinositol transfer protein beta isoform	A0A0A0MSW4	92	32		Not seen	Not seen
NAP1L1	Nucleosome assembly protein 1-like 1	F8VXI6	92	11		Not seen	Not seen
SMC2	Structural maintenance of chromosomes protein 2	O95347	92	109		Not seen	Not seen
EIF4B	Eukaryotic translation initiation factor 4B	P23588	91	144		Not seen	Not seen
DNPEP	Aspartyl aminopeptidase	Q9ULA0	91	47		Not seen	Not seen
API5	Apoptosis inhibitor 5	G3V1C3	91	40		Not seen	Not seen
RPL22	60S ribosomal protein L22	P35268	90	19		Not seen	Not seen
DNAJC7	DnaJ homolog subfamily C member 7	Q99615	90	67		Not seen	Not seen
ZC3H15	Zinc finger CCCH domain-containing protein 15	Q8WU90	89	79		Not seen	Not seen
CPSF6	Cleavage and polyadenylation specificity factor subunit 6	Q16630-2	88	21		Not seen	Not seen
MDH1	Malate dehydrogenase, cytoplasmic	P40925-3	88	33		Not seen	Not seen
SMC4	Structural maintenance of chromosomes protein	E9PD53	86	152		Not seen	Not seen
BSG	Basigin	P35613	86	27		Not seen	Not seen
RBMX	RNA-binding motif protein, X chromosome	P38159	85	79		Not seen	Not seen
SEPTIN7	Septin-7	Q16181-2	84	42		Not seen	Not seen
CALR	Calreticulin	P27797	84	20		Not seen	Not seen
WARS	Tryptophan--tRNA ligase, cytoplasmic	P23381	84	40		Not seen	Not seen
HDAC2	Histone deacetylase 2	Q92769	82	59		Not seen	Not seen
ALDH6A1	Methylmalonate-semialdehyde dehydrogenase [acylating], mitochondrial	Q02252	82	124		Not seen	Not seen
RBM17	Splicing factor 45	Q96I25	82	88		Not seen	Not seen
EIF3CL	Eukaryotic translation initiation factor 3 subunit C-like protein	B5ME19	81	66		Not seen	Not seen
SMC3	Structural maintenance of chromosomes protein 3	Q9UQE7	80	130		Not seen	Not seen
CPNE3	Copine-3	O75131	80	30		Not seen	Not seen
CSTB	Cystatin-B	A0A1W2PS52	79	5		Not seen	Not seen
UPF1	Regulator of nonsense transcripts 1	Q92900	79	89		Not seen	Not seen
CDK3	Cyclin-dependent kinase 3	Q00526	79	23		Not seen	Not seen
RPS3	40S ribosomal protein S3	H0YEU2	78	29		Not seen	Not seen
EIF3E	Eukaryotic translation initiation factor 3 subunit E	P60228	76	33		Not seen	Not seen
RPN2	Dolichyl-diphosphooligosaccharide--protein glycosyltransferase subunit 2	P04844	75	32		Not seen	Not seen
ANP32A	Acidic leucine-rich nuclear phosphoprotein 32 family member A	H0YN26	75	20		Not seen	Not seen
FBL	rRNA 2'-O-methyltransferase fibrillarin	P22087	75	59		Not seen	Not seen
SNX6	Sorting nexin-6	Q9UNH7	75	50		Not seen	Not seen
MAP4	Microtubule-associated protein	E7EVA0	74	220		Not seen	Not seen
FLAD1	FAD synthase	Q8NFF5	74	26		Not seen	Not seen
NSUN5	Probable 28S rRNA	Q96P11-4	74	53		Not seen	Not seen
NOLC1	Nucleolar and coiled-body phosphoprotein 1	Q14978-3	73	87		Not seen	Not seen
LLGL1	Lethal(2) giant larvae protein homolog 1	A0A087WW77	73	42		Not seen	Not seen
RPS3A	40S ribosomal protein S3a	P61247	73	31		Not seen	Not seen
PRPS1L1	Ribose-phosphate pyrophosphokinase 3	P21108	73	52		Not seen	Not seen
DUT	Deoxyuridine 5'-triphosphate nucleotidohydrolase, mitochondrial	H0YNW5	72	39		Not seen	Not seen
HARS	Histidine--tRNA ligase, cytoplasmic	P12081-3	72	72		Not seen	Not seen
GRWD1	Glutamate-rich WD repeat-containing protein 1	Q9BQ67	69	25		Not seen	Not seen
GRWD1	Glutamate-rich WD repeat-containing protein 1	M0QX71	69	9		Not seen	Not seen
AIFM1	Apoptosis-inducing factor 1, mitochondrial	O95831-3	69	51		Not seen	Not seen
ATP6V1B2	V-type proton ATPase subunit B, brain isoform	P21281	68	46		Not seen	Not seen
PIN4	Peptidyl-prolyl cis-trans isomerase NIMA-interacting 4	Q9Y237-2	67	64		Not seen	Not seen
ANXA7	Annexin A7	P20073	67	36		Not seen	Not seen
SNRPB2	U2 small nuclear ribonucleoprotein B''	P08579	65	16		Not seen	Not seen
PSME2	Proteasome activator complex subunit 2	H0YM70	65	26		Not seen	Not seen
PTPN11	Tyrosine-protein phosphatase non-receptor type 11	Q06124-2	65	42		Not seen	Not seen
APEX1	DNA-(apurinic or apyrimidinic site) lyase	G3V5Q1	65	16		Not seen	Not seen
DCTN2	Dynactin subunit 2	Q13561	64	23		Not seen	Not seen
PSMD12	26S proteasome non-ATPase regulatory subunit 12	O00232	64	78		Not seen	Not seen
CSNK2A2	Casein kinase II subunit alpha'	P19784	64	35		Not seen	Not seen
TECR	Very-long-chain enoyl-CoA reductase	Q9NZ01	64	26		Not seen	Not seen
ALKBH5	RNA demethylase ALKBH5	Q6P6C2-1	64	53		Not seen	Not seen
NLE1	Notchless protein homolog 1	Q9NVX2	63	30		Not seen	Not seen
PRIM2	DNA primase large subunit	P49643	63	37		Not seen	Not seen
DARS	Aspartate--tRNA ligase, cytoplasmic	P14868	63	69		Not seen	Not seen
MSH2	DNA mismatch repair protein Msh2	P43246	62	81		Not seen	Not seen
FSCN1	Fascin	Q16658	62	50		Not seen	Not seen
CSK	Tyrosine-protein kinase CSK	P41240	62	33		Not seen	Not seen
CANX	Calnexin	H0Y9Q7	61	97		Not seen	Not seen
NAE1	NEDD8-activating enzyme E1 regulatory subunit	Q13564	61	18		Not seen	Not seen
EIF3D	Eukaryotic translation initiation factor 3 subunit D	O15371-3	60	69		Not seen	Not seen
SLC9A3R1	Na(+)/H(+) exchange regulatory cofactor NHE-RF1	O14745	60	33		Not seen	Not seen
TBCE	Tubulin-specific chaperone E	A0A2R8Y809	60	52		Not seen	Not seen
LMAN1	Protein ERGIC-53	P49257	60	33		Not seen	Not seen
BUB3	Mitotic checkpoint protein BUB3	O43684	60	30		Not seen	Not seen
FBXO22	F-box only protein 22	Q8NEZ5	59	28		Not seen	Not seen
UMPS	Uridine 5'-monophosphate synthase	P11172	59	35		Not seen	Not seen
DAZAP1	DAZ-associated protein 1	K7EK33	58	11		Not seen	Not seen
GSS	Glutathione synthetase	A0A2R8Y430	58	46		Not seen	Not seen
KDM1A	Lysine-specific histone demethylase 1A	O60341	58	230		Not seen	Not seen
CTTN	Src substrate cortactin	Q14247	58	30		Not seen	Not seen
EIF5	Eukaryotic translation initiation factor 5	P55010	58	36		Not seen	Not seen
CARM1	Histone-arginine methyltransferase CARM1	Q86X55	58	27		Not seen	Not seen
GLUL	Glutamine synthetase	P15104	57	28		Not seen	Not seen
ANXA11	Annexin A11	P50995	57	40		Not seen	Not seen
ANXA11	Annexin A11	H0Y6E1	57	39		Not seen	Not seen
PMPCA	Mitochondrial-processing peptidase subunit alpha	Q10713	57	39		Not seen	Not seen
PGM3	Phosphoacetylglucosamine mutase	O95394	57	88		Not seen	Not seen
DDX46	Probable ATP-dependent RNA helicase DDX46	Q7L014	57	154		Not seen	Not seen
MOB1B	MOB kinase activator 1B	Q7L9L4-2	57	53		Not seen	Not seen
SARNP	SAP domain-containing ribonucleoprotein	F8VZQ9	57	33		Not seen	Not seen
PRMT3	Protein arginine N-methyltransferase 3	O60678	56	59		Not seen	Not seen
CBX1	Chromobox protein homolog 1	B5MD17	55	6		Not seen	Not seen
SCLY	Selenocysteine lyase	A0A0A0MQU4	55	73		Not seen	Not seen
SF3B4	Splicing factor 3B subunit 4	Q15427	54	29		Not seen	Not seen
CPNE1	Copine-1	B0QZ18	54	13		Not seen	Not seen
PRMT1	Protein arginine N-methyltransferase 1	H0YDE4	54	114		Not seen	Not seen
CHCHD3	MICOS complex subunit	A0A286YEX5	53	34		Not seen	Not seen
RPL7L1	60S ribosomal protein L7-like 1	Q6DKI1	53	25		Not seen	Not seen
LBR	Delta(14)-sterol reductase LBR	Q14739	52	16		Not seen	Not seen
NIPSNAP2	Protein NipSnap homolog 2	H7C333	52	15		Not seen	Not seen
CUTA	Protein CutA	C9IZG4	52	14		Not seen	Not seen
HMGB3	High mobility group protein B3	E7ES08	52	53		Not seen	Not seen
UCHL3	Ubiquitin carboxyl-terminal hydrolase isozyme L3	Q5TBK7	52	9		Not seen	Not seen
LAP3	Cytosol aminopeptidase	P28838	52	65		Not seen	Not seen
TRIP13	Pachytene checkpoint protein 2 homolog	Q15645	52	45		Not seen	Not seen
ALDH9A1	4-trimethylaminobutyraldehyde dehydrogenase	P49189	51	33		Not seen	Not seen
ERH	Enhancer of rudimentary homolog	P84090	51	8		Not seen	Not seen
PAFAH1B3	Platelet-activating factor acetylhydrolase IB subunit gamma	M0R389	51	21		Not seen	Not seen
ACTR3	Actin-related protein 3	P61158	51	59		Not seen	Not seen
HNRNPH3	Heterogeneous nuclear ribonucleoprotein H3	P31942	51	45		Not seen	Not seen
ACOT7	Cytosolic acyl coenzyme A thioester hydrolase	O00154	50	41		Not seen	Not seen
NTPCR	Cancer-related nucleoside-triphosphatase	Q5TDF0	50	28		Not seen	Not seen
NDUFV1	NADH dehydrogenase [ubiquinone] flavoprotein 1, mitochondrial	P49821	50	25		Not seen	Not seen
FH	Fumarate hydratase, mitochondrial	P07954-2	49	23		Not seen	Not seen
COPZ1	Coatomer subunit zeta-1	P61923-5	49	11		Not seen	Not seen
TTN	Titin	A0A0A0MTS7	49	2730		Not seen	Not seen
SLC25A24	Calcium-binding mitochondrial carrier protein SCaMC-1	Q6NUK1	49	67		Not seen	Not seen
SIGMAR1	Sigma non-opioid intracellular receptor 1	Q99720	48	9		Not seen	Not seen
DNAJA2	DnaJ homolog subfamily A member 2	O60884	48	22		Not seen	Not seen
ATXN10	Ataxin-10	Q9UBB4-2	48	57		Not seen	Not seen
RPP30	Ribonuclease P protein subunit p30	Q5VU11	48	29		Not seen	Not seen
XPO5	Exportin-5	Q9HAV4	48	59		Not seen	Not seen
EWSR1	RNA-binding protein EWS	Q01844-3	47	264		Not seen	Not seen
LTA4H	Leukotriene A-4 hydrolase	P09960-4	47	46		Not seen	Not seen
GNPDA1	Glucosamine-6-phosphate isomerase 1	P46926-2	47	37		Not seen	Not seen
AASDHPPT	L-aminoadipate-semialdehyde dehydrogenase-phosphopantetheinyl transferase	Q9NRN7	47	35		Not seen	Not seen
PSMD8	26S proteasome non-ATPase regulatory subunit 8	P48556	47	22		Not seen	Not seen
ABI2	Abl interactor 2	H0Y6B5	47	162		Not seen	Not seen
PSMD9	26S proteasome non-ATPase regulatory subunit 9	F5GX23	46	42		Not seen	Not seen
RAD23B	UV excision repair protein RAD23 homolog B	P54727	46	18		Not seen	Not seen
TFG	Protein TFG	C9JTY3	46	12		Not seen	Not seen
CAD	CAD protein	F8VPD4	46	148		Not seen	Not seen
GSPT1	Eukaryotic peptide chain release factor GTP-binding subunit ERF3A	H3BR35	46	53		Not seen	Not seen
RAB11A	Ras-related protein Rab-11A	H3BSC1	46	31		Not seen	Not seen
FKBP5	Peptidyl-prolyl cis-trans isomerase FKBP5	Q13451	46	63		Not seen	Not seen
CBR4	Carbonyl reductase family member 4	Q8N4T8	46	39		Not seen	Not seen
MRPL46	39S ribosomal protein L46, mitochondrial	Q9H2W6	45	27		Not seen	Not seen
CPSF7	Cleavage and polyadenylation specificity factor subunit 7	Q8N684-3	45	86		Not seen	Not seen
MCCC2	Methylcrotonoyl-CoA carboxylase beta chain, mitochondrial	Q9HCC0	45	43		Not seen	Not seen
UBE2N	Ubiquitin-conjugating enzyme E2 N	F8VSD4	45	20		Not seen	Not seen
PLEKHA6	Pleckstrin homology domain-containing family A member 6	A0A1B0GUN5	45	91		Not seen	Not seen
CAMSAP3	Calmodulin-regulated spectrin-associated protein 3	Q9P1Y5	45	533		Not seen	Not seen
GPS1	COP9 signalosome complex subunit 1	Q13098-7	45	34		Not seen	Not seen
NAA60	N-alpha-acetyltransferase 60	Q9H7X0-3	44	19		Not seen	Not seen
CCDC180	Coiled-coil domain-containing protein 180	Q9P1Z9	44	422		Not seen	Not seen
RECQL	ATP-dependent DNA helicase Q1	P46063	44	77		Not seen	Not seen
ZMYM6	Zinc finger MYM-type protein 6	O95789	44	116		Not seen	Not seen
SYNE2	Nesprin-2	Q8WXH0	44	545		Not seen	Not seen
VPS18	Vacuolar protein sorting-associated protein 18 homolog	Q9P253	44	48		Not seen	Not seen
CORO1B	Coronin-1B	Q9BR76	43	64		Not seen	Not seen
FAF2	FAS-associated factor 2	Q96CS3	43	36		Not seen	Not seen
EXOSC8	Exosome complex component RRP43	Q96B26	43	17		Not seen	Not seen
VPS33A	Vacuolar protein sorting-associated protein 33A	A0A2R8YF87	43	343		Not seen	Not seen
EIF4G1	Eukaryotic translation initiation factor 4 gamma 1	Q04637-3	43	184		Not seen	Not seen
SEC14L6	Putative SEC14-like protein 6	H7C077	43	48		Not seen	Not seen
CAP1	Adenylyl cyclase-associated protein 1	Q01518	42	64		Not seen	Not seen
MYL6B	Myosin light chain 6B	P14649	42	32		Not seen	Not seen
CNDP2	Cytosolic non-specific dipeptidase	Q96KP4	42	112		Not seen	Not seen
ATXN2L	Ataxin-2-like protein	Q8WWM7-6	42	98		Not seen	Not seen
CKMT1A	Creatine kinase U-type, mitochondrial	P12532-2	42	52		Not seen	Not seen
AKR1B1	Aldo-keto reductase family 1 member B1	P15121	42	21		Not seen	Not seen
DDX19A	ATP-dependent RNA helicase DDX19A	I3L352	41	52		Not seen	Not seen
RTN4	Reticulon-4	Q9NQC3	41	51		Not seen	Not seen
VBP1	Prefoldin subunit 3	P61758	41	31		Not seen	Not seen
GNAS	Guanine nucleotide-binding protein G(s) subunit alpha isoforms short	H0Y7F4	40	60		Not seen	Not seen
ALDH3A2	Aldehyde dehydrogenase family 3 member A2	P51648	40	20		Not seen	Not seen
SBDS	Ribosome maturation protein SBDS	Q9Y3A5	40	24		Not seen	Not seen
DLST	Dihydrolipoyllysine-residue succinyltransferase component of 2-oxoglutarate dehydrogenase complex, mitochondrial	P36957	40	34		Not seen	Not seen
ROCK1	Rho-associated protein kinase 1	Q13464	40	129		Not seen	Not seen
SLC25A12	Calcium-binding mitochondrial carrier protein Aralar1	O75746	40	54		Not seen	Not seen
ARHGEF17	Rho guanine nucleotide exchange factor 17	Q96PE2	40	168		Not seen	Not seen
PDS5A	Sister chromatid cohesion protein PDS5 homolog A	Q29RF7	39	136		Not seen	Not seen
CAPNS1	Calpain small subunit 1	A0A0C4DGQ5	39	17		Not seen	Not seen
ISG20L2	Interferon-stimulated 20 kDa exonuclease-like 2	Q9H9L3	39	55		Not seen	Not seen
RBM25	RNA-binding protein 25	H0YE46	39	30		Not seen	Not seen
OAT	Ornithine aminotransferase, mitochondrial	P04181	39	42		Not seen	Not seen
TMA7	Translation machinery-associated protein 7	Q9Y2S6	39	28		Not seen	Not seen
LANCL2	LanC-like protein 2	Q9NS86	39	40		Not seen	Not seen
COPS2	COP9 signalosome complex subunit 2	P61201	39	31		Not seen	Not seen
SRSF9	Serine/arginine-rich splicing factor 9	Q13242	39	39		Not seen	Not seen
HTATSF1	HIV Tat-specific factor 1	O43719	39	88		Not seen	Not seen
RPL8	60S ribosomal protein L8	P62917	39	15		Not seen	Not seen
PHOX2A	Paired mesoderm homeobox protein 2A	O14813	38	124		Not seen	Not seen
FTO	Alpha-ketoglutarate-dependent dioxygenase FTO	F8WCB8	38	20		Not seen	Not seen
ZNF706	Zinc finger protein 706	H0YC70	37	19		Not seen	Not seen
SRRT	Serrate RNA effector molecule homolog	Q9BXP5	37	70		Not seen	Not seen
PCBD1	Pterin-4-alpha-carbinolamine dehydratase	P61457	37	7		Not seen	Not seen
TK1	Thymidine kinase	K7ERV3	37	50		Not seen	Not seen
THYN1	Thymocyte nuclear protein 1	Q9P016	37	15		Not seen	Not seen
CACNA1A	Voltage-dependent P/Q-type calcium channel subunit alpha	A0A087WW63	37	196		Not seen	Not seen
AHDC1	AT-hook DNA-binding motif-containing protein 1	Q5TGY3	37	107		Not seen	Not seen
HINT1	Histidine triad nucleotide-binding protein 1	P49773	36	13		Not seen	Not seen
ADAM28	Disintegrin and metalloproteinase domain-containing protein 28	Q9UKQ2	36	149		Not seen	Not seen
RAB2B	Ras-related protein Rab-2B	Q8WUD1-2	36	117		Not seen	Not seen
SEC24B	Protein transport protein Sec24B	O95487	36	65		Not seen	Not seen
DCAF12	DDB1- and CUL4-associated factor 12	X6RL26	36	37		Not seen	Not seen
SYNGR2	Synaptogyrin-2	K7ELS8	36	33		Not seen	Not seen
TRPC4AP	Short transient receptor potential channel 4-associated protein	Q8TEL6	36	110		Not seen	Not seen
ZNF207	BUB3-interacting and GLEBS motif-containing protein ZNF207	X6R4W8	36	14		Not seen	Not seen
SLK	STE20-like serine/threonine-protein kinase	Q9H2G2-2	36	167		Not seen	Not seen
FAM207A	Protein FAM207A	Q9NSI2	36	45		Not seen	Not seen
SYNE1	Nesprin-1	A0A0C4DG40	36	820		Not seen	Not seen
ADSS2	Adenylosuccinate synthetase isozyme 2	P30520	36	29		Not seen	Not seen
PSME1	Proteasome activator complex subunit 1	Q06323-2	36	35		Not seen	Not seen
RO60	60 kDa SS-A/Ro ribonucleoprotein	P10155-4	36	47		Not seen	Not seen
TRAJ11	T cell receptor alpha joining 11	A0A075B6Y8	36	31		Not seen	Not seen
PSMD6	26S proteasome non-ATPase regulatory subunit 6	Q15008-4	35	32		Not seen	Not seen
ARL1	ADP-ribosylation factor-like protein 1	F8VP63	35	34		Not seen	Not seen
IARS	Isoleucine--tRNA ligase, cytoplasmic	P41252	35	73		Not seen	Not seen
OR2T2	Olfactory receptor 2T2	Q6IF00	35	18		Not seen	Not seen
SNX5	Sorting nexin-5	Q9Y5X3	35	59		Not seen	Not seen
ATP10D	Probable phospholipid-transporting ATPase VD	Q9P241	35	102		Not seen	Not seen
CYSLTR1	Cysteinyl leukotriene receptor 1	Q9Y271	35	44		Not seen	Not seen
RCC1	Regulator of chromosome condensation	P18754-2	35	36		Not seen	Not seen
PRKAG1	5'-AMP-activated protein kinase subunit gamma-1	F8VYY9	34	73		Not seen	Not seen
NAP1L4	Nucleosome assembly protein 1-like 4	Q99733-2	34	42		Not seen	Not seen
SRM	Spermidine synthase	P19623	34	39		Not seen	Not seen
SRM	Spermidine synthase	K7ESL0	34	31		Not seen	Not seen
COQ10A	Coenzyme Q-binding protein COQ10 homolog A, mitochondrial	H0YHF1	34	57		Not seen	Not seen
ISYNA1	Inositol-3-phosphate synthase 1	Q9NPH2	34	39		Not seen	Not seen
DOK1	Docking protein 1	H7C093	34	122		Not seen	Not seen
NIT1	Deaminated glutathione amidase	Q86X76	34	93		Not seen	Not seen
AKAP7	A-kinase anchor protein 7 isoform gamma	H0YH01	34	20		Not seen	Not seen
SORBS2	Sorbin and SH3 domain-containing protein 2	O94875-12	34	61		Not seen	Not seen
SULT1A2	Sulfotransferase 1A2	P50226	34	32		Not seen	Not seen
PSMD13	26S proteasome non-ATPase regulatory subunit 13	Q9UNM6-2	33	98		Not seen	Not seen
MYCBPAP	MYCBP-associated protein	H0Y7R1	33	136		Not seen	Not seen
FTO	Alpha-ketoglutarate-dependent dioxygenase FTO	A0A1B0GU26	33	38		Not seen	Not seen
ZDHHC3	Palmitoyltransferase ZDHHC3	H7C1U6	33	53		Not seen	Not seen
MCTS1	Malignant T-cell-amplified sequence 1	Q9ULC4-2	33	32		Not seen	Not seen
ZNF696	Zinc finger protein 696	Q9H7X3	33	30		Not seen	Not seen
CTSV	Cathepsin L2	O60911	33	114		Not seen	Not seen
SOCS6	Suppressor of cytokine signaling 6	O14544	33	66		Not seen	Not seen
STK26	Serine/threonine-protein kinase 26	Q9P289-2	33	48		Not seen	Not seen
RACK1	Receptor of-activated protein C kinase 1	H0Y8W2	33	18		Not seen	Not seen
DCHS2	Protocadherin-23	A0A096LNH0	33	233		Not seen	Not seen
DSG4	Desmoglein-4	Q86SJ6	33	28		Not seen	Not seen
DNAJB8	DnaJ homolog subfamily B member 8	Q8NHS0	33	51		Not seen	Not seen
GATD3A	Glutamine amidotransferase-like class 1 domain-containing protein 3A, mitochondrial	H7C2G3	33	45		Not seen	Not seen
ZEB2	Zinc finger E-box-binding homeobox 2	A0A1B0GW50	33	97		Not seen	Not seen
APBA3	Amyloid-beta A4 precursor protein-binding family A member 3	O96018	33	36		Not seen	Not seen
ADCY1	Adenylate cyclase type 1	Q08828	33	85		Not seen	Not seen
SAMD9	Sterile alpha motif domain-containing protein 9	Q5K651	33	184		Not seen	Not seen
DNAH10	Dynein heavy chain 10, axonemal	A0A1C7CYW8	32	599		Not seen	Not seen
SLC14A2	Urea transporter 2	Q15849	32	107		Not seen	Not seen
VPS35L	VPS35 endosomal protein sorting factor-like	F6S1J4	32	24		Not seen	Not seen
UQCRFS1	Cytochrome b-c1 complex subunit Rieske, mitochondrial	P47985	32	64		Not seen	Not seen
SORBS2	Sorbin and SH3 domain-containing protein 2	O94875-11	32	175		Not seen	Not seen
RAB18	Ras-related protein Rab-18	H0Y6T8	32	203		Not seen	Not seen
ATP9B	Probable phospholipid-transporting ATPase IIB	O43861	32	80		Not seen	Not seen
PCCA	Propionyl-CoA carboxylase alpha chain, mitochondrial	A0A1B0GWI4	32	90		Not seen	Not seen
STOML1	Stomatin-like protein 1	Q9UBI4	32	90		Not seen	Not seen
SAMM50	Sorting and assembly machinery component 50 homolog	Q9Y512	32	56		Not seen	Not seen
SRPRB	Signal recognition particle receptor subunit beta	H7C4H2	32	44		Not seen	Not seen
ACACB	Acetyl-CoA carboxylase 2	O00763	32	184		Not seen	Not seen
ELFN2	Protein phosphatase 1 regulatory subunit 29	Q5R3F8	32	46		Not seen	Not seen
BRAP	BRCA1-associated protein	J3KNN7	32	81		Not seen	Not seen
ALDH2	Aldehyde dehydrogenase, mitochondrial	P05091	32	39		Not seen	Not seen
PRKAR2A	cAMP-dependent protein kinase type II-alpha regulatory subunit	P13861-2	32	26		Not seen	Not seen
RAD18	E3 ubiquitin-protein ligase RAD18	Q9NS91	32	53		Not seen	Not seen
ADGB	Androglobin	Q8N7X0-2	32	64		Not seen	Not seen
TAB1	TGF-beta-activated kinase 1 and MAP3K7-binding protein 1	Q15750	32	49		Not seen	Not seen
AHI1	Jouberin	Q8N157	32	127		Not seen	Not seen
CSTF2	Cleavage stimulation factor subunit 2	P33240	32	101		Not seen	Not seen
SLC27A1	Long-chain fatty acid transport protein 1	Q6PCB7	32	68		Not seen	Not seen
PRIM1	DNA primase small subunit	P49642	32	95		Not seen	Not seen
ZSWIM6	Zinc finger SWIM domain-containing protein 6	Q9HCJ5	32	158		Not seen	Not seen
PRKCB	Protein kinase C beta type	I3L148	32	181		Not seen	Not seen
MARF1	Meiosis regulator and mRNA stability factor 1	Q9Y4F3-5	32	90		Not seen	Not seen
DENND4A	C-myc promoter-binding protein	Q7Z401	32	304		Not seen	Not seen
RASSF8	Ras association domain-containing protein 8	Q8NHQ8	32	23		Not seen	Not seen
MROH8	Protein MROH8	H0Y3S5	31	68		Not seen	Not seen
TET2	Methylcytosine dioxygenase TET2	Q6N021	31	176		Not seen	Not seen
HSPE1	10 kDa heat shock protein, mitochondrial	P61604	31	18		Not seen	Not seen
CENPF	Centromere protein F	P49454	31	379		Not seen	Not seen
COPS4	COP9 constitutive photomorphogenic-like protein subunit 4 isoform 2	D6RAX7	31	42		Not seen	Not seen
MAST2	Microtubule-associated serine/threonine-protein kinase 2	Q6P0Q8	31	287		Not seen	Not seen
PTPN9	Tyrosine-protein phosphatase non-receptor type 9	A0A0A0MR09	31	82		Not seen	Not seen
NMBR	Neuromedin-B receptor	P28336	31	177		Not seen	Not seen
ZNF609	Zinc finger protein 609	O15014	31	242		Not seen	Not seen
CCDC74B	Coiled-coil domain-containing protein 74B	Q96LY2	31	64		Not seen	Not seen
OR10G7	Olfactory receptor 10G7	Q8NGN6	31	141		Not seen	Not seen
CAMSAP1	Calmodulin-regulated spectrin-associated protein 1	Q5T5Y3-3	31	199		Not seen	Not seen
ZNF816	Zinc finger protein 816	Q0VGE8	31	73		Not seen	Not seen
CLIC4	Chloride intracellular channel protein 4	Q9Y696	31	48		Not seen	Not seen
TPTE2	Phosphatidylinositol 3,4,5-trisphosphate 3-phosphatase TPTE2	Q6XPS3-2	31	52		Not seen	Not seen
RPL7L1	60S ribosomal protein L7-like 1	A0A1W2PQ76	31	32		Not seen	Not seen
SLC12A5	Solute carrier family 12 member 5	B7Z3T3	31	2		Not seen	Not seen
BPIFB2	BPI fold-containing family B member 2	Q8N4F0	31	25		Not seen	Not seen
ADNP	Activity-dependent neuroprotector homeobox protein	A0A2R8Y469	31	112		Not seen	Not seen
DNMT3A	DNA	Q9Y6K1	30	103		Not seen	Not seen
C8orf82	UPF0598 protein C8orf82	Q6P1X6-2	30	26		Not seen	Not seen
IRF5	Interferon regulatory factor 5	Q13568-5	30	83		Not seen	Not seen
AK9	Adenylate kinase 9	Q5TCS8	30	84		Not seen	Not seen
PPP1CA	Serine/threonine-protein phosphatase PP1-alpha catalytic subunit	P62136-2	30	33		Not seen	Not seen
CEP295NL	CEP295 N-terminal-like protein	Q96MC4	30	197		Not seen	Not seen
FOLH1B	Putative N-acetylated-alpha-linked acidic dipeptidase	Q9HBA9	30	62		Not seen	Not seen
GOT1	Aspartate aminotransferase, cytoplasmic	P17174	30	48		Not seen	Not seen
DAAM2	Disheveled-associated activator of morphogenesis 2	Q86T65	30	200		Not seen	Not seen
ERC2	ERC protein 2	O15083	30	122		Not seen	Not seen
PFKFB3	6-phosphofructo-2-kinase/fructose-2,6-bisphosphatase 3	H0Y483	30	24		Not seen	Not seen
SRRM3	Serine/arginine repetitive matrix protein 3	A0A087WXA3	30	86		Not seen	Not seen
CAMTA2	Calmodulin-binding transcription activator 2	I3L3V0	30	36		Not seen	Not seen
CBL	E3 ubiquitin-protein ligase CBL	A0A0U1RQX8	30	82		Not seen	Not seen
NUP160	Nuclear pore complex protein Nup160	E9PR16	30	181		Not seen	Not seen
PXDN	Peroxidasin homolog	Q92626	30	73		Not seen	Not seen
DDX56	Probable ATP-dependent RNA helicase DDX56	H7C3E9	30	35		Not seen	Not seen
PCCB	Propionyl-CoA carboxylase beta chain, mitochondrial	E7EX59	30	73		Not seen	Not seen
ASPDH	Putative L-aspartate dehydrogenase	A6ND91	30	24		Not seen	Not seen
HGH1	Protein HGH1 homolog	Q9BTY7	30	46		Not seen	Not seen
EPM2AIP1	EPM2A-interacting protein 1	Q7L775	30	150		Not seen	Not seen
HMGN5	High mobility group nucleosome-binding domain-containing protein 5	P82970	30	26		Not seen	Not seen
KLHL1	Kelch-like protein 1	F5H1J3	30	136		Not seen	Not seen
MPPED1	Metallophosphoesterase domain-containing protein 1	O15442-2	30	16		Not seen	Not seen
ZNF574	Zinc finger protein 574	Q6ZN55-2	30	85		Not seen	Not seen
EXOSC2	Exosome complex component RRP4	A3KFL2	30	41		Not seen	Not seen
TARSL2	Threonine--tRNA ligase 2, cytoplasmic	A2RTX5	30	126		Not seen	Not seen
FAM167A-AS1	Uncharacterized protein FAM167A-AS1	Q96KT0	30	22		Not seen	Not seen
MED6	Mediator of RNA polymerase II transcription subunit 6	A0A087WYL7	30	17		Not seen	Not seen
LAMB3	Laminin subunit beta-3	Q13751	30	99		Not seen	Not seen
EIF6	Eukaryotic translation initiation factor 6	P56537	30	16		Not seen	Not seen
ZNF879	Zinc finger protein 879	B4DU55	30	57		Not seen	Not seen
CSTF1	Cleavage stimulation factor subunit 1	Q05048	30	23		Not seen	Not seen
MIB2	E3 ubiquitin-protein ligase MIB2	Q96AX9-10	30	69		Not seen	Not seen
VAT1	Synaptic vesicle membrane protein VAT-1 homolog	Q99536	30	39		Not seen	Not seen
OAS1	2'-5'-oligoadenylate synthase 1	P00973-4	30	79		Not seen	Not seen
MED12L	Mediator of RNA polymerase II transcription subunit 12-like protein	F8WAE6	29	118		Not seen	Not seen
TWF1	Twinfilin-1	F8W1D0	29	30		Not seen	Not seen
RSF1	Remodeling and spacing factor 1	Q96T23	29	134		Not seen	Not seen
TSNAXIP1	Translin-associated factor X-interacting protein 1	Q2TAA8-2	29	33		Not seen	Not seen
MYLK3	Myosin light chain kinase 3	Q32MK0-4	29	209		Not seen	Not seen
KLHL3	Kelch-like protein 3	Q9UH77	29	46		Not seen	Not seen
CPVL	Probable serine carboxypeptidase CPVL	Q9H3G5	29	31		Not seen	Not seen
ZNF75D	Zinc finger protein 75D	P51815	29	45		Not seen	Not seen
RNF181	E3 ubiquitin-protein ligase RNF181	H7C426	29	68		Not seen	Not seen
CIP2A	Protein CIP2A	Q8TCG1	29	62		Not seen	Not seen
JAKMIP3	Janus kinase and microtubule-interacting protein 3	Q5VZ66	29	94		Not seen	Not seen
BRSK1	Serine/threonine-protein kinase BRSK1	Q8TDC3-2	29	74		Not seen	Not seen
SNX7	Sorting nexin-7	Q9UNH6	29	86		Not seen	Not seen
RALGAPA2	Ral GTPase-activating protein subunit alpha-2	Q2PPJ7-3	29	133		Not seen	Not seen
DGCR8	Microprocessor complex subunit DGCR8	Q8WYQ5	29	66		Not seen	Not seen
THRB	Thyroid hormone receptor beta	P10828	29	128		Not seen	Not seen
TTC4	Tetratricopeptide repeat protein 4	O95801	29	16		Not seen	Not seen
WDR35	WD repeat-containing protein 35	H7BZK8	29	148		Not seen	Not seen
GLRA4	Glycine receptor subunit alpha-4	Q5JXX5	29	64		Not seen	Not seen
CYLC1	Cylicin-1	P35663	29	105		Not seen	Not seen
OR52B6	Olfactory receptor 52B6	Q8NGF0	29	35		Not seen	Not seen
MYBPC1	Myosin-binding protein C, slow-type	Q00872-2	29	144		Not seen	Not seen
TMEM173	Stimulator of interferon genes protein	Q86WV6	29	42		Not seen	Not seen
LHX2	LIM/homeobox protein Lhx2	H7C0H1	29	233		Not seen	Not seen
SCAP	Sterol regulatory element-binding protein cleavage-activating protein	F8WEH8	29	35		Not seen	Not seen
CARS	Cysteine--tRNA ligase, cytoplasmic	P49589-3	29	126		Not seen	Not seen
PRPH	Peripherin	H7C5W5	29	41		Not seen	Not seen
NPM2	Nucleoplasmin-2	Q86SE8	29	12		Not seen	Not seen
SCN9A	Sodium channel protein	A0A2R8YDP4	29	173		Not seen	Not seen
COX4I1	Cytochrome c oxidase subunit 4 isoform 1, mitochondrial	P13073	29	26		Not seen	Not seen
EVX2	Homeobox even-skipped homolog protein 2	Q03828	29	52		Not seen	Not seen
CDH2	Cadherin-2	P19022	29	58		Not seen	Not seen
NPC1L1	NPC1-like intracellular cholesterol transporter 1	Q9UHC9-2	28	219		Not seen	Not seen
BRSK2	Serine/threonine-protein kinase BRSK2	H0YES6	28	45		Not seen	Not seen
REN	Renin	P00797	28	39		Not seen	Not seen
HACE1	E3 ubiquitin-protein ligase HACE1	E5RFX0	28	324		Not seen	Not seen
TLN1	Talin-1	Q9Y490	28	269		Not seen	Not seen
LRRK2	Leucine-rich repeat serine/threonine-protein kinase 2	C9JBF0	28	98		Not seen	Not seen
USP4	Ubiquitin carboxyl-terminal hydrolase 4	Q13107	28	74		Not seen	Not seen
CXCL8	Multifunctional fusion protein [Includes: Interleukin-8	C9J4T6	28	68		Not seen	Not seen
FBLN1	Fibulin-1	B1AHM7	28	47		Not seen	Not seen
NUFIP1	Nuclear fragile X mental retardation-interacting protein 1	Q9UHK0	28	99		Not seen	Not seen
ATXN1L	Ataxin-1-like	P0C7T5	28	155		Not seen	Not seen
UBAP2L	Ubiquitin-associated protein 2-like	Q14157	28	42		Not seen	Not seen
PRR15	Proline-rich protein 15	C9JQ22	28	57		Not seen	Not seen
KIF28P	Kinesin-like protein KIF28P	B7ZC32	28	81		Not seen	Not seen
FAM47A	Protein FAM47A	A0A0C4DGW7	28	156		Not seen	Not seen
GNGT2	Guanine nucleotide-binding protein subunit gamma	D6RDH5	28	20		Not seen	Not seen
SPINK8	Serine protease inhibitor Kazal-type 8	P0C7L1	28	8		Not seen	Not seen
ALOX12	Arachidonate 12-lipoxygenase, 12S-type	P18054	28	59		Not seen	Not seen
SLC4A2	Anion exchange protein 2	P04920-2	28	71		Not seen	Not seen
SLC22A9	Solute carrier family 22 member 9	Q8IVM8	28	26		Not seen	Not seen
SCARF2	Scavenger receptor class F member 2	Q96GP6	28	92		Not seen	Not seen
CTRB1	Chymotrypsinogen B	A0A2R8Y4E9	28	10		Not seen	Not seen
ACAD9	Complex I assembly factor ACAD9, mitochondrial	Q9H845	28	114		Not seen	Not seen
PRDM11	PR domain-containing protein 11	Q9NQV5	28	79		Not seen	Not seen
ERICH3	Glutamate-rich protein 3	Q5RHP9	28	280		Not seen	Not seen
IQCG	Dynein regulatory complex protein 9	Q9H095-2	28	124		Not seen	Not seen
DPH1	2-(3-amino-3-carboxypropyl)histidine synthase subunit 1	I3L1H5	28	208		Not seen	Not seen
C2orf16	Uncharacterized protein C2orf16	C9JG08	28	518		Not seen	Not seen
ZNRF2	E3 ubiquitin-protein ligase ZNRF2	Q8NHG8	28	27		Not seen	Not seen
DUS2	tRNA-dihydrouridine(20) synthase [NAD(P)+]-like	Q9NX74	28	49		Not seen	Not seen
PSMG1	Proteasome assembly chaperone 1	O95456-2	27	20		Not seen	Not seen
CASP8	Caspase-8	Q14790-9	27	125		Not seen	Not seen
MRPL2	39S ribosomal protein L2, mitochondrial	Q5T653	27	37		Not seen	Not seen
COL4A4	Collagen alpha-4(IV) chain	P53420	27	159		Not seen	Not seen
GBA2	Non-lysosomal glucosylceramidase	Q9HCG7	27	60		Not seen	Not seen
SMG5	Protein SMG5	Q9UPR3	27	64		Not seen	Not seen
CDC42EP1	Cdc42 effector protein 1	Q00587	27	53		Not seen	Not seen
SEC14L4	SEC14-like protein 4	Q9UDX3	27	45		Not seen	Not seen
PDLIM5	PDZ and LIM domain protein 5	A0A0A0MSP3	27	10		Not seen	Not seen
CYLD	Ubiquitin carboxyl-terminal hydrolase CYLD	J3KRR7	27	84		Not seen	Not seen
ANKRD11	Ankyrin repeat domain-containing protein 11	Q6UB99	27	154		Not seen	Not seen
SFTA3	Surfactant-associated protein 3	P0C7M3	27	7		Not seen	Not seen
NAA10	N-alpha-acetyltransferase 10	P41227-2	27	29		Not seen	Not seen
DST	Dystonin	Q03001-3	27	329		Not seen	Not seen
NUP85	Nuclear pore complex protein Nup85	Q9BW27	27	67		Not seen	Not seen
CMTM1	CKLF-like MARVEL transmembrane domain-containing protein 1	E9PIL3	27	27		Not seen	Not seen
LEPROTL1	Leptin receptor overlapping transcript-like 1	H0YBC1	27	29		Not seen	Not seen
COPS8	COP9 signalosome complex subunit 8	Q99627-2	27	12		Not seen	Not seen
CFAP69	Cilia- and flagella-associated protein 69	H7C468	27	81		Not seen	Not seen
FOXP2	Forkhead box protein P2	O15409-4	27	27		Not seen	Not seen
PHF20L1	PHD finger protein 20-like protein 1	F8W9L8	27	81		Not seen	Not seen
EFCAB5	EF-hand calcium-binding domain-containing protein 5	A4FU69	27	120		Not seen	Not seen
IRS1	Insulin receptor substrate 1	P35568	27	169		Not seen	Not seen
MCF2L	Guanine nucleotide exchange factor DBS	O15068-8	27	168		Not seen	Not seen
ITGB1BP1	Integrin beta 1 binding protein 1, isoform CRA_g	A8MPU2	27	125		Not seen	Not seen
LIG3	DNA ligase 3	P49916-2	27	156		Not seen	Not seen
MALRD1	MAM and LDL-receptor class A domain-containing protein 1	U5GXS0	27	78		Not seen	Not seen
PTPN5	Tyrosine-protein phosphatase non-receptor type 5	P54829	27	21		Not seen	Not seen
CDIPT	CDP-diacylglycerol--inositol 3-phosphatidyltransferase	O14735	27	14		Not seen	Not seen
MCM7	DNA replication licensing factor MCM7	H0YH42	27	28		Not seen	Not seen
UBN2	Ubinuclein-2	Q6ZU65	27	146		Not seen	Not seen
HARBI1	Putative nuclease HARBI1	Q96MB7	27	31		Not seen	Not seen
EXOG	Nuclease EXOG, mitochondrial	Q9Y2C4-2	27	11		Not seen	Not seen
TMEM62	Transmembrane protein 62	H3BN45	27	2		Not seen	Not seen
CDAN1	Codanin-1	Q8IWY9-1	26	48		Not seen	Not seen
COL7A1	Collagen alpha-1(VII) chain	Q02388	26	296		Not seen	Not seen
PYHIN1	Pyrin and HIN domain-containing protein 1	Q6K0P9	26	77		Not seen	Not seen
ST5	Suppression of tumorigenicity 5 protein	P78524	26	104		Not seen	Not seen
FAM111A	Protein FAM111A	Q96PZ2	26	104		Not seen	Not seen
VCL	Vinculin	P18206-2	26	311		Not seen	Not seen
DCAF5	DDB1- and CUL4-associated factor 5	Q96JK2	26	52		Not seen	Not seen
TIPRL	TIP41-like protein	O75663	26	30		Not seen	Not seen
DOCK11	Dedicator of cytokinesis protein 11	A6NIW2	26	179		Not seen	Not seen
TSKS	Testis-specific serine kinase substrate	Q9UJT2	26	57		Not seen	Not seen
F7	Coagulation factor VII	E9PH36	26	8		Not seen	Not seen
PAX7	Paired box protein Pax-7	P23759-2	26	54		Not seen	Not seen
LRRK2	Leucine-rich repeat serine/threonine-protein kinase 2	Q5S007	26	305		Not seen	Not seen
ZNF160	Zinc finger protein 160	Q9HCG1	26	40		Not seen	Not seen
AACS	Acetoacetyl-CoA synthetase	Q86V21	26	81		Not seen	Not seen
CCDC38	Coiled-coil domain-containing protein 38	Q502W7	26	76		Not seen	Not seen
LNX2	Ligand of Numb protein X 2	Q8N448	26	379		Not seen	Not seen
TLN2	Talin-2	Q9Y4G6	26	476		Not seen	Not seen
TMEM106C	Transmembrane protein 106C	H0YIA4	26	82		Not seen	Not seen
SP110	Sp110 nuclear body protein	C9JZQ4	26	29		Not seen	Not seen
AGPAT1	1-acyl-sn-glycerol-3-phosphate acyltransferase alpha	Q99943	26	28		Not seen	Not seen
SNTB2	Beta-2-syntrophin	Q13425	26	75		Not seen	Not seen
TNPO1	Transportin-1	Q92973-3	26	351		Not seen	Not seen
FAM120B	Constitutive coactivator of peroxisome proliferator-activated receptor gamma	F5GY05	25	175		Not seen	Not seen
ITSN1	Intersectin-1	H0Y3G5	25	77		Not seen	Not seen
PLXDC1	Plexin domain-containing protein 1	Q8IUK5	25	49		Not seen	Not seen
TYK2	Non-receptor tyrosine-protein kinase TYK2	K7EM33	25	25		Not seen	Not seen
KCNH3	Potassium voltage-gated channel subfamily H member 3	Q9ULD8	25	96		Not seen	Not seen
PLEKHA1	Pleckstrin homology domain-containing family A member 1	Q9HB21-2	25	207		Not seen	Not seen
NDUFAF8	NADH dehydrogenase [ubiquinone] 1 alpha subcomplex assembly factor 8	I3L4C8	25	13		Not seen	Not seen
LOXHD1	Lipoxygenase homology domain-containing protein 1	A0A2R8Y7K4	25	141		Not seen	Not seen
CD200	OX-2 membrane glycoprotein	P41217	25	3		Not seen	Not seen
PCDHGB3	Protocadherin gamma-B3	Q9Y5G1	25	79		Not seen	Not seen
TAOK3	Serine/threonine-protein kinase TAO3	Q9H2K8	25	80		Not seen	Not seen
SSR1	Translocon-associated protein subunit alpha	C9J3L8	25	7		Not seen	Not seen
IGFN1	Immunoglobulin-like and fibronectin type III domain-containing protein 1	Q86VF2-5	25	612		Not seen	Not seen
KCNQ5	Potassium voltage-gated channel subfamily KQT member 5	A0A0A0MRC8	25	119		Not seen	Not seen
KAT5	Histone acetyltransferase	E9PJI1	25	40		Not seen	Not seen
TNFSF12	Tumor necrosis factor ligand superfamily member 12	O43508	25	33		Not seen	Not seen
HACL1	2-hydroxyacyl-CoA lyase 1	Q9UJ83	25	33		Not seen	Not seen
IGSF23	Immunoglobulin superfamily member 23	A1L1A6	25	41		Not seen	Not seen
ATG16L2	Autophagy-related protein 16-2	H0YGJ8	25	246		Not seen	Not seen
ZBTB1	Zinc finger and BTB domain-containing protein 1	Q9Y2K1	25	48		Not seen	Not seen
ZFAND4	AN1-type zinc finger protein 4	J3KPC0	25	66		Not seen	Not seen
GNRH2	Progonadoliberin-2	O43555	25	249		Not seen	Not seen
C17orf47	Uncharacterized protein C17orf47	Q8NEP4	25	84		Not seen	Not seen
DLX6	Homeobox protein DLX-6	P56179-2	25	55		Not seen	Not seen
ZNF394	Zinc finger protein 394	Q53GI3	25	35		Not seen	Not seen
HOOK2	Protein Hook homolog 2	K7EJA7	25	22		Not seen	Not seen
PELP1	Proline-, glutamic acid- and leucine-rich protein 1	I3L1P4	25	52		Not seen	Not seen
NR1H4	Bile acid receptor	H0YHD5	25	179		Not seen	Not seen
ALPK2	Alpha-protein kinase 2	Q86TB3	25	64		Not seen	Not seen
MACF1	Microtubule-actin cross-linking factor 1, isoforms 1/2/3/5	A0A0A6YYJ5	24	124		Not seen	Not seen
CD44	CD44 antigen	H0YDX6	24	43		Not seen	Not seen
WDR61	WD repeat-containing protein 61	H0YMF9	24	26		Not seen	Not seen
PYGB	Glycogen phosphorylase, brain form	P11216	24	108		Not seen	Not seen
PAWR	PRKC apoptosis WT1 regulator protein	A0A0B4J260	24	10		Not seen	Not seen
OTUD7A	OTU domain-containing protein 7A	Q8TE49	24	220		Not seen	Not seen
RNF2	E3 ubiquitin-protein ligase RING2	Q99496	24	22		Not seen	Not seen
TMEM131	Transmembrane protein 131	Q92545	24	100		Not seen	Not seen
DPY19L4	Probable C-mannosyltransferase DPY19L4	Q7Z388	24	46		Not seen	Not seen
EIF2B3	Translation initiation factor eIF-2B subunit gamma	H0Y580	24	41		Not seen	Not seen
SLC39A6	Zinc transporter ZIP6	Q13433	24	25		Not seen	Not seen
MRNIP	MRN complex-interacting protein	E5RGF8	24	45		Not seen	Not seen
RPL4	60S ribosomal protein L4	P36578	24	157		Not seen	Not seen
ZNF442	Zinc finger protein 442	Q9H7R0-2	24	250		Not seen	Not seen
CEL	Bile salt-activated lipase	X6R868	24	27		Not seen	Not seen
WDR45	WD repeat domain phosphoinositide-interacting protein 4	H0Y329	24	293		Not seen	Not seen
MTTP	Microsomal triglyceride transfer protein large subunit	E9PBP6	24	180		Not seen	Not seen
MAFK	Transcription factor MafK	O60675	24	15		Not seen	Not seen
	Uncharacterized protein	M0R0W3	24	80		Not seen	Not seen
SPANXB1	Sperm protein associated with the nucleus on the X chromosome B1	Q9NS25	24	34		Not seen	Not seen
CHEK1	Serine/threonine-protein kinase Chk1	E7EPP6	24	64		Not seen	Not seen
ATXN7L2	Ataxin-7-like protein 2	Q5T6C5	23	129		Not seen	Not seen
CSF1R	Macrophage colony-stimulating factor 1 receptor	P07333	23	132		Not seen	Not seen
CCDC171	Coiled-coil domain-containing protein 171	Q6TFL3-4	23	130		Not seen	Not seen
TRAJ28	T cell receptor alpha joining 28	A0A075B6X4	23	21		Not seen	Not seen
TBR1	T-box brain protein 1	Q16650	23	77		Not seen	Not seen
	Uncharacterized protein	A0A087WX66	23	10		Not seen	Not seen
GPX4	Phospholipid hydroperoxide glutathione peroxidase	A0A087X247	23	60		Not seen	Not seen
CNTLN	Centlein	Q9NXG0	23	182		Not seen	Not seen
SPATA33	Spermatogenesis-associated protein 33	J3KS00	23	48		Not seen	Not seen
AP1G1	AP-1 complex subunit gamma-1	O43747-2	23	99		Not seen	Not seen
SLC49A3	Solute carrier family 49 member A3	Q6UXD7	23	40		Not seen	Not seen
KLK12	Kallikrein-12	Q9UKR0	23	9		Not seen	Not seen
AMDHD1	Probable imidazolonepropionase	Q96NU7	23	28		Not seen	Not seen
DUSP12	Dual-specificity protein phosphatase 12	V9GYV5	23	17		Not seen	Not seen
DUOXA1	Dual oxidase maturation factor 1	Q1HG43-2	23	144		Not seen	Not seen
ASRGL1	Isoaspartyl peptidase/L-asparaginase	Q7L266	23	90		Not seen	Not seen
ZNF236	Zinc finger protein 236	J9JID5	23	159		Not seen	Not seen
GTPBP2	GTP-binding protein 2	H0Y5J1	23	18		Not seen	Not seen
NBEAL1	Neurobeachin-like protein 1	Q6ZS30	23	214		Not seen	Not seen
TTC17	Tetratricopeptide repeat protein 17	Q96AE7	23	109		Not seen	Not seen
CHTF8	Chromosome transmission fidelity protein 8 homolog	H0YAV5	23	93		Not seen	Not seen
KLHDC3	Kelch domain-containing protein 3	Q9BQ90	23	42		Not seen	Not seen
BTNL2	Butyrophilin-like protein 2	F8WBA1	23	25		Not seen	Not seen
RNH1	Ribonuclease inhibitor	P13489	23	57		Not seen	Not seen
DENND5A	DENN domain-containing protein 5A	H0YEA8	23	25		Not seen	Not seen
BAP1	Ubiquitin carboxyl-terminal hydrolase BAP1	Q92560	22	30		Not seen	Not seen
MYH10	Myosin-10	P35580-4	22	249		Not seen	Not seen
ALS2	Alsin	Q96Q42	22	131		Not seen	Not seen
ARMC3	Armadillo repeat-containing protein 3	Q5W041-4	22	72		Not seen	Not seen
SLC16A1	Monocarboxylate transporter 1	P53985	22	30		Not seen	Not seen
ZC3H11B	Zinc finger CCCH domain-containing protein 11B	A0A1B0GTU1	22	108		Not seen	Not seen
NEB	Nebulin	A0A087X1N7	22	1074		Not seen	Not seen
C4orf54	Uncharacterized protein C4orf54	D6RIA3	22	113		Not seen	Not seen
KPNB1	Importin subunit beta-1	J3QKQ5	22	38		Not seen	Not seen
EFEMP1	EGF-containing fibulin-like extracellular matrix protein 1	Q12805-2	22	23		Not seen	Not seen
MT-CYB	Cytochrome b	P00156	22	35		Not seen	Not seen
TRRAP	Transformation/transcription domain-associated protein	Q9Y4A5	22	424		Not seen	Not seen
BRAF	Serine/threonine-protein kinase B-raf	H7C4S5	22	31		Not seen	Not seen
RUNDC3A	RUN domain-containing protein 3A	Q59EK9	22	88		Not seen	Not seen
ABCD4	ATP-binding cassette sub-family D member 4	H0YJ82	22	31		Not seen	Not seen
SERPINA9	Serpin A9	Q86WD7-7	22	21		Not seen	Not seen
THAP11	THAP domain-containing protein 11	Q96EK4	21	22		Not seen	Not seen
ERMN	Ermin	Q8TAM6-2	21	31		Not seen	Not seen
CAMK4	Calcium/calmodulin-dependent protein kinase type IV	D6REY7	21	8		Not seen	Not seen
EDARADD	Ectodysplasin-A receptor-associated adapter protein	A0A1B0GV26	21	25		Not seen	Not seen
SLAIN2	SLAIN motif-containing protein 2	D6REM5	21	13		Not seen	Not seen
NKX2-1	Homeobox protein Nkx-2.1	P43699-3	21	82		Not seen	Not seen
SRCAP	Helicase SRCAP	Q6ZRS2	21	169		Not seen	Not seen
ZSCAN20	Zinc finger and SCAN domain-containing protein 20	P17040	21	49		Not seen	Not seen
VASH2	Tubulinyl-Tyr carboxypeptidase 2	Q86V25-2	21	62		Not seen	Not seen
CLASP1	CLIP-associating protein 1	Q7Z460	21	134		Not seen	Not seen
CCT8L1P	Putative T-complex protein 1 subunit theta-like 1	A6NM43	21	48		Not seen	Not seen
APC	Adenomatous polyposis coli protein	R4GMU6	21	30		Not seen	Not seen
CDK5RAP2	CDK5 regulatory subunit-associated protein 2	Q96SN8-2	21	239		Not seen	Not seen
RYR3	Ryanodine receptor 3	A0A1B0GVS2	21	35		Not seen	Not seen
ENOSF1	Mitochondrial enolase superfamily member 1	Q7L5Y1	21	57		Not seen	Not seen
ARID1B	AT-rich interactive domain-containing protein 1B	Q8NFD5-3	21	334		Not seen	Not seen
AATF	Protein AATF	A0A087WTH8	21	47		Not seen	Not seen
MAGEA11	Melanoma-associated antigen 11	P43364	21	13		Not seen	Not seen
DPP7	Dipeptidyl peptidase 2	R4GNE8	20	10		Not seen	Not seen
NRBF2	Nuclear receptor-binding factor 2	Q96F24	20	48		Not seen	Not seen
CAB39	Calcium-binding protein 39	A0A087X0K1	20	24		Not seen	Not seen
VPS54	Vacuolar protein sorting-associated protein 54	Q9P1Q0	20	103		Not seen	Not seen
ATP8B1	Phospholipid-transporting ATPase IC	O43520	20	83		Not seen	Not seen
FAM171A2	Protein FAM171A2	A8MVW0	20	21		Not seen	Not seen
URB1	Nucleolar pre-ribosomal-associated protein 1	O60287	20	139		Not seen	Not seen
SV2B	Synaptic vesicle glycoprotein 2B	Q7L1I2-2	20	46		Not seen	Not seen	Total 663	for 656
THADA	Thyroid adenoma-associated protein	Q6YHU6	19	160		Not seen	Not seen
SMS	Spermine synthase	H7C2R7	19	93		Not seen	Not seen
LRPAP1	Alpha-2-macroglobulin receptor-associated protein	P30533	19	36		Not seen	Not seen
SSH1	Protein phosphatase Slingshot homolog 1	Q8WYL5	19	86		Not seen	Not seen
EGF	Pro-epidermal growth factor	P01133	19	83		Not seen	Not seen
CDY1	Testis-specific chromodomain protein Y 1	Q9Y6F8-2	19	98		Not seen	Not seen
SSPO	SCO-spondin	A2VEC9	19	105		Not seen	Not seen
SLC4A7	Sodium bicarbonate cotransporter 3	Q9Y6M7-8	18	65		Not seen	Not seen
BMPR2	Bone morphogenetic protein receptor type-2	Q13873	18	187		Not seen	Not seen
PPIE	Peptidyl-prolyl cis-trans isomerase E	E9PK21	18	42		Not seen	Not seen
PLOD3	Multifunctional procollagen lysine hydroxylase and glycosyltransferase LH3 [Includes: Procollagen-lysine,2-oxoglutarate 5-dioxygenase 3	O60568	17	69		Not seen	Not seen
GNL1	Guanine nucleotide-binding protein-like 1	A0A140T8Y2	15	23		Not seen	Not seen
BRD9	Bromodomain-containing protein 9	Q9H8M2-6	14	129		Not seen	Not seen
IGKV2D-+A890:A128326	Immunoglobulin kappa variable 2D-26	A0A0A0MRZ7	Not seen	Not seen		12876	322
KRT9	Keratin, type I cytoskeletal 9	P35527	Not seen	Not seen		5718	286
HSP90AA1	Heat shock protein HSP 90-alpha	P07900-2	Not seen	Not seen		2404	146
A2M	Alpha-2-macroglobulin	P01023	Not seen	Not seen		1074	90
PRDX1	Peroxiredoxin-1	Q06830	Not seen	Not seen		972	91
SERPINA1	Alpha-1-antitrypsin	P01009	Not seen	Not seen		874	51
HNRNPA1	Heterogeneous nuclear ribonucleoprotein A1	F8W6I7	Not seen	Not seen		729	44
C4A	Complement C4-A	A0A0G2JPR0	Not seen	Not seen		574	55
APOA1	Apolipoprotein A-I	P02647	Not seen	Not seen		558	36
EEF1D	Elongation factor 1-delta	P29692	Not seen	Not seen		471	36
HNRNPC	Heterogeneous nuclear ribonucleoproteins C1/C2	B4DY08	Not seen	Not seen		431	44
CIRBP	Cold-inducible RNA-binding protein	Q14011	Not seen	Not seen		418	31
PHB2	Prohibitin-2	Q99623	Not seen	Not seen		417	41
PRSS2	Protease serine 2 preproprotein	A6XMV8	Not seen	Not seen		378	28
FGB	Fibrinogen beta chain [Cleaved into: Fibrinopeptide B; Fibrinogen beta chain]	P02675	Not seen	Not seen		376	34
FGG	Fibrinogen gamma chain	C9JC84	Not seen	Not seen		376	23
FGA	Fibrinogen alpha chain [Cleaved into: Fibrinopeptide A; Fibrinogen alpha chain]	P02671	Not seen	Not seen		365	54
H1-4	Histone H1.4	P10412	Not seen	Not seen		347	52
TF	Serotransferrin	P02787	Not seen	Not seen		343	46
VDAC2	Voltage-dependent anion-selective channel protein 2	P45880	Not seen	Not seen		315	21
ATP1A1	Sodium/potassium-transporting ATPase subunit alpha-1	P05023-4	Not seen	Not seen		310	52
HNRNPAB	Heterogeneous nuclear ribonucleoprotein A/B	D6RD18	Not seen	Not seen		289	31
HIST2H2AC	Histone H2A type 2-C	Q16777	Not seen	Not seen		283	34
PHGDH	D-3-phosphoglycerate dehydrogenase	A0A2C9F2M7	Not seen	Not seen		271	31
PSMD2	26S proteasome non-ATPase regulatory subunit 2	Q13200	Not seen	Not seen		259	52
PSMD2	26S proteasome non-ATPase regulatory subunit 2	Q13200-2	Not seen	Not seen		259	27
ILF3	Interleukin enhancer-binding factor 3	Q12906-4	Not seen	Not seen		257	48
ATP5F1B	ATP synthase subunit beta	H0YH81	Not seen	Not seen		241	38
PRPS1	Ribose-phosphate pyrophosphokinase 1	B1ALA9	Not seen	Not seen		238	13
TAGLN2	Transgelin-2	P37802-2	Not seen	Not seen		225	29
PYGL	Glycogen phosphorylase, liver form	P06737-2	Not seen	Not seen		194	45
SERPINA3	Alpha-1-antichymotrypsin	P01011	Not seen	Not seen		192	19
SRSF3	Serine/arginine-rich splicing factor 3	P84103	Not seen	Not seen		185	17
EIF3B	Eukaryotic translation initiation factor 3 subunit B	P55884	Not seen	Not seen		179	22
APOA4	Apolipoprotein A-IV	P06727	Not seen	Not seen		179	28
CP	Ceruloplasmin	E9PFZ2	Not seen	Not seen		176	29
RPLP0	60S acidic ribosomal protein P0	P05388	Not seen	Not seen		175	25
HK1	Hexokinase-1	P19367	Not seen	Not seen		172	42
APEX1	DNA-(apurinic or apyrimidinic site) lyase	P27695	Not seen	Not seen		170	17
LANCL1	Glutathione S-transferase LANCL1	E9PHS0	Not seen	Not seen		167	17
DSTN	Destrin	P60981	Not seen	Not seen		166	11
SET	Protein SET	Q01105-2	Not seen	Not seen		160	12
NTPCR	Cancer-related nucleoside-triphosphatase	Q9BSD7	Not seen	Not seen		155	11
NAA15	N-alpha-acetyltransferase 15, NatA auxiliary subunit	Q9BXJ9	Not seen	Not seen		148	28
HNRNPH3	Heterogeneous nuclear ribonucleoprotein H3	P31942-3	Not seen	Not seen		147	17
RPSA	40S ribosomal protein SA	A0A0C4DG17	Not seen	Not seen		145	12
PGD	6-phosphogluconate dehydrogenase, decarboxylating	P52209	Not seen	Not seen		141	22
TPM3	Tropomyosin alpha-3 chain	P06753-2	Not seen	Not seen		140	45
HP	Haptoglobin	P00738	Not seen	Not seen		137	30
SKP1	S-phase kinase-associated protein 1	E5RJR5	Not seen	Not seen		137	13
BUB3	Mitotic checkpoint protein BUB3	O43684-2	Not seen	Not seen		135	18
ATP2A2	Sarcoplasmic/endoplasmic reticulum calcium ATPase 2	P16615	Not seen	Not seen		134	30
GSTP1	Glutathione S-transferase P	A8MX94	Not seen	Not seen		133	11
ALDH1L1	Cytosolic 10-formyltetrahydrofolate dehydrogenase	O75891	Not seen	Not seen		131	20
SNRPA	U1 small nuclear ribonucleoprotein A	P09012	Not seen	Not seen		128	20
MDH1	Malate dehydrogenase, cytoplasmic	P40925	Not seen	Not seen		126	24
SLC25A3	Phosphate carrier protein, mitochondrial	Q00325-2	Not seen	Not seen		126	25
CDK1	Cell division cycle 2, G1 to S and G2 to M, isoform CRA_a	A0A024QZP7	Not seen	Not seen		125	17
TTR	Transthyretin	P02766	Not seen	Not seen		124	6
SRSF1	Serine/arginine-rich splicing factor 1	Q07955-2	Not seen	Not seen		123	25
PNPO	Pyridoxine-5'-phosphate oxidase	Q9NVS9-3	Not seen	Not seen		123	9
AP1B1	AP-1 complex subunit beta-1	Q10567-4	Not seen	Not seen		120	45
COPZ1	Coatomer subunit zeta	F8VVA7	Not seen	Not seen		117	7
CSRP2	Cysteine and glycine-rich protein 2	F8VW96	Not seen	Not seen		117	6
IGHM	Immunoglobulin heavy constant mu	A0A1B0GUU9	Not seen	Not seen		117	11
RPS10	40S ribosomal protein S10	P46783	Not seen	Not seen		115	12
COPS4	COP9 signalosome complex subunit 4	Q9BT78	Not seen	Not seen		115	26
EIF3M	Eukaryotic translation initiation factor 3 subunit M	Q7L2H7	Not seen	Not seen		115	11
DNPH1	2'-deoxynucleoside 5'-phosphate N-hydrolase 1	H0Y8X4	Not seen	Not seen		115	11
ANXA1	Annexin A1	P04083	Not seen	Not seen		112	17
RPS7	40S ribosomal protein S7	P62081	Not seen	Not seen		111	13
NPM1	Nucleophosmin	P06748	Not seen	Not seen		111	17
RAP1A	Ras-related protein Rap-1A	P62834	Not seen	Not seen		108	6
AKR1A1	Aldo-keto reductase family 1 member A1	P14550	Not seen	Not seen		106	11
TNPO1	Transportin-1	Q92973	Not seen	Not seen		105	93
DCTPP1	dCTP pyrophosphatase 1	Q9H773	Not seen	Not seen		105	11
ITIH4	Inter-alpha-trypsin inhibitor heavy chain H4	Q14624-2	Not seen	Not seen		104	30
TOMM22	Mitochondrial import receptor subunit TOM22 homolog	Q9NS69	Not seen	Not seen		104	5
IDH3A	Isocitrate dehydrogenase [NAD] subunit alpha, mitochondrial	P50213	Not seen	Not seen		104	25
RBMX	RNA-binding motif protein, X chromosome	P38159-3	Not seen	Not seen		100	25
MSH2	DNA mismatch repair protein Msh2	P43246-2	Not seen	Not seen		100	28
PSME1	Proteasome activator complex subunit 1	Q06323	Not seen	Not seen		100	74
ACAT2	Acetyl-CoA acetyltransferase, cytosolic	Q9BWD1-2	Not seen	Not seen		99	14
DUT	Deoxyuridine 5'-triphosphate nucleotidohydrolase, mitochondrial	H0YKC5	Not seen	Not seen		98	14
BID	BH3-interacting domain death agonist	P55957-2	Not seen	Not seen		97	15
APOA2	Apolipoprotein A-II	P02652	Not seen	Not seen		94	7
ANP32B	Acidic leucine-rich nuclear phosphoprotein 32 family member B	Q92688	Not seen	Not seen		90	15
SERPING1	Plasma protease C1 inhibitor	P05155	Not seen	Not seen		89	20
RHOA	Transforming protein RhoA	P61586	Not seen	Not seen		88	6
PSME2	Proteasome activator complex subunit 2	A0A087X1Z3	Not seen	Not seen		88	21
ITIH2	Inter-alpha-trypsin inhibitor heavy chain H2	Q5T985	Not seen	Not seen		87	36
STOML2	Stomatin-like protein 2, mitochondrial	Q9UJZ1	Not seen	Not seen		85	23
MOB2	MOB kinase activator 2	Q70IA6	Not seen	Not seen		84	10
TFAM	Transcription factor A, mitochondrial	H7BYN3	Not seen	Not seen		84	19
TMA16	Translation machinery-associated protein 16	Q96EY4	Not seen	Not seen		84	9
FEN1	Flap endonuclease 1	P39748	Not seen	Not seen		83	8
IGLC2	Immunoglobulin lambda constant 2	P0DOY2	Not seen	Not seen		83	8
SRSF2	Serine/arginine-rich-splicing factor 2	J3KP15	Not seen	Not seen		83	19
IGKV3-20	Immunoglobulin kappa variable 3-20	P01619	Not seen	Not seen		83	3
COPE	Coatomer protein complex, subunit epsilon, isoform CRA_g	M0QXB4	Not seen	Not seen		83	15
EIF3H	Eukaryotic translation initiation factor 3 subunit H	B3KS98	Not seen	Not seen		82	19
GMDS	GDP-mannose 4,6 dehydratase	O60547	Not seen	Not seen		82	14
ARHGDIA	Rho GDP-dissociation inhibitor 1	P52565	Not seen	Not seen		81	11
NANS	Sialic acid synthase	Q9NR45	Not seen	Not seen		80	30
HRG	Histidine-rich glycoprotein	P04196	Not seen	Not seen		80	10
HBB	Hemoglobin subunit beta	P68871	Not seen	Not seen		79	11
PSMD13	26S proteasome non-ATPase regulatory subunit 13	Q9UNM6	Not seen	Not seen		79	20
SLC3A2	4F2 cell-surface antigen heavy chain	P08195-2	Not seen	Not seen		79	10
PTPMT1	Phosphatidylglycerophosphatase and protein-tyrosine phosphatase 1	E9PQM0	Not seen	Not seen		79	7
CHCHD3	MICOS complex subunit	C9JRZ6	Not seen	Not seen		77	12
ITIH1	Inter-alpha-trypsin inhibitor heavy chain H1	P19827	Not seen	Not seen		76	11
ITIH1	Inter-alpha-trypsin inhibitor heavy chain H1	P19827-2	Not seen	Not seen		76	6
SERPINB6	Serpin B6	A0A024QZX5	Not seen	Not seen		75	22
MRPS22	28S ribosomal protein S22, mitochondrial	G5E9W7	Not seen	Not seen		74	20
MRPS31	28S ribosomal protein S31, mitochondrial	Q92665	Not seen	Not seen		74	15
NUDT16L1	Tudor-interacting repair regulator protein	Q9BRJ7	Not seen	Not seen		74	15
RRM1	Ribonucleoside-diphosphate reductase large subunit	P23921	Not seen	Not seen		73	12
HDDC2	HD domain-containing protein 2	Q7Z4H3	Not seen	Not seen		72	8
COPS5	COP9 signalosome complex subunit 5	Q92905	Not seen	Not seen		72	18
AKR7A2	Aflatoxin B1 aldehyde reductase member 2	O43488	Not seen	Not seen		72	75
RFC2	Replication factor C subunit 2	P35250	Not seen	Not seen		71	20
RPS3	40S ribosomal protein S3	P23396	Not seen	Not seen		71	15
SYF2	Pre-mRNA-splicing factor SYF2	O95926	Not seen	Not seen		71	9
KCTD12	BTB/POZ domain-containing protein KCTD12	Q96CX2	Not seen	Not seen		70	7
RFC3	Replication factor C subunit 3	P40938	Not seen	Not seen		69	22
RAB11B	Ras-related protein Rab-11B	Q15907	Not seen	Not seen		69	13
KRTAP13-2	Keratin-associated protein 13-2	Q52LG2	Not seen	Not seen		69	2
RALY	RNA-binding protein Raly	Q5QPL9	Not seen	Not seen		69	26
BCAP31	B-cell receptor-associated protein 31	P51572-2	Not seen	Not seen		68	19
PSMB4	Proteasome subunit beta type-4	P28070	Not seen	Not seen		68	11
ACTR1A	Alpha-centractin	P61163	Not seen	Not seen		68	10
SARNP	SAP domain-containing ribonucleoprotein	P82979	Not seen	Not seen		67	13
ARPC3	Actin-related protein 2/3 complex subunit 3	O15145	Not seen	Not seen		67	6
HMGA2	High mobility group protein HMGI-C	F5H2A4	Not seen	Not seen		67	5
MCTS1	Malignant T-cell-amplified sequence 1	Q9ULC4	Not seen	Not seen		67	9
PSMD10	26S proteasome non-ATPase regulatory subunit 10	B1AJY7	Not seen	Not seen		67	13
GC	Vitamin D-binding protein	P02774-3	Not seen	Not seen		67	11
IGKV1D-33	Immunoglobulin kappa variable 1-33	A0A2Q2TTZ9	Not seen	Not seen		66	1
SERPINC1	Antithrombin-III	P01008	Not seen	Not seen		66	20
AHSG	Alpha-2-HS-glycoprotein	C9JV77	Not seen	Not seen		65	5
HMGB1	High mobility group protein B1	P09429	Not seen	Not seen		65	68
H2AFY	Core histone macro-H2A.1	O75367	Not seen	Not seen		65	16
KNG1	Kininogen-1	P01042	Not seen	Not seen		64	20
DAP3	28S ribosomal protein S29, mitochondrial	V9GYL9	Not seen	Not seen		64	22
PDHB	Pyruvate dehydrogenase E1 component subunit beta, mitochondrial	P11177-2	Not seen	Not seen		64	11
RPS5	40S ribosomal protein S5	M0R0R2	Not seen	Not seen		63	11
RPS24	40S ribosomal protein S24	P62847-4	Not seen	Not seen		63	18
DCAF7	DDB1- and CUL4-associated factor 7	P61962	Not seen	Not seen		63	7
HAGH	Hydroxyacylglutathione hydrolase, mitochondrial	H3BPK3	Not seen	Not seen		63	22
CNBP	Cellular nucleic acid-binding protein	P62633-4	Not seen	Not seen		63	4
PSMC5	26S proteasome regulatory subunit 8	P62195	Not seen	Not seen		63	32
COPS7B	COP9 signalosome complex subunit 7b	J3KQ41	Not seen	Not seen		63	12
RPS18	40S ribosomal protein S18	P62269	Not seen	Not seen		62	5
LAMP2	Lysosome-associated membrane glycoprotein 2	P13473	Not seen	Not seen		61	4
GSN	Gelsolin	P06396	Not seen	Not seen		61	22
PPIH	Peptidyl-prolyl cis-trans isomerase H	O43447	Not seen	Not seen		61	10
UQCRFS1P1	Putative cytochrome b-c1 complex subunit Rieske-like protein 1	P0C7P4	Not seen	Not seen		61	23
HMGN1	Non-histone chromosomal protein HMG-14	P05114	Not seen	Not seen		61	7
RPL7L1	60S ribosomal protein L7-like 1	R4GMU7	Not seen	Not seen		61	18
OSGEP	Probable tRNA N6-adenosine threonylcarbamoyltransferase	Q9NPF4	Not seen	Not seen		61	5
ARPC4-TTLL3	Actin-related protein 2/3 complex subunit 4	F8WCF6	Not seen	Not seen		60	9
NDUFA8	NADH dehydrogenase [ubiquinone] 1 alpha subcomplex subunit 8	P51970	Not seen	Not seen		60	7
ANP32E	Acidic leucine-rich nuclear phosphoprotein 32 family member E	Q9BTT0-3	Not seen	Not seen		59	7
IVD	Isovaleryl-CoA dehydrogenase, mitochondrial	H7C4G6	Not seen	Not seen		59	12
RPS13	40S ribosomal protein S13	P62277	Not seen	Not seen		59	12
LSM12	Protein LSM12 homolog	Q3MHD2	Not seen	Not seen		59	21
HPX	Hemopexin	P02790	Not seen	Not seen		58	14
CBX3	Chromobox protein homolog 3	Q13185	Not seen	Not seen		58	9
PRPSAP2	Phosphoribosyl pyrophosphate synthase-associated protein 2	O60256	Not seen	Not seen		57	20
GNPDA1	Glucosamine-6-phosphate isomerase 1	P46926	Not seen	Not seen		57	20
NDUFA10	NADH dehydrogenase [ubiquinone] 1 alpha subcomplex subunit 10, mitochondrial	O95299-2	Not seen	Not seen		56	9
EXOSC6	Exosome complex component MTR3	Q5RKV6	Not seen	Not seen		56	8
VTN	Vitronectin	P04004	Not seen	Not seen		56	22
MRPL58	Peptidyl-tRNA hydrolase ICT1, mitochondrial	Q14197	Not seen	Not seen		56	8
UCHL5	Ubiquitin carboxyl-terminal hydrolase	Q5LJA9	Not seen	Not seen		55	7
SHROOM3	Protein Shroom3	Q8TF72	Not seen	Not seen		55	148
RDH11	Retinol dehydrogenase 11	G3V2G6	Not seen	Not seen		55	4
GNA13	Guanine nucleotide-binding protein subunit alpha-13	Q14344	Not seen	Not seen		54	22
PRKACA	cAMP-dependent protein kinase catalytic subunit alpha	P17612	Not seen	Not seen		54	19
PRKACA	cAMP-dependent protein kinase catalytic subunit alpha	K7ERP6	Not seen	Not seen		54	21
MRPS23	28S ribosomal protein S23, mitochondrial	J3QLR8	Not seen	Not seen		54	5
ZW10	Centromere/kinetochore protein zw10 homolog	O43264	Not seen	Not seen		53	37
TK1	Thymidine kinase, cytosolic	P04183	Not seen	Not seen		53	11
GPHN	Gephyrin [Includes: Molybdopterin adenylyltransferase	Q9NQX3-2	Not seen	Not seen		53	26
PMVK	Phosphomevalonate kinase	Q15126	Not seen	Not seen		53	9
CAND1	Cullin-associated NEDD8-dissociated protein 1	Q86VP6-2	Not seen	Not seen		53	31
NAA10	N-alpha-acetyltransferase 10	P41227	Not seen	Not seen		53	10
FDPS	Farnesyl pyrophosphate synthase	P14324	Not seen	Not seen		52	8
PTPA	Serine/threonine-protein phosphatase 2A activator	A6PVN5	Not seen	Not seen		52	5
SGTA	Small glutamine-rich tetratricopeptide repeat-containing protein alpha	O43765	Not seen	Not seen		52	9
ARL1	ADP-ribosylation factor-like protein 1	P40616-2	Not seen	Not seen		52	6
IDH3B	Isocitrate dehydrogenase [NAD] subunit beta, mitochondrial	O43837	Not seen	Not seen		52	15
EMC8	ER membrane protein complex subunit 8	O43402	Not seen	Not seen		52	7
PITPNB	Phosphatidylinositol transfer protein beta isoform	P48739-3	Not seen	Not seen		51	12
DUSP3	Dual specificity protein phosphatase	K7ES89	Not seen	Not seen		51	16
AIMP1	Aminoacyl tRNA synthase complex-interacting multifunctional protein 1	Q12904	Not seen	Not seen		51	14
DCTN3	Dynactin subunit 3	O75935-3	Not seen	Not seen		51	7
DNM2	Dynamin-2	P50570-3	Not seen	Not seen		51	33
HBA1;	Hemoglobin subunit alpha	P69905	Not seen	Not seen		51	9
HBA2	Hemoglobin subunit alpha	A0A2R8Y7C0	Not seen	Not seen		51	12
ESD	S-formylglutathione hydrolase	P10768	Not seen	Not seen		51	8
PRMT1	Protein arginine N-methyltransferase 1	Q99873-2	Not seen	Not seen		51	11
VPS26A	Vacuolar protein sorting-associated protein 26A	S4R3Q6	Not seen	Not seen		51	7
VTA1	Chromosome 6 open reading frame 55, isoform CRA_b	A0A087WY55	Not seen	Not seen		50	7
GSPT2	Eukaryotic peptide chain release factor GTP-binding subunit ERF3B	Q8IYD1	Not seen	Not seen		50	45
ATP5PD	ATP synthase subunit d, mitochondrial	F5H608	Not seen	Not seen		50	5
QARS	Glutamine--tRNA ligase	P47897	Not seen	Not seen		50	24
PDXK	Pyridoxal kinase	O00764-3	Not seen	Not seen		50	8
PSMD7	26S proteasome non-ATPase regulatory subunit 7	P51665	Not seen	Not seen		50	11
RALA	Ras-related protein Ral-A	H7C3P7	Not seen	Not seen		50	19
AMBP	Protein AMBP [Cleaved into: Alpha-1-microglobulin	P02760	Not seen	Not seen		50	9
PSMD8	26S proteasome non-ATPase regulatory subunit 8	R4GMR5	Not seen	Not seen		50	15
MOB1A	MOB kinase activator 1A	Q9H8S9	Not seen	Not seen		50	15
RPS2	40S ribosomal protein S2	P15880	Not seen	Not seen		50	23
PGAM5	Serine/threonine-protein phosphatase PGAM5, mitochondrial	Q96HS1	Not seen	Not seen		49	8
CLU	Clusterin	H0YLK8	Not seen	Not seen		49	12
HNRNPUL2	Heterogeneous nuclear ribonucleoprotein U-like protein 2	Q1KMD3	Not seen	Not seen		49	16
PDCD6IP	Programmed cell death 6-interacting protein	Q8WUM4	Not seen	Not seen		49	26
CAPNS1	Calpain small subunit 1	K7ES78	Not seen	Not seen		49	4
ACP1	Low molecular weight phosphotyrosine protein phosphatase	P24666-2	Not seen	Not seen		49	5
CIAPIN1	Anamorsin	Q6FI81	Not seen	Not seen		49	16
ACAT1	Acetyl-CoA acetyltransferase, mitochondrial	P24752	Not seen	Not seen		49	21
H3-3B	Histone H3.3	K7ES00	Not seen	Not seen		48	13
EIF3J	Eukaryotic translation initiation factor 3 subunit J	O75822-2	Not seen	Not seen		48	9
RAD21	Double-strand-break repair protein rad21 homolog	O60216	Not seen	Not seen		48	16
SNX3	Sorting nexin-3	O60493	Not seen	Not seen		48	8
MTHFD2	Bifunctional methylenetetrahydrofolate dehydrogenase/cyclohydrolase, mitochondrial [Includes: NAD-dependent methylenetetrahydrofolate dehydrogenase	P13995-2	Not seen	Not seen		48	8
CLU	Clusterin	H0YC35	Not seen	Not seen		47	9
PDCD6	Programmed cell death protein 6	O75340	Not seen	Not seen		47	17
APOC3	Apolipoprotein C-III	B0YIW2	Not seen	Not seen		47	7
PRKAG1	5'-AMP-activated protein kinase subunit gamma-1	P54619-3	Not seen	Not seen		47	15
PAFAH1B3	Platelet-activating factor acetylhydrolase IB subunit gamma	Q15102	Not seen	Not seen		47	15
PYCR3	Pyrroline-5-carboxylate reductase	A0A0A0MQS1	Not seen	Not seen		46	21
NDUFS8	NADH dehydrogenase [ubiquinone] iron-sulfur protein 8, mitochondrial	E9PPW7	Not seen	Not seen		46	16
TMX1	Thioredoxin-related transmembrane protein 1	Q9H3N1	Not seen	Not seen		46	5
BTF3	Transcription factor BTF3	D6RDG3	Not seen	Not seen		46	23
TRAPPC3	Trafficking protein particle complex subunit 3	O43617	Not seen	Not seen		46	7
PSMC4	26S proteasome regulatory subunit 6B	P43686	Not seen	Not seen		46	9
DDAH1	N(G),N(G)-dimethylarginine dimethylaminohydrolase 1	O94760	Not seen	Not seen		46	16
FBLL1	rRNA/tRNA 2'-O-methyltransferase fibrillarin-like protein 1	A6NHQ2	Not seen	Not seen		46	30
TECR	Very-long-chain enoyl-CoA reductase	M0R2N5	Not seen	Not seen		45	18
IGHV3OR16-9	Immunoglobulin heavy variable 3/OR16-9	A0A0B4J2B5	Not seen	Not seen		44	5
SRSF9	Serine/arginine-rich-splicing factor 9	H0YIB4	Not seen	Not seen		44	12
TIMM50	Mitochondrial import inner membrane translocase subunit TIM50	M0R003	Not seen	Not seen		44	24
BRI3BP	BRI3-binding protein	Q8WY22	Not seen	Not seen		44	3
RTN3	Reticulon-3	O95197	Not seen	Not seen		44	22
NDUFS7	NADH dehydrogenase [ubiquinone] iron-sulfur protein 7, mitochondrial	A0A087WXF6	Not seen	Not seen		44	14
THEM6	Protein THEM6	Q8WUY1	Not seen	Not seen		44	8
BPNT1	3'(2'),5'-bisphosphate nucleotidase 1	A6NF51	Not seen	Not seen		43	6
COMMD10	COMM domain-containing protein 10	Q9Y6G5	Not seen	Not seen		43	11
ECH1	Delta(3,5)-Delta(2,4)-dienoyl-CoA isomerase, mitochondrial	M0R248	Not seen	Not seen		43	21
IGLV1-47	Immunoglobulin lambda variable 1-47	P01700	Not seen	Not seen		43	2
IGKV3D-11	Immunoglobulin kappa variable 3D-11	A0A0A0MRZ8	Not seen	Not seen		43	2
CKMT1A	Creatine kinase U-type, mitochondrial	P12532	Not seen	Not seen		43	24
SRI	Sorcin	C9J0K6	Not seen	Not seen		42	16
TIGAR	Fructose-2,6-bisphosphatase TIGAR	Q9NQ88	Not seen	Not seen		42	7
LIN7C	Protein lin-7 homolog C	Q9NUP9	Not seen	Not seen		42	14
RCN2	Reticulocalbin-2	H0YL43	Not seen	Not seen		42	27
SRPRB	Signal recognition particle receptor subunit beta	Q9Y5M8	Not seen	Not seen		42	14
MRPS35	28S ribosomal protein S35, mitochondrial	P82673	Not seen	Not seen		42	16
RPL27A	60S ribosomal protein L27a	E9PLX7	Not seen	Not seen		42	10
	Utp12 domain-containing protein	A0A096LPI6	Not seen	Not seen		42	25
MRPS26	28S ribosomal protein S26, mitochondrial	Q9BYN8	Not seen	Not seen		41	9
DDX23	Probable ATP-dependent RNA helicase DDX23	Q9BUQ8	Not seen	Not seen		41	98
SLC4A1AP	Kanadaptin	A0A087X0M4	Not seen	Not seen		41	17
CCT7	T-complex protein 1 subunit eta	Q99832-3	Not seen	Not seen		41	60
IGKV3-7	Probable non-functional immunoglobulin kappa variable 3-7	A0A075B6H7	Not seen	Not seen		41	2
VPS25	Vacuolar protein-sorting-associated protein 25	K7EKV4	Not seen	Not seen		41	3
LRMP	Lymphoid-restricted membrane protein	H0YJC6	Not seen	Not seen		41	11
RPS8	40S ribosomal protein S8	Q5JR95	Not seen	Not seen		41	6
DIABLO	Diablo homolog, mitochondrial	Q9NR28	Not seen	Not seen		41	11
VXN	Vexin	Q8TAG6	Not seen	Not seen		41	47
RPL18	60S ribosomal protein L18	J3QQ67	Not seen	Not seen		41	14
PPP1R3G	Protein phosphatase 1 regulatory subunit 3G	B7ZBB8	Not seen	Not seen		41	8
APOE	Apolipoprotein E	P02649	Not seen	Not seen		40	10
MANF	Mesencephalic astrocyte-derived neurotrophic factor	A8K878	Not seen	Not seen		40	21
PSMB9	Proteasome subunit beta	A2ACR1	Not seen	Not seen		40	26
RPL8	60S ribosomal protein L8	E9PP36	Not seen	Not seen		40	11
ARHGAP9	Rho GTPase activating protein 9, isoform CRA_a	J3KPQ4	Not seen	Not seen		40	42
AP2A2	AP-2 complex subunit alpha-2	O94973	Not seen	Not seen		40	21
COPS6	COP9 signalosome complex subunit 6	E7EM64	Not seen	Not seen		40	19
DCTD	Deoxycytidylate deaminase	P32321-2	Not seen	Not seen		39	12
TMED2	Transmembrane emp24 domain-containing protein 2	F5GX39	Not seen	Not seen		39	14
TRIR	Telomerase RNA component interacting RNase	Q9BQ61	Not seen	Not seen		39	7
MMAB	Corrinoid adenosyltransferase	S4R3P5	Not seen	Not seen		39	31
ADPRHL2	ADP-ribose glycohydrolase ARH3	Q9NX46	Not seen	Not seen		38	60
YKT6	Synaptobrevin homolog YKT6	O15498	Not seen	Not seen		38	5
NDUFB10	NADH dehydrogenase [ubiquinone] 1 beta subcomplex subunit 10	H3BPJ9	Not seen	Not seen		38	9
RPL7	60S ribosomal protein L7	P18124	Not seen	Not seen		38	12
DDOST	Dolichyl-diphosphooligosaccharide--protein glycosyltransferase 48 kDa subunit	P39656	Not seen	Not seen		38	4
HAX1	HCLS1-associated protein X-1	O00165-6	Not seen	Not seen		38	4
STUB1	E3 ubiquitin-protein ligase CHIP	Q9UNE7	Not seen	Not seen		38	7
ADH5	Alcohol dehydrogenase class-3	P11766	Not seen	Not seen		38	8
RTCA	RNA 3'-terminal phosphate cyclase	O00442-2	Not seen	Not seen		37	39
SAE1	SUMO-1 activating enzyme subunit 1, isoform CRA_a	B3KNJ4	Not seen	Not seen		37	18
ZNF740	Zinc finger protein 740	Q8NDX6	Not seen	Not seen		37	15
COPS7A	COP9 signalosome complex subunit 7a	F5H248	Not seen	Not seen		37	9
UTRN	Utrophin	H0Y337	Not seen	Not seen		37	61
CACNG6	Voltage-dependent calcium channel gamma-6 subunit	Q9BXT2	Not seen	Not seen		37	9
CIT	Citron Rho-interacting kinase	O14578-4	Not seen	Not seen		36	118
MXD1	Max dimerization protein 1	Q05195	Not seen	Not seen		36	17
IGHV3-33	Immunoglobulin heavy variable 3-33	P01772	Not seen	Not seen		36	4
MRPS10	28S ribosomal protein S10, mitochondrial	P82664	Not seen	Not seen		36	11
PAXX	Protein PAXX	Q9BUH6	Not seen	Not seen		36	11
ADI1	1,2-dihydroxy-3-keto-5-methylthiopentene dioxygenase	Q9BV57-2	Not seen	Not seen		36	2
AGK	Acylglycerol kinase, mitochondrial	Q53H12	Not seen	Not seen		36	12
LYPLAL1	Lysophospholipase-like protein 1	Q5VWZ2	Not seen	Not seen		36	7
ZNF418	Zinc finger protein 418	J3KQR4	Not seen	Not seen		35	5
OSBPL1A	Oxysterol-binding protein-related protein 1	Q9BXW6	Not seen	Not seen		35	28
	Uncharacterized protein	H0Y858	Not seen	Not seen		35	33
ARL2	ADP-ribosylation factor-like protein 2	P36404	Not seen	Not seen		35	11
RSL1D1	Ribosomal L1 domain-containing protein 1	O76021	Not seen	Not seen		35	16
CDIPT	CDP-diacylglycerol--inositol 3-phosphatidyltransferase	B3KY94	Not seen	Not seen		35	8
COMMD3	COMM domain-containing protein 3	H0Y4W0	Not seen	Not seen		35	44
BLVRA	Biliverdin reductase A	P53004	Not seen	Not seen		35	9
LRPPRC	Leucine-rich PPR motif-containing protein, mitochondrial	P42704	Not seen	Not seen		34	44
PLAG1	Zinc finger protein PLAG1	Q6DJT9	Not seen	Not seen		34	9
RPL27	60S ribosomal protein L27	P61353	Not seen	Not seen		34	11
PCNP	PEST proteolytic signal-containing nuclear protein	Q8WW12	Not seen	Not seen		34	10
PIK3AP1	Phosphoinositide 3-kinase adapter protein 1	Q6ZUJ8	Not seen	Not seen		34	15
MT-ATP6	ATP synthase subunit a	P00846	Not seen	Not seen		34	3
HADH	Hydroxyacyl-coenzyme A dehydrogenase, mitochondrial	A0A1W2PNM1	Not seen	Not seen		34	24
ACAT1	Acetyl-CoA acetyltransferase, mitochondrial	H0YEL7	Not seen	Not seen		34	21
A1BG	Alpha-1B-glycoprotein	P04217	Not seen	Not seen		34	22
HDGF	Hepatoma-derived growth factor	P51858-3	Not seen	Not seen		34	20
TRAPPC4	Trafficking protein particle complex subunit	E9PN70	Not seen	Not seen		33	14
LDAH	Lipid droplet-associated hydrolase	B5MDU6	Not seen	Not seen		33	17
PSMG1	Proteasome assembly chaperone 1	O95456	Not seen	Not seen		33	7
ARMCX2	Armadillo repeat-containing X-linked protein 2	Q7L311	Not seen	Not seen		33	29
PSMD9	26S proteasome non-ATPase regulatory subunit 9	F5H5V4	Not seen	Not seen		33	6
APOH	Beta-2-glycoprotein 1	P02749	Not seen	Not seen		32	3
PSMG2	Proteasome assembly chaperone 2	Q969U7-2	Not seen	Not seen		32	13
TRUB1	Probable tRNA pseudouridine synthase 1	Q8WWH5	Not seen	Not seen		32	15
RAB9B	Ras-related protein Rab-9B	Q9NP90	Not seen	Not seen		32	6
NAA50	N-alpha-acetyltransferase 50	C9JZU6	Not seen	Not seen		32	4
IGHV4-39	Immunoglobulin heavy variable 4-39	P01824	Not seen	Not seen		32	6
SSX4	Protein SSX4	O60224	Not seen	Not seen		32	9
GNB3	Guanine nucleotide-binding protein G(I)/G(S)/G(T) subunit beta-3	E9PCP0	Not seen	Not seen		32	13
UBE2D3	Ubiquitin-conjugating enzyme E2 D3	A0A087WY85	Not seen	Not seen		32	4
	Uncharacterized protein	H3BNC9	Not seen	Not seen		32	12
CUX1	Homeobox protein cut-like 1	P39880	Not seen	Not seen		31	38
POLR2E	DNA-directed RNA polymerases I, II, and III subunit RPABC1	A0A087WWX0	Not seen	Not seen		31	23
RACK1	Receptor of-activated protein C kinase 1	J3KPE3	Not seen	Not seen		31	11
PGRMC2	Membrane-associated progesterone receptor component 2	O15173-2	Not seen	Not seen		31	14
SURF2	Surfeit locus protein 2	Q15527	Not seen	Not seen		31	9
NIPSNAP1	Protein NipSnap homolog 1	H7C2U6	Not seen	Not seen		31	9
PAPPA	Pappalysin-1	Q13219	Not seen	Not seen		31	16
MRPS7	28S ribosomal protein S7, mitochondrial	J3KSI8	Not seen	Not seen		31	53
POLR2H	DNA-directed RNA polymerases I, II, and III subunit RPABC3	C9JLU1	Not seen	Not seen		31	5
IDI1	Isopentenyl-diphosphate Delta-isomerase 1	Q13907-2	Not seen	Not seen		30	7
HSD17B12	Very-long-chain 3-oxoacyl-CoA reductase	Q53GQ0	Not seen	Not seen		30	16
UBR3	E3 ubiquitin-protein ligase UBR3	F8WEB7	Not seen	Not seen		30	4
SPATA7	Spermatogenesis-associated protein 7	Q9P0W8-3	Not seen	Not seen		30	34
NAXE	NAD(P)H-hydrate epimerase	Q8NCW5	Not seen	Not seen		30	8
SLC39A11	Zinc transporter ZIP11	J3QRN3	Not seen	Not seen		30	7
CSDE1	Cold shock domain-containing protein E1	O75534	Not seen	Not seen		30	30
ERP44	Endoplasmic reticulum resident protein 44	Q9BS26	Not seen	Not seen		30	11
OSBPL6	Oxysterol-binding protein-related protein 6	Q9BZF3-3	Not seen	Not seen		30	50
DRAP1	Dr1-associated corepressor	C9JCC6	Not seen	Not seen		30	9
CLCN1	Chloride channel protein 1	H7C0N6	Not seen	Not seen		30	39
RBM15	RNA-binding protein 15	Q96T37	Not seen	Not seen		30	45
SYNGR3	Synaptogyrin-3	H3BPJ5	Not seen	Not seen		30	17
ADGRV1	Adhesion G-protein-coupled receptor V1	A0A1W2PS99	Not seen	Not seen		29	31
CMPK1	UMP-CMP kinase	P30085	Not seen	Not seen		29	12
FDFT1	Squalene synthase	A0A1W2PQ47	Not seen	Not seen		29	25
GUCY2D	Retinal guanylyl cyclase 1	Q02846	Not seen	Not seen		29	24
PSPH	Phosphoserine phosphatase	P78330	Not seen	Not seen		29	11
MUC20	Mucin-20	A0A0G2JQF3	Not seen	Not seen		28	17
BCL11A	B-cell lymphoma/leukemia 11A	Q9H165	Not seen	Not seen		28	25
PSMD6	26S proteasome non-ATPase regulatory subunit 6	Q15008	Not seen	Not seen		28	9
RASAL1	RasGAP-activating-like protein 1	O95294	Not seen	Not seen		28	26
JPT2	Jupiter microtubule-associated homolog 2	H3BMV3	Not seen	Not seen		28	15
TSPAN9	Tetraspanin-9	A0A1W2PQ04	Not seen	Not seen		28	21
ORM2	Alpha-1-acid glycoprotein 2	P19652	Not seen	Not seen		28	4
RPRD1B	Regulation of nuclear pre-mRNA domain-containing protein 1B	Q9NQG5	Not seen	Not seen		27	7
ZNF652	Zinc finger protein 652	Q9Y2D9	Not seen	Not seen		27	35
RPP30	Ribonuclease P protein subunit p30	P78346	Not seen	Not seen		27	4
CREBRF	CREB3 regulatory factor	Q8IUR6	Not seen	Not seen		27	21
PFDN2	Prefoldin subunit 2	Q9UHV9	Not seen	Not seen		27	22
PAPSS2	Bifunctional 3'-phosphoadenosine 5'-phosphosulfate synthase 2	O95340	Not seen	Not seen		27	99
APOB	Apolipoprotein B-100	P04114	Not seen	Not seen		27	203
DNAH17	Dynein heavy chain 17, axonemal	Q9UFH2-2	Not seen	Not seen		27	121
CCDC168	Coiled-coil domain-containing protein 168	Q8NDH2	Not seen	Not seen		26	78
NUDT15	Nucleotide triphosphate diphosphatase NUDT15	Q9NV35	Not seen	Not seen		26	2
PRAF2	PRA1 family protein	A6NP52	Not seen	Not seen		26	6
PRRX1	Paired mesoderm homeobox protein 1	G3V2N3	Not seen	Not seen		26	7
ATP2B2	Plasma membrane calcium-transporting ATPase 2	Q01814	Not seen	Not seen		26	38
DOC2A	Double C2-like domain-containing protein alpha	Q14183-2	Not seen	Not seen		26	9
RBM45	RNA-binding protein 45	Q8IUH3	Not seen	Not seen		26	20
DMXL2	DmX-like protein 2	Q8TDJ6	Not seen	Not seen		26	47
NIT1	Deaminated glutathione amidase	Q86X76-4	Not seen	Not seen		25	6
AK1	Adenylate kinase isoenzyme 1	Q5T9B7	Not seen	Not seen		25	12
TJP2	Tight junction protein ZO-2	Q9UDY2-7	Not seen	Not seen		25	60
APAF1	Apoptotic protease-activating factor 1	C9JLV4	Not seen	Not seen		25	35
NOC4L	Nucleolar complex protein 4 homolog	Q9BVI4	Not seen	Not seen		25	15
PWWP3B	PWWP domain-containing DNA repair factor 3B	Q5H9M0	Not seen	Not seen		25	18
DNHD1	Dynein heavy chain domain-containing protein 1	Q96M86	Not seen	Not seen		25	92
KTN1-AS1	Putative uncharacterized protein KTN1-AS1	Q86SY8	Not seen	Not seen		25	3
ARSA	Arylsulfatase A	A0A0C4DFZ2	Not seen	Not seen		25	9
SLC13A1	Solute carrier family 13 member 1	F5GYP1	Not seen	Not seen		25	15
SPATA13	Spermatogenesis-associated protein 13	Q96N96-3	Not seen	Not seen		24	24
PLBD1	Phospholipase B-like 1	Q6P4A8	Not seen	Not seen		24	15
FANCB	Fanconi anemia group B protein	Q8NB91	Not seen	Not seen		24	110
SLC25A23	Calcium-binding mitochondrial carrier protein SCaMC-3	M0QZJ5	Not seen	Not seen		24	47
PTF1A	Pancreas transcription factor 1 subunit alpha	Q7RTS3	Not seen	Not seen		24	14
TPD52L2	Tumor protein D54	O43399	Not seen	Not seen		24	6
AMPD2	AMP deaminase	H0Y360	Not seen	Not seen		24	38
FCGBP	IgGFc-binding protein	Q9Y6R7	Not seen	Not seen		24	156
	cDNA FLJ55673, highly similar to Complement factor B	B4E1Z4	Not seen	Not seen		24	21
KRT82	Keratin, type II cuticular Hb2	Q9NSB4	Not seen	Not seen		24	35
IKZF2	Zinc finger protein Helios	Q9UKS7-7	Not seen	Not seen		24	21
MZT2B	Mitotic-spindle organizing protein 2B	Q6NZ67	Not seen	Not seen		24	11
EXOC7	Exocyst complex component 7	Q9UPT5	Not seen	Not seen		24	22
KIF3C	Kinesin-like protein KIF3C	O14782	Not seen	Not seen		24	21
DDHD1	Phospholipase DDHD1	Q8NEL9	Not seen	Not seen		23	37
WWOX	WW domain-containing oxidoreductase	Q9NZC7-6	Not seen	Not seen		23	4
ANK2	Ankyrin-2	Q01484	Not seen	Not seen		23	99
KIAA1217	Sickle tail protein homolog	Q5T5P2	Not seen	Not seen		23	59
EIF2D	Eukaryotic translation initiation factor 2D	A0A087X202	Not seen	Not seen		23	96
DEPDC1	DEP domain-containing protein 1A	Q5TB30	Not seen	Not seen		23	41
ANKRD6	Ankyrin repeat domain-containing protein 6	Q9Y2G4	Not seen	Not seen		23	42
THAP5	THAP domain-containing protein 5	Q7Z6K1	Not seen	Not seen		22	32
NCOR2	Nuclear receptor corepressor 2	H7C0P3	Not seen	Not seen		22	7
DHRS7C	Dehydrogenase/reductase SDR family member 7C	A6NNS2-2	Not seen	Not seen		22	16
CCDC138	Coiled-coil domain-containing protein 138	H7C005	Not seen	Not seen		22	25
TNFRSF19	Tumor necrosis factor receptor superfamily member 19	Q9NS68-2	Not seen	Not seen		22	4
MMS22L	Protein MMS22-like	E2QRD4	Not seen	Not seen		22	20
SIK2	Serine/threonine-protein kinase SIK2	Q9H0K1	Not seen	Not seen		22	45
PITPNA	Phosphatidylinositol transfer protein alpha isoform	Q00169	Not seen	Not seen		21	10
EHMT1	Histone-lysine N-methyltransferase EHMT1	A0A0D9SEY2	Not seen	Not seen		21	34
TCFL5	Transcription factor-like 5 protein	F8W9A4	Not seen	Not seen		21	25
PLCL2	Inactive phospholipase C-like protein 2	Q9UPR0	Not seen	Not seen		21	38
SRRT	Serrate RNA effector molecule homolog	A0A286YEP7	Not seen	Not seen		21	45
B4GALNT2	Beta-1,4 N-acetylgalactosaminyltransferase 2	Q8NHY0-3	Not seen	Not seen		21	6
CROT	Peroxisomal carnitine O-octanoyltransferase	Q9UKG9-3	Not seen	Not seen		21	12
HDLBP	High density lipoprotein binding protein	A0A024R4E5	Not seen	Not seen		20	53
AHR	Aryl hydrocarbon receptor	P35869	Not seen	Not seen		20	8
RAD18	E3 ubiquitin-protein ligase RAD18	H7C3I2	Not seen	Not seen		20	27
NBEA	Neurobeachin	A0A0D9SF28	Not seen	Not seen		20	87
TOR1AIP1	Torsin-1A-interacting protein 1	J3KN66	Not seen	Not seen		20	18
CGGBP1	CGG triplet repeat-binding protein 1	Q9UFW8	Not seen	Not seen		20	4
NCOA7	Nuclear receptor coactivator 7	Q8NI08	Not seen	Not seen		20	22
RECQL4	ATP-dependent DNA helicase Q4	O94761	Not seen	Not seen		20	14
GLUD1	Glutamate dehydrogenase 1, mitochondrial	P00367-2	Not seen	Not seen		20	8
HMGB3	High mobility group protein B3	E7EQU1	Not seen	Not seen		20	16	Total 444	439
REV1	DNA repair protein REV1	H7C263	Not seen	Not seen		19	17
KIF18B	Kinesin-like protein KIF18B	A0A0C4DGP5	Not seen	Not seen		19	21
NSMF	NMDA receptor synaptonuclear signaling and neuronal migration factor	Q6X4W1-6	Not seen	Not seen		18	15
LIMCH1	LIM and calponin homology domains-containing protein 1	G5EA03	Not seen	Not seen		18	58
THADA	Thyroid adenoma-associated protein	Q6YHU6-3	Not seen	Not seen		17	45
NCOR1	Nuclear receptor corepressor 1	A0A088AWL3	Not seen	Not seen		15	109
TTLL9	Probable tubulin polyglutamylase TTLL9	Q3SXZ7	Not seen	Not seen		15	17
OBSCN	Obscurin	A6NGQ3	Not seen	Not seen		15	171

## Sheet: Analysis using CRAPOME platform
Data analysed using "crapome platform" (https://reprint-apms.org/?q=reprint-home)
User Input	Mapped Gene Symbol	Num of Expt. (found/total)	Ave Score	Max Score
MECOM	MECOM	3 / 716	4	6
TUBA1B	TUBA1B	694 / 716	47.2	290
CTBP2	CTBP2	71 / 716	1.5	5
H2BC15	not available
UBA1	UBA1	301 / 716	10.7	146
LDHB	LDHB	340 / 716	8.9	87
YWHAE	YWHAE	447 / 716	10	81
EEF1G	EEF1G	461 / 716	8.9	58
TPI1	TPI1	177 / 716	7.5	54
POLDIP3	POLDIP3	247 / 716	4.5	30
ACLY	ACLY	296 / 716	10.6	116
PAICS	PAICS	322 / 716	6.5	52
PHB	PHB	269 / 716	5.4	33
ANXA2	ANXA2	398 / 716	9.2	82
PCBP1	PCBP1	472 / 716	8.1	101
SSB	SSB	296 / 716	4.7	24
GDI2	GDI2	166 / 716	5.4	33
PTBP1	PTBP1	438 / 716	10.2	110
ANXA5	ANXA5	80 / 716	6.7	32
PPA1	PPA1	200 / 716	4.9	26
ARF3	ARF3	261 / 716	6.4	32
U2AF1L5	U2AF1L5	351 / 716	3.5	16
CSNK2A1	CSNK2A1	150 / 716	3.7	25
H1FX	H1FX	257 / 716	5.2	27
RAN	RAN	440 / 716	8.8	42
CDC37	CDC37	205 / 716	3.4	23
UBB	UBB	457 / 716	5.5	84
MDH2	MDH2	198 / 716	9.9	66
GOT2	GOT2	78 / 716	7.4	21
DDX39B	DDX39B	400 / 716	8.4	58
FHL1	FHL1	177 / 716	2.2	13
CAPZB	CAPZB	366 / 716	7	72
SERPINH1	SERPINH1	281 / 716	5	48
VDAC1	VDAC1	213 / 716	2.8	27
CLNS1A	CLNS1A	205 / 716	19.2	301
MCM2	MCM2	173 / 716	7.5	69
ST13	ST13	153 / 716	4.5	21
APRT	APRT	90 / 716	3	16
HMGB2	HMGB2	161 / 716	4.9	24
ELAVL1	ELAVL1	322 / 716	4.9	26
CMAS	CMAS	57 / 716	2.4	19
PRSS3	PRSS3	91 / 716	2.7	38
HNRNPA0	HNRNPA0	405 / 716	4.9	31
CLIC1	CLIC1	147 / 716	3.3	17
PSMA6	PSMA6	193 / 716	4.4	14
PSMA5	PSMA5	187 / 716	3.7	13
AARS	AARS	122 / 716	4.5	42
CSNK2B	CSNK2B	84 / 716	1.7	5
RPS4X	RPS4X	451 / 716	10	60
SLC25A11	SLC25A11	290 / 716	2.7	21
AHCY	AHCY	232 / 716	9.3	56
PGAM1	PGAM1	239 / 716	5.1	30
UQCRC1	UQCRC1	157 / 716	4.5	20
RAB1B	RAB1B	192 / 716	4.2	23
SNRPA1	SNRPA1	314 / 716	8.2	64
HADHB	HADHB	123 / 716	4.3	22
PSMD11	PSMD11	204 / 716	6	35
CBR1	CBR1	143 / 716	5.4	34
PSMA3	PSMA3	173 / 716	3.8	20
GLRX3	GLRX3	111 / 716	2.1	8
PA2G4	PA2G4	260 / 716	7.7	59
CS	CS	194 / 716	5.8	37
PSMC2	PSMC2	313 / 716	5.1	36
PSMA7	PSMA7	194 / 716	4.9	22
MAT2B	MAT2B	45 / 716	1.9	5
CAPZA1	CAPZA1	318 / 716	4.6	36
VAPB	VAPB	100 / 716	2.1	12
PGLS	PGLS	104 / 716	2.8	12
DNAJC9	DNAJC9	86 / 716	3	12
PSMC3	PSMC3	225 / 716	5.2	30
PSMD1	PSMD1	217 / 716	6.7	34
PCNA	PCNA	268 / 716	6.2	70
KHSRP	KHSRP	403 / 716	11.4	77
RANBP1	RANBP1	259 / 716	3	12
ATP5PO	not available
UCHL1	UCHL1	167 / 716	4.6	27
NPM3	NPM3	209 / 716	2	8
TALDO1	TALDO1	95 / 716	3.1	12
NUDC	NUDC	296 / 716	6	33
PSMB6	PSMB6	189 / 716	3.3	16
ILF2	ILF2	313 / 716	9.3	70
DDX1	DDX1	331 / 716	5.2	34
PSMA4	PSMA4	188 / 716	4.2	28
PYCR1	PYCR1	44 / 716	2.5	15
EMD	EMD	270 / 716	3.8	27
PABPN1	PABPN1	206 / 716	2.6	11
MTCH2	MTCH2	85 / 716	3.5	20
YBX1	YBX1	448 / 716	8.6	100
ECI1	ECI1	68 / 716	2.3	11
RAB5C	RAB5C	148 / 716	3.5	17
EIF2S2	EIF2S2	176 / 716	2.1	8
PSMF1	PSMF1	16 / 716	1.6	2
PSMB2	PSMB2	159 / 716	3.2	14
PEBP1	PEBP1	101 / 716	4.6	14
ATP5F1C	not available
PSMB3	PSMB3	136 / 716	3.7	13
ETFB	ETFB	74 / 716	4.2	15
EIF2S1	EIF2S1	240 / 716	2.9	17
HDDC3	HDDC3	1 / 716	1	1
EEF1E1	EEF1E1	214 / 716	2.8	16
SFXN1	SFXN1	140 / 716	4.4	29
PSME3	PSME3	198 / 716	6.8	34
ECHS1	ECHS1	87 / 716	4.7	20
EIF4H	EIF4H	205 / 716	2.8	15
STRAP	STRAP	319 / 716	5.6	28
COPS3	COPS3	109 / 716	2.1	7
MATR3	MATR3	441 / 716	10.4	96
MAPRE1	MAPRE1	118 / 716	2.9	37
PARK7	PARK7	236 / 716	4.2	20
NDUFS3	NDUFS3	67 / 716	3.6	16
UBE2M	UBE2M	140 / 716	2.2	9
RPL24	RPL24	447 / 716	4.6	22
CASP3	CASP3	20 / 716	1.2	2
RAB7A	RAB7A	104 / 716	4.7	25
PPP1CB	PPP1CB	323 / 716	5.3	32
OTUB1	OTUB1	83 / 716	2.7	15
GSTO1	GSTO1	81 / 716	5.3	17
CYB5R3	CYB5R3	64 / 716	3.1	15
DRG1	DRG1	172 / 716	3.4	18
EIF4E	EIF4E	97 / 716	1.9	5
FKBP3	FKBP3	127 / 716	2.8	14
DENR	DENR	52 / 716	1.2	3
CACYBP	CACYBP	187 / 716	2.9	22
SNRPN	SNRPN	308 / 716	7.8	192
SUGT1	SUGT1	190 / 716	2.9	10
AK2	AK2	142 / 716	4	21
RPL11	RPL11	495 / 716	4.7	23
GANAB	GANAB	216 / 716	12.5	100
LRRC59	LRRC59	175 / 716	3.7	18
CRKL	CRKL	218 / 716	12.3	46
LONP1	LONP1	149 / 716	4.7	27
DNAJC8	DNAJC8	167 / 716	2.5	11
EIF3I	EIF3I	280 / 716	5.9	37
NUDT5	NUDT5	124 / 716	2.5	12
GGCT	GGCT	96 / 716	2.5	8
HSD17B4	HSD17B4	139 / 716	6.7	48
SYTL2	SYTL2	2 / 716	1	1
APMAP	APMAP	38 / 716	1.6	7
ERP29	ERP29	85 / 716	2.3	8
SLC25A1	SLC25A1	175 / 716	3.2	24
GLOD4	GLOD4	81 / 716	3	10
EXOSC4	EXOSC4	124 / 716	2.7	16
RFC4	RFC4	162 / 716	2.3	12
DPM1	DPM1	107 / 716	1.7	8
UBE2L3	UBE2L3	95 / 716	2.3	7
MRTO4	MRTO4	128 / 716	2.7	13
AIP	AIP	39 / 716	1.6	4
RBM8A	RBM8A	123 / 716	2.5	13
SDHB	SDHB	87 / 716	3.5	15
SAR1A	SAR1A	63 / 716	2.1	7
SUPT16H	SUPT16H	175 / 716	8.7	118
MAPK1	MAPK1	47 / 716	1.7	4
PSMD14	PSMD14	168 / 716	3.1	16
NACA	NACA	302 / 716	3.2	14
TMEM109	TMEM109	65 / 716	1.5	5
TBCB	TBCB	162 / 716	2.9	19
PSMB7	PSMB7	141 / 716	3.1	17
ADRM1	ADRM1	196 / 716	1.9	8
PITHD1	PITHD1	34 / 716	1.5	4
PAFAH1B2	PAFAH1B2	38 / 716	1.5	5
UBXN1	UBXN1	63 / 716	1.3	4
RTRAF	not available
CALM1	CALM1	327 / 716	6.3	245
FAM49B	FAM49B	9 / 716	1.2	3
ETFA	ETFA	148 / 716	5.8	36
CNN3	CNN3	213 / 716	4.7	21
RPL13A	RPL13A	294 / 716	6.2	60
EIF3G	EIF3G	289 / 716	4.9	41
GLO1	GLO1	130 / 716	4.5	26
SPIN1	SPIN1	159 / 716	7	39
SEC61A2	SEC61A2	66 / 716	1.5	4
EXOSC3	EXOSC3	137 / 716	1.8	9
GRPEL1	GRPEL1	125 / 716	3.2	24
TACO1	TACO1	33 / 716	1.8	12
C20ORF27	C20ORF27	12 / 716	1.2	2
PSAT1	PSAT1	72 / 716	5.6	21
PPP2CB	PPP2CB	193 / 716	2.2	9
DCXR	DCXR	49 / 716	2.1	7
GALK1	GALK1	51 / 716	1.8	7
PNP	PNP	78 / 716	3.7	14
MTHFS	MTHFS	1 / 716	1	1
GAR1	GAR1	89 / 716	6.2	60
SMNDC1	SMNDC1	115 / 716	2.2	7
RAB21	RAB21	131 / 716	2.4	15
UFC1	UFC1	12 / 716	1.2	2
SRSF4	SRSF4	317 / 716	3	28
ARF6	ARF6	27 / 716	1.3	4
TMEM33	TMEM33	144 / 716	1.7	6
GNPNAT1	GNPNAT1	8 / 716	1.4	3
PSMA1	PSMA1	180 / 716	5	23
PSMC6	PSMC6	179 / 716	4.2	27
EIF3K	EIF3K	169 / 716	1.6	6
HACD3	HACD3	176 / 716	3.5	27
PSMB5	PSMB5	201 / 716	5	25
CDC42	CDC42	165 / 716	3.5	25
CYC1	CYC1	19 / 716	1.9	7
APC	APC	66 / 716	3.9	11
TMED10	TMED10	66 / 716	1.6	6
TPT1	TPT1	65 / 716	2.3	10
PLPBP	PLPBP	84 / 716	3.9	13
MRPS27	MRPS27	86 / 716	2.9	11
ARPC2	ARPC2	71 / 716	4.4	37
UBE2K	UBE2K	31 / 716	1.9	6
PDLIM1	PDLIM1	136 / 716	6.6	25
GSTK1	GSTK1	42 / 716	1.7	5
PPIF	PPIF	53 / 716	1.4	4
TLDC2	TLDC2	/ 716	0
RSU1	RSU1	42 / 716	4.3	15
DTYMK	DTYMK	15 / 716	2.1	4
GRB2	GRB2	80 / 716	2.8	13
FAM98B	FAM98B	113 / 716	2.3	10
PGRMC1	PGRMC1	128 / 716	2.9	19
ATP6V1E1	ATP6V1E1	43 / 716	1.4	3
PSMA2	PSMA2	193 / 716	4.2	16
OLA1	OLA1	120 / 716	2.7	17
GSTM3	GSTM3	60 / 716	3.2	15
DIMT1	DIMT1	51 / 716	2.3	9
PDAP1	PDAP1	233 / 716	5.1	24
PIK3C3	PIK3C3	27 / 716	1.4	3
RPS11	RPS11	340 / 716	5.6	25
TP53BP2	TP53BP2	78 / 716	6.6	16
PCDH15	PCDH15	10 / 716	1.9	7
COQ8B	COQ8B	3 / 716	1	1
AFF1	AFF1	3 / 716	2	3
EDRF1	EDRF1	6 / 716	1.2	2
RPS6	RPS6	466 / 716	6.6	55
DNAJA3	DNAJA3	116 / 716	2.2	9
RFC5	RFC5	92 / 716	1.9	6
MKLN1	MKLN1	1 / 716	1	1
RNPS1	RNPS1	242 / 716	3.9	22
MYL12A	MYL12A	294 / 716	5.6	81
ATP5PB	not available
PTK6	PTK6	24 / 716	1.5	3
DCX	DCX	/ 716	0
TRNT1	TRNT1	1 / 716	1	1
COG6	COG6	2 / 716	1.5	2
IGKV2-29	IGKV2-29	220 / 716	12.9	524
HSPA1B	HSPA1B	698 / 716	49.4	319
PHB2	PHB2	243 / 716	9	45
RUVBL1	RUVBL1	378 / 716	18.3	97
HNRNPA1	HNRNPA1	552 / 716	12.8	72
LUC7L2	LUC7L2	332 / 716	11.6	106
NASP	NASP	327 / 716	19.1	106
DEK	DEK	193 / 716	4.1	26
EEF1D	EEF1D	353 / 716	6.4	42
PLS3	PLS3	208 / 716	7.4	37
EIF5A	EIF5A	352 / 716	4.4	22
RUVBL2	RUVBL2	310 / 716	12.9	96
PDIA3	PDIA3	281 / 716	8.7	87
SHMT2	SHMT2	221 / 716	9.7	63
IMPDH2	IMPDH2	195 / 716	3.5	29
PCMT1	PCMT1	299 / 716	7.7	48
PGD	PGD	122 / 716	5.4	21
VDAC2	VDAC2	256 / 716	6.1	49
NME1	NME1	320 / 716	5.6	41
FASN	FASN	436 / 716	91.3	743
DKFZP686J1372	DKFZP686J1372	346 / 716	6.3	59
FKBP4	FKBP4	197 / 716	8.2	58
SYNCRIP	SYNCRIP	459 / 716	7.5	97
PFAS	PFAS	166 / 716	4.8	38
PUF60	PUF60	307 / 716	18.5	124
TKT	TKT	168 / 716	7.5	66
EIF2S3	EIF2S3	270 / 716	4	17
CLTC	CLTC	406 / 716	18.6	236
SMC1A	SMC1A	248 / 716	5.7	50
ALDH7A1	ALDH7A1	87 / 716	5.8	31
PPP5C	PPP5C	39 / 716	1.4	3
HNRNPM	HNRNPM	520 / 716	17.6	154
PPP2R2A	PPP2R2A	304 / 716	4.9	39
DDX17	DDX17	523 / 716	10.8	81
EIF3F	EIF3F	272 / 716	4.3	26
RBBP4	RBBP4	393 / 716	5.5	28
UGGT1	UGGT1	69 / 716	5.3	30
TXNDC5	TXNDC5	149 / 716	4.3	41
SRSF1	SRSF1	280 / 716	8.7	60
ETF1	ETF1	167 / 716	3.1	11
PNPO	PNPO	20 / 716	1.3	3
RTCB	RTCB	290 / 716	6.1	31
DLD	DLD	231 / 716	5.5	40
GLUD1	GLUD1	217 / 716	4.3	28
PM20D2	PM20D2	36 / 716	1.2	4
STIP1	STIP1	237 / 716	8.3	67
PRKDC	PRKDC	406 / 716	30.5	171
ADSL	ADSL	71 / 716	2	11
ABCF1	ABCF1	288 / 716	4.2	21
IQGAP1	IQGAP1	197 / 716	6.5	79
EIF3A	EIF3A	287 / 716	9.1	56
LANCL1	LANCL1	94 / 716	1.7	6
PSMC4	PSMC4	210 / 716	5.4	28
TMA16	TMA16	85 / 716	2.8	17
TMPO	TMPO	386 / 716	17.7	89
PEPD	PEPD	44 / 716	2	5
KPNA2	KPNA2	367 / 716	6	38
PRPF19	PRPF19	262 / 716	8.1	48
PSMD4	PSMD4	220 / 716	3.5	22
CORO1C	CORO1C	281 / 716	6.4	66
SERBP1	SERBP1	468 / 716	15.6	104
PRPF31	PRPF31	251 / 716	7.6	122
SRP54	SRP54	120 / 716	2.2	7
SSBP1	SSBP1	169 / 716	3.4	18
ATIC	ATIC	88 / 716	5.2	30
PMPCB	PMPCB	109 / 716	3.2	14
ARHGDIA	ARHGDIA	98 / 716	3.4	12
PFN2	PFN2	186 / 716	2.7	17
DDX6	DDX6	303 / 716	5.9	54
SET	SET	384 / 716	5.7	33
SLC25A3	SLC25A3	362 / 716	4.4	40
EPRS	EPRS	393 / 716	14.6	69
SRSF2	SRSF2	293 / 716	4.2	23
MTPN	MTPN	124 / 716	2	7
ALDOC	ALDOC	92 / 716	2.5	13
TAGLN2	TAGLN2	410 / 716	9.9	63
PIN1	PIN1	57 / 716	1.8	5
NPM1	NPM1	554 / 716	21.5	317
PITPNB	PITPNB	61 / 716	4	18
NAP1L1	NAP1L1	374 / 716	6.3	25
SMC2	SMC2	194 / 716	5	32
EIF4B	EIF4B	344 / 716	22.3	169
DNPEP	DNPEP	8 / 716	1.1	2
API5	API5	150 / 716	3.5	34
RPL22	RPL22	429 / 716	3.6	31
DNAJC7	DNAJC7	150 / 716	3.2	24
ZC3H15	ZC3H15	149 / 716	3.1	17
CPSF6	CPSF6	299 / 716	5.3	28
MDH1	MDH1	100 / 716	3.6	13
SMC4	SMC4	253 / 716	4.6	24
BSG	BSG	108 / 716	4.1	30
RBMX	RBMX	377 / 716	7.5	71
SEPTIN7	not available
CALR	CALR	205 / 716	8	46
WARS	WARS	250 / 716	6.7	37
HDAC2	HDAC2	315 / 716	5.1	48
ALDH6A1	ALDH6A1	2 / 716	1	1
RBM17	RBM17	206 / 716	5.8	39
EIF3CL	EIF3CL	274 / 716	5.4	26
SMC3	SMC3	194 / 716	6.6	52
CPNE3	CPNE3	91 / 716	3.5	21
CSTB	CSTB	164 / 716	3.1	10
UPF1	UPF1	117 / 716	4	44
CDK3	CDK3	229 / 716	1.9	7
RPS3	RPS3	491 / 716	15.7	75
EIF3E	EIF3E	209 / 716	4.4	32
RPN2	RPN2	179 / 716	3.5	29
ANP32A	ANP32A	116 / 716	3.3	25
FBL	FBL	387 / 716	10.8	218
SNX6	SNX6	42 / 716	1.3	3
MAP4	MAP4	312 / 716	22	325
FLAD1	FLAD1	13 / 716	1.2	2
NSUN5	NSUN5	12 / 716	2.4	7
NOLC1	NOLC1	297 / 716	7.3	56
LLGL1	LLGL1	19 / 716	1.3	3
RPS3A	RPS3A	434 / 716	8.6	56
PRPS1L1	PRPS1L1	202 / 716	3.9	26
DUT	DUT	236 / 716	2.8	23
HARS	HARS	82 / 716	2.3	12
GRWD1	GRWD1	160 / 716	2.3	9
GRWD1	GRWD1	160 / 716	2.3	9
AIFM1	AIFM1	226 / 716	8.2	116
ATP6V1B2	ATP6V1B2	90 / 716	2.2	9
PIN4	PIN4	144 / 716	9	41
ANXA7	ANXA7	53 / 716	2.8	20
SNRPB2	SNRPB2	214 / 716	3.6	36
PSME2	PSME2	82 / 716	2.4	27
PTPN11	PTPN11	158 / 716	5.6	36
APEX1	APEX1	109 / 716	3.2	12
DCTN2	DCTN2	219 / 716	4.8	26
PSMD12	PSMD12	221 / 716	3.6	15
CSNK2A2	CSNK2A2	74 / 716	2.1	12
TECR	TECR	192 / 716	2.4	14
ALKBH5	ALKBH5	46 / 716	1.3	5
NLE1	NLE1	33 / 716	1.5	3
PRIM2	PRIM2	112 / 716	3.9	23
DARS	DARS	271 / 716	6.6	35
MSH2	MSH2	202 / 716	4	27
FSCN1	FSCN1	100 / 716	4.6	32
CSK	CSK	53 / 716	2.1	7
CANX	CANX	310 / 716	7.9	76
NAE1	NAE1	36 / 716	1.4	5
EIF3D	EIF3D	249 / 716	3.1	21
SLC9A3R1	SLC9A3R1	24 / 716	1.1	3
TBCE	TBCE	100 / 716	2	10
LMAN1	LMAN1	31 / 716	1.5	5
BUB3	BUB3	298 / 716	3.8	14
FBXO22	FBXO22	45 / 716	1.9	11
UMPS	UMPS	18 / 716	1.7	4
DAZAP1	DAZAP1	159 / 716	4.1	19
GSS	GSS	18 / 716	2.2	5
KDM1A	KDM1A	83 / 716	4.3	27
CTTN	CTTN	318 / 716	15.2	122
EIF5	EIF5	172 / 716	12.9	64
CARM1	CARM1	81 / 716	2.1	8
GLUL	GLUL	58 / 716	1.6	6
ANXA11	ANXA11	55 / 716	4	32
ANXA11	ANXA11	55 / 716	4	32
PMPCA	PMPCA	63 / 716	2.1	7
PGM3	PGM3	37 / 716	2.5	13
DDX46	DDX46	302 / 716	31.9	219
MOB1B	MOB1B	67 / 716	2	7
SARNP	SARNP	213 / 716	3.1	13
PRMT3	PRMT3	33 / 716	2.1	6
CBX1	CBX1	204 / 716	4.1	36
SCLY	SCLY	1 / 716	1	1
SF3B4	SF3B4	198 / 716	2.9	13
CPNE1	CPNE1	82 / 716	2.7	13
PRMT1	PRMT1	262 / 716	5	30
CHCHD3	CHCHD3	61 / 716	2.5	29
RPL7L1	RPL7L1	54 / 716	1.8	14
LBR	LBR	241 / 716	7	47
NIPSNAP2	NIPSNAP2	24 / 716	1.4	3
CUTA	CUTA	21 / 716	1.5	3
HMGB3	HMGB3	87 / 716	1.9	6
UCHL3	UCHL3	24 / 716	3.5	10
LAP3	LAP3	60 / 716	2.7	9
TRIP13	TRIP13	112 / 716	2.3	10
ALDH9A1	ALDH9A1	104 / 716	4.1	16
ERH	ERH	454 / 716	5.4	100
PAFAH1B3	PAFAH1B3	24 / 716	2.1	6
ACTR3	ACTR3	137 / 716	4.6	35
HNRNPH3	HNRNPH3	239 / 716	8	77
ACOT7	ACOT7	128 / 716	4.1	35
NTPCR	NTPCR	101 / 716	1.7	7
NDUFV1	NDUFV1	7 / 716	1.7	4
FH	FH	73 / 716	3.8	13
COPZ1	COPZ1	111 / 716	1.7	10
TTN	TTN	15 / 716	1.1	2
SLC25A24	SLC25A24	9 / 716	1.4	3
SIGMAR1	SIGMAR1	2 / 716	1.5	2
DNAJA2	DNAJA2	210 / 716	3.3	29
ATXN10	ATXN10	71 / 716	1.8	5
RPP30	RPP30	49 / 716	3	13
XPO5	XPO5	129 / 716	2.7	26
EWSR1	EWSR1	301 / 716	17.1	362
LTA4H	LTA4H	66 / 716	6.5	20
GNPDA1	GNPDA1	20 / 716	1.4	4
AASDHPPT	AASDHPPT	51 / 716	1.4	6
PSMD8	PSMD8	134 / 716	2.3	8
ABI2	ABI2	43 / 716	3.6	35
PSMD9	PSMD9	13 / 716	1.8	4
RAD23B	RAD23B	79 / 716	4	16
TFG	TFG	126 / 716	30.2	229
CAD	CAD	387 / 716	10.7	96
GSPT1	GSPT1	180 / 716	2.8	16
RAB11A	RAB11A	125 / 716	5.5	40
FKBP5	FKBP5	48 / 716	3.5	16
CBR4	CBR4	/ 716	0
MRPL46	MRPL46	62 / 716	1.8	6
CPSF7	CPSF7	154 / 716	3	25
MCCC2	MCCC2	251 / 716	77	835
UBE2N	UBE2N	114 / 716	2.4	14
PLEKHA6	PLEKHA6	/ 716	0
CAMSAP3	CAMSAP3	89 / 716	2.8	20
GPS1	GPS1	67 / 716	1.7	6
NAA60	NAA60	/ 716	0
CCDC180	CCDC180	1 / 716	1	1
RECQL	RECQL	69 / 716	2.1	11
ZMYM6	ZMYM6	/ 716	0
SYNE2	SYNE2	26 / 716	3.1	43
VPS18	VPS18	2 / 716	1.5	2
CORO1B	CORO1B	157 / 716	21.3	69
FAF2	FAF2	70 / 716	2.6	11
EXOSC8	EXOSC8	93 / 716	1.8	5
VPS33A	VPS33A	2 / 716	2.5	4
EIF4G1	EIF4G1	293 / 716	25	153
SEC14L6	SEC14L6	/ 716	0
CAP1	CAP1	182 / 716	4.1	40
MYL6B	MYL6B	332 / 716	2.2	24
CNDP2	CNDP2	18 / 716	5.5	55
ATXN2L	ATXN2L	305 / 716	17.3	103
CKMT1A	CKMT1A	71 / 716	3.2	13
AKR1B1	AKR1B1	72 / 716	3.9	20
DDX19A	DDX19A	67 / 716	1.4	4
RTN4	RTN4	169 / 716	5.1	36
VBP1	VBP1	166 / 716	2.3	8
GNAS	GNAS	207 / 716	2.9	26
ALDH3A2	ALDH3A2	118 / 716	2.6	14
SBDS	SBDS	33 / 716	1.5	5
DLST	DLST	136 / 716	4.1	19
ROCK1	ROCK1	57 / 716	4.7	20
SLC25A12	SLC25A12	66 / 716	1.9	13
ARHGEF17	ARHGEF17	15 / 716	1.5	4
PDS5A	PDS5A	136 / 716	3.2	27
CAPNS1	CAPNS1	62 / 716	4.1	44
ISG20L2	ISG20L2	17 / 716	1.1	2
RBM25	RBM25	237 / 716	5.8	44
OAT	OAT	202 / 716	9	72
TMA7	TMA7	97 / 716	5.6	27
LANCL2	LANCL2	80 / 716	3.3	14
COPS2	COPS2	43 / 716	2.1	9
SRSF9	SRSF9	151 / 716	3.8	25
HTATSF1	HTATSF1	182 / 716	3.7	32
RPL8	RPL8	390 / 716	5.4	42
PHOX2A	PHOX2A	/ 716	0
FTO	FTO	59 / 716	2.2	7
ZNF706	ZNF706	73 / 716	3.2	11
SRRT	SRRT	171 / 716	5.1	48
PCBD1	PCBD1	65 / 716	3.8	10
TK1	TK1	14 / 716	1.5	3
THYN1	THYN1	/ 716	0
CACNA1A	CACNA1A	2 / 716	1	1
AHDC1	AHDC1	7 / 716	6.1	11
HINT1	HINT1	64 / 716	2.2	13
ADAM28	ADAM28	/ 716	0		50
RAB2B	RAB2B	58 / 716	1.6	6
SEC24B	SEC24B	139 / 716	2.3	11
DCAF12	DCAF12	/ 716	0
SYNGR2	SYNGR2	6 / 716	1	1
TRPC4AP	TRPC4AP	/ 716	0
ZNF207	ZNF207	92 / 716	1.3	4
SLK	SLK	139 / 716	20	78
FAM207A	FAM207A	102 / 716	2.4	16
SYNE1	SYNE1	17 / 716	3.8	15
ADSS2	not available
PSME1	PSME1	69 / 716	2	13
RO60	not available
TRAJ11	TRAJ11	/ 716	0
PSMD6	PSMD6	187 / 716	3.8	16
ARL1	ARL1	126 / 716	2	9
IARS	IARS	257 / 716	7.7	66
OR2T2	OR2T2	/ 716	0
SNX5	SNX5	34 / 716	1.1	2
ATP10D	ATP10D	/ 716	0
CYSLTR1	CYSLTR1	/ 716	0
RCC1	RCC1	143 / 716	3.1	21
PRKAG1	PRKAG1	43 / 716	1.5	4
NAP1L4	NAP1L4	277 / 716	3.6	31
SRM	SRM	85 / 716	3.2	14
SRM	SRM	85 / 716	3.2	14
COQ10A	COQ10A	/ 716	0
ISYNA1	ISYNA1	109 / 716	1.6	13
DOK1	DOK1	/ 716	0
NIT1	NIT1	4 / 716	1.3	2
AKAP7	AKAP7	/ 716	0
SORBS2	SORBS2	8 / 716	1.1	2
SULT1A2	SULT1A2	66 / 716	1.9	8
PSMD13	PSMD13	160 / 716	3.8	16
MYCBPAP	MYCBPAP	/ 716	0
FTO	FTO	59 / 716	2.2	7
ZDHHC3	ZDHHC3	/ 716	0
MCTS1	MCTS1	49 / 716	3.8	15
ZNF696	ZNF696	2 / 716	1.5	2
CTSV	CTSV	6 / 716	2.8	11
SOCS6	SOCS6	/ 716	0
STK26	STK26	41 / 716	1.5	7
RACK1	RACK1	352 / 716	6.8	47
DCHS2	DCHS2	1 / 716	1	1
DSG4	DSG4	1 / 716	2	2
DNAJB8	DNAJB8	43 / 716	1.2	5
GATD3A	not available
ZEB2	ZEB2	18 / 716	1.7	6
APBA3	APBA3	/ 716	0
ADCY1	ADCY1	1 / 716	1	1
SAMD9	SAMD9	6 / 716	2.2	6
DNAH10	DNAH10	/ 716	0
SLC14A2	SLC14A2	/ 716	0
VPS35L	not available
UQCRFS1	UQCRFS1	66 / 716	2.4	8
SORBS2	SORBS2	8 / 716	1.1	2
RAB18	RAB18	84 / 716	2.4	28
ATP9B	ATP9B	/ 716	0
PCCA	PCCA	284 / 716	151.8	869
STOML1	STOML1	/ 716	0
SAMM50	SAMM50	10 / 716	2.9	11
SRPRB	SRPRB	90 / 716	2.2	9
ACACB	ACACB	265 / 716	72.4	604
ELFN2	ELFN2	/ 716	0
BRAP	BRAP	93 / 716	6.6	21
ALDH2	ALDH2	80 / 716	5.5	23
PRKAR2A	PRKAR2A	140 / 716	2.3	9
RAD18	RAD18	41 / 716	1.8	11
ADGB	ADGB	/ 716	0
TAB1	TAB1	64 / 716	4.9	54
AHI1	AHI1	/ 716	0
CSTF2	CSTF2	188 / 716	4	26
SLC27A1	SLC27A1	/ 716	0
PRIM1	PRIM1	18 / 716	1.5	5
ZSWIM6	ZSWIM6	/ 716	0
PRKCB	PRKCB	6 / 716	1	1
MARF1	MARF1	5 / 716	1.4	3
DENND4A	DENND4A	31 / 716	1.7	4
RASSF8	RASSF8	17 / 716	1.1	2
MROH8	MROH8	8 / 716	1.1	2
TET2	TET2	16 / 716	4.7	13
HSPE1	HSPE1	167 / 716	4.2	16
CENPF	CENPF	21 / 716	2.1	6
COPS4	COPS4	102 / 716	2.5	12
MAST2	MAST2	3 / 716	1	1
PTPN9	PTPN9	5 / 716	1	1
NMBR	NMBR	/ 716	0
ZNF609	ZNF609	70 / 716	2.3	13
CCDC74B	CCDC74B	1 / 716	1	1
OR10G7	OR10G7	/ 716	0
CAMSAP1	CAMSAP1	68 / 716	4.8	13
ZNF816	ZNF816	22 / 716	1.1	2
CLIC4	CLIC4	46 / 716	3.2	11
TPTE2	TPTE2	/ 716	0
RPL7L1	RPL7L1	54 / 716	1.8	14
SLC12A5	SLC12A5	1 / 716	1	1
BPIFB2	BPIFB2	/ 716	0
ADNP	ADNP	139 / 716	26.2	131
DNMT3A	DNMT3A	9 / 716	2.2	8
C8ORF82	C8ORF82	/ 716	0
IRF5	IRF5	/ 716	0
AK9	AK9	1 / 716	1	1
PPP1CA	PPP1CA	325 / 716	6.1	39
CEP295NL	CEP295NL	/ 716	0
FOLH1B	FOLH1B	/ 716	0
GOT1	GOT1	39 / 716	4.2	14
DAAM2	DAAM2	2 / 716	1	1
ERC2	ERC2	69 / 716	1.5	6
PFKFB3	PFKFB3	23 / 716	3.7	24
SRRM3	SRRM3	/ 716	0
CAMTA2	CAMTA2	/ 716	0
CBL	CBL	18 / 716	1.2	2
NUP160	NUP160	83 / 716	2.1	13
PXDN	PXDN	2 / 716	3.5	6
DDX56	DDX56	115 / 716	1.8	8
PCCB	PCCB	263 / 716	75.8	866
ASPDH	ASPDH	2 / 716	1	1
HGH1	HGH1	11 / 716	1.3	2
EPM2AIP1	EPM2AIP1	/ 716	0
HMGN5	HMGN5	32 / 716	1.8	5
KLHL1	KLHL1	1 / 716	1	1
MPPED1	MPPED1	/ 716	0
ZNF574	ZNF574	11 / 716	3	7
EXOSC2	EXOSC2	130 / 716	2.8	19
TARSL2	TARSL2	22 / 716	1.5	3
FAM167A-AS1	FAM167A-AS1	/ 716	0
MED6	MED6	4 / 716	1	1
LAMB3	LAMB3	4 / 716	20.5	45	100 WT only <20
EIF6	EIF6	216 / 716	2.3	11
ZNF879	ZNF879	12 / 716	1	1
CSTF1	CSTF1	46 / 716	2	12
MIB2	MIB2	1 / 716	1	1
VAT1	VAT1	64 / 716	2	10
OAS1	OAS1	/ 716	0
MED12L	MED12L	19 / 716	1.5	4
TWF1	TWF1	132 / 716	2.5	24
RSF1	RSF1	89 / 716	6.4	45
TSNAXIP1	TSNAXIP1	/ 716	0
MYLK3	MYLK3	3 / 716	1	1
KLHL3	KLHL3	1 / 716	1	1
CPVL	CPVL	83 / 716	3.2	11
ZNF75D	ZNF75D	14 / 716	1.1	2
RNF181	RNF181	/ 716	0
CIP2A	not available
JAKMIP3	JAKMIP3	1 / 716	1	1
BRSK1	BRSK1	/ 716	0
SNX7	SNX7	/ 716	0
RALGAPA2	RALGAPA2	1 / 716	1	1
DGCR8	DGCR8	69 / 716	3	12
THRB	THRB	/ 716	0
TTC4	TTC4	3 / 716	1	1
WDR35	WDR35	/ 716	0
GLRA4	GLRA4	/ 716	0
CYLC1	CYLC1	/ 716	0
OR52B6	OR52B6	/ 716	0
MYBPC1	MYBPC1	2 / 716	4	7
TMEM173	TMEM173	/ 716	0
LHX2	LHX2	/ 716	0
SCAP	SCAP	1 / 716	1	1
CARS	CARS	24 / 716	1.6	4
PRPH	PRPH	357 / 716	5.4	197
NPM2	NPM2	/ 716	0
SCN9A	SCN9A	3 / 716	1	1
COX4I1	COX4I1	90 / 716	2.9	17
EVX2	EVX2	/ 716	0
CDH2	CDH2	16 / 716	2.6	16
NPC1L1	NPC1L1	/ 716	0
BRSK2	BRSK2	10 / 716	1.2	2
REN	REN	/ 716	0
HACE1	HACE1	1 / 716	1	1
TLN1	TLN1	217 / 716	24.6	231
LRRK2	LRRK2	/ 716	0
USP4	USP4	37 / 716	1.3	3
CXCL8	CXCL8	/ 716	0
FBLN1	FBLN1	3 / 716	1.3	2
NUFIP1	NUFIP1	4 / 716	1	1
ATXN1L	ATXN1L	/ 716	0
UBAP2L	UBAP2L	322 / 716	12.7	64
PRR15	PRR15	/ 716	0
KIF28P	KIF28P	/ 716	0
FAM47A	FAM47A	/ 716	0
GNGT2	GNGT2	/ 716	0
SPINK8	SPINK8	/ 716	0
ALOX12	ALOX12	/ 716	0
SLC4A2	SLC4A2	/ 716	0
SLC22A9	SLC22A9	/ 716	0
SCARF2	SCARF2	3 / 716	14.7	22
CTRB1	CTRB1	/ 716	0
ACAD9	ACAD9	32 / 716	1.5	4
PRDM11	PRDM11	/ 716	0
ERICH3	ERICH3	/ 716	0
IQCG	IQCG	/ 716	0
DPH1	DPH1	/ 716	0		150
C2ORF16	C2ORF16	4 / 716	1	1
ZNRF2	ZNRF2	2 / 716	1	1
DUS2	DUS2	/ 716	0
PSMG1	PSMG1	63 / 716	2	24
CASP8	CASP8	3 / 716	4	8
MRPL2	MRPL2	43 / 716	1.2	2
COL4A4	COL4A4	/ 716	0
GBA2	GBA2	/ 716	0
SMG5	SMG5	/ 716	0
CDC42EP1	CDC42EP1	7 / 716	1.1	2
SEC14L4	SEC14L4	/ 716	0
PDLIM5	PDLIM5	116 / 716	7.6	49
CYLD	CYLD	35 / 716	1.3	2
ANKRD11	ANKRD11	62 / 716	3.1	16
SFTA3	SFTA3	/ 716	0
NAA10	NAA10	80 / 716	1.7	5
DST	DST	84 / 716	22.4	226
NUP85	NUP85	81 / 716	1.4	5
CMTM1	CMTM1	/ 716	0
LEPROTL1	LEPROTL1	/ 716	0
COPS8	COPS8	52 / 716	1.5	5
CFAP69	CFAP69	/ 716	0
FOXP2	FOXP2	/ 716	0
PHF20L1	PHF20L1	1 / 716	1	1
EFCAB5	EFCAB5	4 / 716	1	1
IRS1	IRS1	/ 716	0
MCF2L	MCF2L	/ 716	0
ITGB1BP1	ITGB1BP1	/ 716	0
LIG3	LIG3	101 / 716	2.5	24
MALRD1	MALRD1	3 / 716	1	1
PTPN5	PTPN5	/ 716	0
CDIPT	CDIPT	64 / 716	1.5	3
MCM7	MCM7	328 / 716	8.3	58
UBN2	UBN2	18 / 716	1.7	4
HARBI1	HARBI1	/ 716	0
EXOG	EXOG	/ 716	0
TMEM62	TMEM62	/ 716	0
CDAN1	CDAN1	1 / 716	1	1
COL7A1	COL7A1	1 / 716	1	1
PYHIN1	PYHIN1	6 / 716	6.7	26
ST5	ST5	2 / 716	1	1
FAM111A	FAM111A	4 / 716	1.5	2
VCL	VCL	156 / 716	4.1	28
DCAF5	DCAF5	2 / 716	1	1
TIPRL	TIPRL	136 / 716	10.2	42
DOCK11	DOCK11	6 / 716	2	5
TSKS	TSKS	/ 716	0
F7	F7	1 / 716	1	1
PAX7	PAX7	/ 716	0
LRRK2	LRRK2	/ 716	0
ZNF160	ZNF160	22 / 716	1.1	2
AACS	AACS	1 / 716	1	1
CCDC38	CCDC38	/ 716	0
LNX2	LNX2	/ 716	0
TLN2	TLN2	88 / 716	3.5	22
TMEM106C	TMEM106C	/ 716	0
SP110	SP110	4 / 716	1	1
AGPAT1	AGPAT1	34 / 716	1.2	2
SNTB2	SNTB2	26 / 716	1.7	5
TNPO1	TNPO1	130 / 716	2.3	11
FAM120B	FAM120B	9 / 716	1.1	2
ITSN1	ITSN1	63 / 716	3.7	15
PLXDC1	PLXDC1	1 / 716	1	1
TYK2	TYK2	3 / 716	1.7	3
KCNH3	KCNH3	/ 716	0
PLEKHA1	PLEKHA1	32 / 716	1.8	5
NDUFAF8	NDUFAF8	1 / 716	1	1
LOXHD1	LOXHD1	/ 716	0
CD200	CD200	/ 716	0
PCDHGB3	PCDHGB3	/ 716	0
TAOK3	TAOK3	1 / 716	1	1	200
SSR1	SSR1	57 / 716	1.9	7
IGFN1	IGFN1	1 / 716	1	1
KCNQ5	KCNQ5	1 / 716	1	1
KAT5	KAT5	7 / 716	1.3	2
TNFSF12	TNFSF12	/ 716	0
HACL1	HACL1	4 / 716	1	1
IGSF23	IGSF23	/ 716	0
ATG16L2	ATG16L2	/ 716	0
ZBTB1	ZBTB1	/ 716	0
ZFAND4	ZFAND4	1 / 716	1	1
GNRH2	GNRH2	/ 716	0
C17ORF47	C17ORF47	1 / 716	1	1
DLX6	DLX6	/ 716	0
ZNF394	ZNF394	12 / 716	1	1
HOOK2	HOOK2	1 / 716	1	1
PELP1	PELP1	87 / 716	2.7	24
NR1H4	NR1H4	/ 716	0
ALPK2	ALPK2	/ 716	0
MACF1	MACF1	113 / 716	7.8	91
CD44	CD44	13 / 716	1.7	5
WDR61	WDR61	112 / 716	2.7	18
PYGB	PYGB	71 / 716	2.5	12
PAWR	PAWR	47 / 716	1.4	4
OTUD7A	OTUD7A	1 / 716	1	1
RNF2	RNF2	67 / 716	2	7
TMEM131	TMEM131	/ 716	0
DPY19L4	DPY19L4	/ 716	0
EIF2B3	EIF2B3	38 / 716	1.3	3
SLC39A6	SLC39A6	1 / 716	1	1
MRNIP	MRNIP	1 / 716	1	1
RPL4	RPL4	444 / 716	10.4	82
ZNF442	ZNF442	4 / 716	1	1
CEL	CEL	/ 716	0
WDR45	WDR45	43 / 716	1.6	5
MTTP	MTTP	/ 716	0
MAFK	MAFK	/ 716	0
SPANXB1	SPANXB1	/ 716	0
CHEK1	CHEK1	3 / 716	1	1
ATXN7L2	ATXN7L2	/ 716	0
CSF1R	CSF1R	20 / 716	1	1
CCDC171	CCDC171	1 / 716	1	1
TRAJ28	TRAJ28	/ 716	0
TBR1	TBR1	2 / 716	1	1
GPX4	GPX4	25 / 716	1	1
CNTLN	CNTLN	1 / 716	1	1
SPATA33	SPATA33	/ 716	0
AP1G1	AP1G1	21 / 716	1.7	11
SLC49A3	not available
KLK12	KLK12	/ 716	0
AMDHD1	AMDHD1	1 / 716	128	128
DUSP12	DUSP12	1 / 716	1	1
DUOXA1	DUOXA1	1 / 716	1	1
ASRGL1	ASRGL1	2 / 716	1	1
ZNF236	ZNF236	17 / 716	1	1
GTPBP2	GTPBP2	1 / 716	1	1
NBEAL1	NBEAL1	/ 716	0
TTC17	TTC17	/ 716	0
CHTF8	CHTF8	11 / 716	1.5	3
KLHDC3	KLHDC3	18 / 716	1.5	3
BTNL2	BTNL2	/ 716	0
RNH1	RNH1	70 / 716	9.8	297
DENND5A	DENND5A	/ 716	0
BAP1	BAP1	26 / 716	2.8	9
MYH10	MYH10	379 / 716	30	750
ALS2	ALS2	1 / 716	2	2
ARMC3	ARMC3	1 / 716	1	1
SLC16A1	SLC16A1	172 / 716	2.7	9
ZC3H11B	ZC3H11B	113 / 716	3.5	13
NEB	NEB	11 / 716	1.1	2
C4ORF54	not available
KPNB1	KPNB1	418 / 716	12	76
EFEMP1	EFEMP1	2 / 716	2	3
MT-CYB	MT-CYB	/ 716	0
TRRAP	TRRAP	13 / 716	1.6	3
BRAF	BRAF	26 / 716	1	1
RUNDC3A	RUNDC3A	/ 716	0
ABCD4	ABCD4	1 / 716	1	1
SERPINA9	SERPINA9	/ 716	0
THAP11	THAP11	2 / 716	1.5	2
ERMN	ERMN	/ 716	0
CAMK4	CAMK4	10 / 716	1	1
EDARADD	EDARADD	/ 716	0
SLAIN2	SLAIN2	62 / 716	1.5	4
NKX2-1	NKX2-1	8 / 716	1.1	2
SRCAP	SRCAP	41 / 716	3.7	15
ZSCAN20	ZSCAN20	24 / 716	1.2	2
VASH2	VASH2	/ 716	0
CLASP1	CLASP1	53 / 716	1.8	5
CCT8L1P	CCT8L1P	/ 716	0
APC	APC	66 / 716	3.9	11
CDK5RAP2	CDK5RAP2	11 / 716	1.5	4
RYR3	RYR3	2 / 716	1	1
ENOSF1	ENOSF1	/ 716	0
ARID1B	ARID1B	68 / 716	3.1	22
AATF	AATF	39 / 716	2.1	12
MAGEA11	MAGEA11	/ 716	0
DPP7	DPP7	5 / 716	7.2	23
NRBF2	NRBF2	48 / 716	1.7	5
CAB39	CAB39	1 / 716	1	1
VPS54	VPS54	/ 716	0
ATP8B1	ATP8B1	/ 716	0
FAM171A2	FAM171A2	/ 716	0
URB1	URB1	69 / 716	5.2	34
SV2B	SV2B	/ 716	0		272
THADA	THADA	24 / 716	1.4	4
SMS	SMS	21 / 716	1.4	2
LRPAP1	LRPAP1	31 / 716	2.2	9
SSH1	SSH1	10 / 716	2.2	4
EGF	EGF	/ 716	0
CDY1	CDY1	10 / 716	1.3	3
SSPO	SSPO	1 / 716	1	1
SLC4A7	SLC4A7	44 / 716	1.7	6
BMPR2	BMPR2	1 / 716	4	4
PPIE	PPIE	25 / 716	1.6	5
PLOD3	PLOD3	48 / 716	3.3	12
GNL1	GNL1	4 / 716	2	4
BRD9	BRD9	39 / 716	3.5	14
IGKV2D-26	IGKV2D-26	220 / 716	12.9	524
KRT9	KRT9	577 / 716	40.6	688
HSP90AA1	HSP90AA1	565 / 716	33.7	343
A2M	A2M	54 / 716	1.8	14
PRDX1	PRDX1	549 / 716	12.2	75
SERPINA1	SERPINA1	2 / 716	2	3
HNRNPA1	HNRNPA1	552 / 716	12.8	72
C4A	C4A	87 / 716	3.2	14
APOA1	APOA1	17 / 716	1.2	2
EEF1D	EEF1D	353 / 716	6.4	42
HNRNPC	HNRNPC	444 / 716	9.3	59
CIRBP	CIRBP	208 / 716	8.8	49
PHB2	PHB2	243 / 716	9	45
PRSS2	PRSS2	57 / 716	1.3	2
FGB	FGB	15 / 716	1.9	7
FGG	FGG	2 / 716	6	6
FGA	FGA	2 / 716	10	11
H1-4	not available
TF	TF	11 / 716	6.8	27
VDAC2	VDAC2	256 / 716	6.1	49
ATP1A1	ATP1A1	335 / 716	7.3	88
HNRNPAB	HNRNPAB	442 / 716	5.2	29
HIST2H2AC	HIST2H2AC	552 / 716	10.6	210
PHGDH	PHGDH	394 / 716	6.2	42
PSMD2	PSMD2	271 / 716	7.6	52
PSMD2	PSMD2	271 / 716	7.6	52
ILF3	ILF3	379 / 716	10.1	99
ATP5F1B	not available
PRPS1	PRPS1	225 / 716	7	54
TAGLN2	TAGLN2	410 / 716	9.9	63
PYGL	PYGL	74 / 716	3.4	23
SERPINA3	SERPINA3	/ 716	0
SRSF3	SRSF3	392 / 716	5.3	42
EIF3B	EIF3B	282 / 716	5	41
APOA4	APOA4	/ 716	0
CP	CP	30 / 716	2.3	14
RPLP0	RPLP0	436 / 716	8.3	57
HK1	HK1	103 / 716	6.9	50
APEX1	APEX1	109 / 716	3.2	12
LANCL1	LANCL1	94 / 716	1.7	6
DSTN	DSTN	131 / 716	2	7
SET	SET	384 / 716	5.7	33
NTPCR	NTPCR	101 / 716	1.7	7
NAA15	NAA15	68 / 716	2.8	14
HNRNPH3	HNRNPH3	239 / 716	8	77
RPSA	RPSA	335 / 716	7.3	66
PGD	PGD	122 / 716	5.4	21
TPM3	TPM3	354 / 716	6.4	59
HP	HP	15 / 716	1.7	4
SKP1	SKP1	311 / 716	2.8	63
BUB3	BUB3	298 / 716	3.8	14
ATP2A2	ATP2A2	302 / 716	4.2	41
GSTP1	GSTP1	164 / 716	6.4	90
ALDH1L1	ALDH1L1	6 / 716	2.2	7
SNRPA	SNRPA	194 / 716	3.9	42
MDH1	MDH1	100 / 716	3.6	13
SLC25A3	SLC25A3	362 / 716	4.4	40
CDK1	CDK1	282 / 716	4.2	23
TTR	TTR	/ 716	0
SRSF1	SRSF1	280 / 716	8.7	60
PNPO	PNPO	20 / 716	1.3	3
AP1B1	AP1B1	147 / 716	3.1	22
COPZ1	COPZ1	111 / 716	1.7	10
CSRP2	CSRP2	217 / 716	3.9	35
IGHM	IGHM	2 / 716	1	1
RPS10	RPS10	336 / 716	8.2	77
COPS4	COPS4	102 / 716	2.5	12
EIF3M	EIF3M	162 / 716	2.9	11
DNPH1	DNPH1	32 / 716	2.2	6
ANXA1	ANXA1	68 / 716	5.2	27
RPS7	RPS7	368 / 716	8.6	48
NPM1	NPM1	554 / 716	21.5	317
RAP1A	RAP1A	115 / 716	2.2	10
AKR1A1	AKR1A1	50 / 716	4.1	119
TNPO1	TNPO1	130 / 716	2.3	11
DCTPP1	DCTPP1	107 / 716	2.3	10
ITIH4	ITIH4	2 / 716	1	1
TOMM22	TOMM22	121 / 716	3.5	13
IDH3A	IDH3A	80 / 716	4.7	20
RBMX	RBMX	377 / 716	7.5	71
MSH2	MSH2	202 / 716	4	27
PSME1	PSME1	69 / 716	2	13
ACAT2	ACAT2	76 / 716	4.1	27
DUT	DUT	236 / 716	2.8	23
BID	BID	29 / 716	1.7	6
APOA2	APOA2	2 / 716	3	3
ANP32B	ANP32B	114 / 716	3.1	20
SERPING1	SERPING1	/ 716	0
RHOA	RHOA	87 / 716	3	15
PSME2	PSME2	82 / 716	2.4	27
ITIH2	ITIH2	2 / 716	1.5	2
STOML2	STOML2	111 / 716	5.3	35
MOB2	MOB2	61 / 716	3.2	15
TFAM	TFAM	107 / 716	2.1	9
TMA16	TMA16	85 / 716	2.8	17
FEN1	FEN1	232 / 716	3.9	44
IGLC2	IGLC2	33 / 716	3.8	27
SRSF2	SRSF2	293 / 716	4.2	23
IGKV3-20	IGKV3-20	1 / 716	1	1
COPE	COPE	93 / 716	3.4	14
EIF3H	EIF3H	195 / 716	3.2	15
GMDS	GMDS	33 / 716	1.2	3
ARHGDIA	ARHGDIA	98 / 716	3.4	12
NANS	NANS	38 / 716	1.6	4
HRG	HRG	15 / 716	1.7	4
HBB	HBB	113 / 716	1.9	12
PSMD13	PSMD13	160 / 716	3.8	16
SLC3A2	SLC3A2	189 / 716	4.5	37
PTPMT1	PTPMT1	10 / 716	1.8	4
CHCHD3	CHCHD3	61 / 716	2.5	29
ITIH1	ITIH1	2 / 716	1	1
ITIH1	ITIH1	2 / 716	1	1
SERPINB6	SERPINB6	73 / 716	3.2	10
MRPS22	MRPS22	90 / 716	3	12
MRPS31	MRPS31	92 / 716	3.1	12
NUDT16L1	NUDT16L1	46 / 716	1.6	7
RRM1	RRM1	108 / 716	3.5	17
HDDC2	HDDC2	96 / 716	1.5	4
COPS5	COPS5	42 / 716	1.6	7
AKR7A2	AKR7A2	34 / 716	1.9	5
RFC2	RFC2	128 / 716	2.1	7
RPS3	RPS3	491 / 716	15.7	75
SYF2	SYF2	43 / 716	2.2	8
KCTD12	KCTD12	74 / 716	2.8	12
RFC3	RFC3	120 / 716	1.4	5
RAB11B	RAB11B	125 / 716	5.7	52
KRTAP13-2	KRTAP13-2	5 / 716	1.6	3
RALY	RALY	116 / 716	3.6	20
BCAP31	BCAP31	104 / 716	2	9
PSMB4	PSMB4	149 / 716	3.5	17
ACTR1A	ACTR1A	208 / 716	4.6	23
SARNP	SARNP	213 / 716	3.1	13
ARPC3	ARPC3	78 / 716	2.7	10
HMGA2	HMGA2	37 / 716	2.1	9
MCTS1	MCTS1	49 / 716	3.8	15
PSMD10	PSMD10	38 / 716	1.5	4
GC	GC	/ 716	0
IGKV1D-33	IGKV1D-33	10 / 716	1.2	2
SERPINC1	SERPINC1	19 / 716	2.3	6
AHSG	AHSG	12 / 716	1.9	6
HMGB1	HMGB1	252 / 716	4.5	21
H2AFY	H2AFY	148 / 716	6.5	69
KNG1	KNG1	/ 716	0
DAP3	DAP3	96 / 716	3.1	14
PDHB	PDHB	141 / 716	5.5	27
RPS5	RPS5	321 / 716	5.5	25
RPS24	RPS24	353 / 716	6.7	47
DCAF7	DCAF7	135 / 716	1.7	14
HAGH	HAGH	96 / 716	3.3	12
CNBP	CNBP	37 / 716	6.1	54
PSMC5	PSMC5	294 / 716	6.2	54
COPS7B	COPS7B	24 / 716	1.2	2
RPS18	RPS18	399 / 716	7.2	42
LAMP2	LAMP2	25 / 716	1.4	3
GSN	GSN	49 / 716	3.9	34
PPIH	PPIH	122 / 716	4.4	20
UQCRFS1P1	UQCRFS1P1	63 / 716	2	6
HMGN1	HMGN1	145 / 716	3.3	19
RPL7L1	RPL7L1	54 / 716	1.8	14
OSGEP	OSGEP	20 / 716	1.4	4
ARPC4-TTLL3	ARPC4-TTLL3	111 / 716	2.7	12
NDUFA8	NDUFA8	35 / 716	1.7	5
ANP32E	ANP32E	112 / 716	2.2	9
IVD	IVD	25 / 716	1.3	3
RPS13	RPS13	311 / 716	5.3	21
LSM12	LSM12	195 / 716	2.5	16
HPX	HPX	15 / 716	1.6	3
CBX3	CBX3	309 / 716	4.4	32
PRPSAP2	PRPSAP2	135 / 716	9.2	53
GNPDA1	GNPDA1	20 / 716	1.4	4	30
NDUFA10	NDUFA10	67 / 716	1.5	5
EXOSC6	EXOSC6	179 / 716	2.2	9
VTN	VTN	5 / 716	1	1
MRPL58	MRPL58	43 / 716	1.4	4
UCHL5	UCHL5	59 / 716	2.4	8
SHROOM3	SHROOM3	125 / 716	2.4	27
RDH11	RDH11	28 / 716	1.3	3
GNA13	GNA13	146 / 716	1.5	12
PRKACA	PRKACA	43 / 716	1.6	6
PRKACA	PRKACA	43 / 716	1.6	6
MRPS23	MRPS23	85 / 716	3	9
ZW10	ZW10	108 / 716	1.5	5
TK1	TK1	14 / 716	1.5	3
GPHN	GPHN	73 / 716	1.6	5
PMVK	PMVK	1 / 716	1	1
CAND1	CAND1	275 / 716	7.1	65
NAA10	NAA10	80 / 716	1.7	5
FDPS	FDPS	60 / 716	3.4	15
PTPA	PTPA	13 / 716	1.4	3
SGTA	SGTA	44 / 716	1.9	10
ARL1	ARL1	126 / 716	2	9
IDH3B	IDH3B	69 / 716	2.5	10
EMC8	EMC8	6 / 716	3.2	14
PITPNB	PITPNB	61 / 716	4	18
DUSP3	DUSP3	19 / 716	1.1	2
AIMP1	AIMP1	163 / 716	4.1	16
DCTN3	DCTN3	38 / 716	1.4	4
DNM2	DNM2	113 / 716	2.4	12
HBA1;	not available
HBA2	HBA2	90 / 716	2.3	15
ESD	ESD	77 / 716	2.5	9
PRMT1	PRMT1	262 / 716	5	30
VPS26A	VPS26A	40 / 716	1.4	8
VTA1	VTA1	32 / 716	1.7	4
GSPT2	GSPT2	124 / 716	1.9	11
ATP5PD	not available
QARS	QARS	291 / 716	6.1	48
PDXK	PDXK	58 / 716	3.3	10
PSMD7	PSMD7	144 / 716	4.3	19
RALA	RALA	23 / 716	2	8
AMBP	AMBP	/ 716	0
PSMD8	PSMD8	134 / 716	2.3	8
MOB1A	MOB1A	68 / 716	2	7
RPS2	RPS2	447 / 716	8.8	68
PGAM5	PGAM5	223 / 716	3.7	31
CLU	CLU	9 / 716	1.8	3
HNRNPUL2	HNRNPUL2	135 / 716	4.2	96
PDCD6IP	PDCD6IP	227 / 716	5.5	50
CAPNS1	CAPNS1	62 / 716	4.1	44
ACP1	ACP1	95 / 716	2.1	12
CIAPIN1	CIAPIN1	138 / 716	4.3	20
ACAT1	ACAT1	161 / 716	7.1	36
H3-3B	not available
EIF3J	EIF3J	53 / 716	1.6	5
RAD21	RAD21	133 / 716	3	19
SNX3	SNX3	17 / 716	2.3	7
MTHFD2	MTHFD2	66 / 716	1.3	3
CLU	CLU	9 / 716	1.8	3
PDCD6	PDCD6	111 / 716	3.7	31
APOC3	APOC3	/ 716	0
PRKAG1	PRKAG1	43 / 716	1.5	4
PAFAH1B3	PAFAH1B3	24 / 716	2.1	6
PYCR3	PYCR3	10 / 716	1	1
NDUFS8	NDUFS8	42 / 716	1.7	6
TMX1	TMX1	53 / 716	1.8	7
BTF3	BTF3	117 / 716	2	8
TRAPPC3	TRAPPC3	17 / 716	1.1	2
PSMC4	PSMC4	210 / 716	5.4	28
DDAH1	DDAH1	28 / 716	1.5	4
FBLL1	FBLL1	163 / 716	2.9	20
TECR	TECR	192 / 716	2.4	14
IGHV3OR16-9	IGHV3OR16-9	14 / 716	2.3	6
SRSF9	SRSF9	151 / 716	3.8	25
TIMM50	TIMM50	354 / 716	5.2	43
BRI3BP	BRI3BP	8 / 716	1.5	4
RTN3	RTN3	54 / 716	1.6	7
NDUFS7	NDUFS7	30 / 716	1.5	5
THEM6	THEM6	4 / 716	2	3
BPNT1	BPNT1	31 / 716	1.7	5
COMMD10	COMMD10	2 / 716	1	1
ECH1	ECH1	166 / 716	5.1	55
IGLV1-47	IGLV1-47	/ 716	0
IGKV3D-11	IGKV3D-11	1 / 716	3	3
CKMT1A	CKMT1A	71 / 716	3.2	13
SRI	SRI	70 / 716	2.2	7
TIGAR	TIGAR	66 / 716	1.4	3
LIN7C	LIN7C	23 / 716	1.7	8
RCN2	RCN2	208 / 716	3.8	29
SRPRB	SRPRB	90 / 716	2.2	9
MRPS35	MRPS35	74 / 716	2.6	9
RPL27A	RPL27A	430 / 716	3.5	19
MRPS26	MRPS26	51 / 716	1.5	4
DDX23	DDX23	144 / 716	6.7	179
SLC4A1AP	SLC4A1AP	74 / 716	1.8	8
CCT7	CCT7	360 / 716	14.4	115
IGKV3-7	IGKV3-7	5 / 716	1.8	4
VPS25	VPS25	7 / 716	1.1	2
LRMP	LRMP	1 / 716	1	1
RPS8	RPS8	498 / 716	7.6	46
DIABLO	DIABLO	96 / 716	3.6	18
VXN	not available
RPL18	RPL18	399 / 716	5.6	59
PPP1R3G	PPP1R3G	/ 716	0
APOE	APOE	5 / 716	1	1
MANF	MANF	32 / 716	1.3	4
PSMB9	PSMB9	/ 716	0
RPL8	RPL8	390 / 716	5.4	42
ARHGAP9	ARHGAP9	7 / 716	1.4	3
AP2A2	AP2A2	80 / 716	1.5	10
COPS6	COPS6	49 / 716	1.5	4
DCTD	DCTD	4 / 716	1.3	2
TMED2	TMED2	42 / 716	1.7	10
TRIR	not available
MMAB	MMAB	3 / 716	1.3	2
ADPRHL2	ADPRHL2	20 / 716	1.7	4
YKT6	YKT6	67 / 716	2.1	7
NDUFB10	NDUFB10	32 / 716	1.3	3
RPL7	RPL7	335 / 716	8.2	60
DDOST	DDOST	148 / 716	3.1	18
HAX1	HAX1	63 / 716	1.4	7
STUB1	STUB1	125 / 716	2.8	13
ADH5	ADH5	56 / 716	2.6	7
RTCA	RTCA	31 / 716	1.8	5
SAE1	SAE1	102 / 716	4.4	28
ZNF740	ZNF740	8 / 716	1	1
COPS7A	COPS7A	44 / 716	1.4	6
UTRN	UTRN	83 / 716	25.4	234
CACNG6	CACNG6	/ 716	0
CIT	CIT	10 / 716	5	17
MXD1	MXD1	/ 716	0
IGHV3-33	IGHV3-33	/ 716	0
MRPS10	MRPS10	23 / 716	1.6	4
PAXX	not available
ADI1	ADI1	55 / 716	2	13
AGK	AGK	88 / 716	1.4	5
LYPLAL1	LYPLAL1	15 / 716	1.5	3
ZNF418	ZNF418	/ 716	0
OSBPL1A	OSBPL1A	1 / 716	1	1
ARL2	ARL2	40 / 716	1.5	6
RSL1D1	RSL1D1	277 / 716	6.6	42
CDIPT	CDIPT	64 / 716	1.5	3
COMMD3	COMMD3	3 / 716	1	1
BLVRA	BLVRA	98 / 716	2.6	13
LRPPRC	LRPPRC	249 / 716	11.3	118
PLAG1	PLAG1	/ 716	0
RPL27	RPL27	324 / 716	4.3	46
PCNP	PCNP	176 / 716	7.3	33
PIK3AP1	PIK3AP1	1 / 716	1	1
MT-ATP6	MT-ATP6	32 / 716	1.2	2
HADH	HADH	69 / 716	3.3	19
ACAT1	ACAT1	161 / 716	7.1	36
A1BG	A1BG	/ 716	0
HDGF	HDGF	174 / 716	2.5	21
TRAPPC4	TRAPPC4	/ 716	0
LDAH	LDAH	/ 716	0
PSMG1	PSMG1	63 / 716	2	24
ARMCX2	ARMCX2	/ 716	0
PSMD9	PSMD9	13 / 716	1.8	4
APOH	APOH	/ 716	0
PSMG2	PSMG2	27 / 716	2.3	7
TRUB1	TRUB1	13 / 716	1.2	2
RAB9B	RAB9B	14 / 716	1.3	3
NAA50	NAA50	39 / 716	3.1	12
IGHV4-39	IGHV4-39	/ 716	0
SSX4	SSX4	/ 716	0
GNB3	GNB3	92 / 716	2	11
UBE2D3	UBE2D3	96 / 716	1.5	4
CUX1	CUX1	98 / 716	7.4	28
POLR2E	POLR2E	143 / 716	2.3	16
RACK1	RACK1	352 / 716	6.8	47
PGRMC2	PGRMC2	112 / 716	3.3	11
SURF2	SURF2	/ 716	0
NIPSNAP1	NIPSNAP1	40 / 716	1.7	4
PAPPA	PAPPA	/ 716	0
MRPS7	MRPS7	76 / 716	2.9	11
POLR2H	POLR2H	196 / 716	1.8	13
IDI1	IDI1	31 / 716	1.3	4
HSD17B12	HSD17B12	97 / 716	2.6	9
UBR3	UBR3	3 / 716	1	1
SPATA7	SPATA7	12 / 716	1.3	4
NAXE	NAXE	43 / 716	1.7	5
SLC39A11	SLC39A11	/ 716	0
CSDE1	CSDE1	191 / 716	10.1	39
ERP44	ERP44	64 / 716	2.8	10
OSBPL6	OSBPL6	1 / 716	1	1
DRAP1	DRAP1	16 / 716	1.2	2
CLCN1	CLCN1	/ 716	0
RBM15	RBM15	127 / 716	4.2	39
SYNGR3	SYNGR3	1 / 716	1	1
ADGRV1	ADGRV1	/ 716	0
CMPK1	CMPK1	18 / 716	2.3	9
FDFT1	FDFT1	35 / 716	1.7	4
GUCY2D	GUCY2D	1 / 716	1	1
PSPH	PSPH	8 / 716	1.3	2
MUC20	MUC20	/ 716	0
BCL11A	BCL11A	14 / 716	2.4	19
PSMD6	PSMD6	187 / 716	3.8	16
RASAL1	RASAL1	/ 716	0
JPT2	JPT2	242 / 716	3.5	14
TSPAN9	TSPAN9	/ 716	0
ORM2	ORM2	/ 716	0
RPRD1B	RPRD1B	108 / 716	3.2	17
ZNF652	ZNF652	1 / 716	1	1
RPP30	RPP30	49 / 716	3	13
CREBRF	CREBRF	/ 716	0
PFDN2	PFDN2	143 / 716	2.2	8
PAPSS2	PAPSS2	4 / 716	1.8	3	100
APOB	APOB	18 / 716	2.7	7
DNAH17	DNAH17	4 / 716	1	1
CCDC168	CCDC168	4 / 716	1	1
NUDT15	NUDT15	4 / 716	1.3	2
PRAF2	PRAF2	22 / 716	1.3	4
PRRX1	PRRX1	/ 716	0
ATP2B2	ATP2B2	42 / 716	1	2
DOC2A	DOC2A	/ 716	0
RBM45	RBM45	2 / 716	3	3
DMXL2	DMXL2	5 / 716	1	1
NIT1	NIT1	4 / 716	1.3	2
AK1	AK1	22 / 716	1.3	4
TJP2	TJP2	106 / 716	5	27
APAF1	APAF1	/ 716	0
NOC4L	NOC4L	55 / 716	2.3	11
PWWP3B	not available
DNHD1	DNHD1	/ 716	0
KTN1-AS1	KTN1-AS1	/ 716	0
ARSA	ARSA	/ 716	0
SLC13A1	SLC13A1	/ 716	0
SPATA13	SPATA13	1 / 716	1	1
PLBD1	PLBD1	4 / 716	1.3	2
FANCB	FANCB	/ 716	0
SLC25A23	SLC25A23	1 / 716	1	1
PTF1A	PTF1A	/ 716	0
TPD52L2	TPD52L2	68 / 716	1.5	6
AMPD2	AMPD2	11 / 716	2	4
FCGBP	FCGBP	4 / 716	26	101
KRT82	KRT82	38 / 716	3.4	38
IKZF2	IKZF2	1 / 716	1	1
MZT2B	MZT2B	15 / 716	1	1
EXOC7	EXOC7	10 / 716	1.1	2
KIF3C	KIF3C	/ 716	0
DDHD1	DDHD1	2 / 716	1	1
WWOX	WWOX	79 / 716	9.8	27
ANK2	ANK2	56 / 716	2.4	8
KIAA1217	KIAA1217	46 / 716	3.5	15
EIF2D	EIF2D	10 / 716	1.1	2
DEPDC1	DEPDC1	27 / 716	1.1	2
ANKRD6	ANKRD6	/ 716	0
THAP5	THAP5	1 / 716	1	1
NCOR2	NCOR2	56 / 716	8.6	103
DHRS7C	DHRS7C	/ 716	0
CCDC138	CCDC138	28 / 716	1.6	4
TNFRSF19	TNFRSF19	/ 716	0
MMS22L	MMS22L	4 / 716	1	1
SIK2	SIK2	1 / 716	1	1
PITPNA	PITPNA	23 / 716	1.5	6
EHMT1	EHMT1	82 / 716	3.1	26
TCFL5	TCFL5	/ 716	0
PLCL2	PLCL2	/ 716	0
SRRT	SRRT	171 / 716	5.1	48
B4GALNT2	B4GALNT2	/ 716	0
CROT	CROT	/ 716	0
HDLBP	HDLBP	218 / 716	13.4	105
AHR	AHR	3 / 716	1	1
RAD18	RAD18	41 / 716	1.8	11
NBEA	NBEA	64 / 716	3	7
TOR1AIP1	TOR1AIP1	69 / 716	2	15
CGGBP1	CGGBP1	16 / 716	1.4	3
NCOA7	NCOA7	32 / 716	1.6	5
RECQL4	RECQL4	1 / 716	1	1
GLUD1	GLUD1	217 / 716	4.3	28
HMGB3	HMGB3	87 / 716	1.9	6
REV1	REV1	1 / 716	1	1
KIF18B	KIF18B	49 / 716	1.5	4
NSMF	NSMF	1 / 716	1	1
LIMCH1	LIMCH1	89 / 716	13.4	120
THADA	THADA	24 / 716	1.4	4
NCOR1	NCOR1	101 / 716	8.3	62
TTLL9	TTLL9	/ 716	0
OBSCN	OBSCN	1 / 716	1	1

## Sheet: Analysis vs Ivanochko et al 
This Study	Ivanochko et al		Detected in both (pink)
Gene			Overlap
MECOM	MECOM		EVI1-WT and EVI1 S436
TUBA1B	CTBP2		MECOM
CTBP2	CSNK2A1		CTBP2
H2BC15	HADHA		LDHB
UBA1	MAP1B		YWHAE
LDHB	SON		EEF1G
YWHAE	PSMC5		POLDIP3
EEF1G	RBM39		PHB
TPI1	CYFIP1		PCBP1
POLDIP3	PSMD3		SSB
ACLY	EIF3C		PTBP1			pink - protens detected in this analysis and
PAICS	CTBP1		CSNK2A1
PHB	TBL3		H1FX
ANXA2	NCAPH		RAN
PCBP1	ARHGEF2		SERPINH1
SSB	SLC25A13		ELAVL1
GDI2	ATP2A2		CMAS
PTBP1	NDUFA9		HNRNPA0
ANXA5	NAP1L1		CSNK2B
PPA1	KPNA2		RPS4X
ARF3	CSNK2B		SLC25A11
U2AF1L5	DNAJB6		SNRPA1
CSNK2A1	RPL5		HADHB
H1FX	EIF3E		PSMC2
RAN	P4HA1		DNAJC9
CDC37	PRKDC		PSMC3
UBB	AP1M1		PSMD1
MDH2	TUFM		PCNA
GOT2	PFKL		NUDC
DDX39B	EIF3L		ILF2
FHL1	DDX49		DDX1
CAPZB	NUP133		PYCR1
SERPINH1	PSMC6		EMD
VDAC1	HAX1		PABPN1
CLNS1A	ZCCHC8		MTCH2
MCM2	TUBB6		YBX1
ST13	COPB1		PSMB2
APRT	ACTR2		EIF2S1
HMGB2	RCN2		SFXN1
ELAVL1	ATP5F1		MATR3
CMAS	CCT6A		NDUFS3
PRSS3	RFC1		RPL24
HNRNPA0	PSMC2		PPP1CB
CLIC1	FTSJ3		RPL11
PSMA6	EIF3D		GANAB
PSMA5	SLC25A11		LRRC59
AARS	MAGED2		EIF3I
CSNK2B	DNAJA3		DPM1
RPS4X	NUP160		RBM8A
SLC25A11	SAMHD1		SAR1A
AHCY	PPP2CA		SUPT16H
PGAM1	COX5A		PSMD14
UQCRC1	CIRH1A		NACA
RAB1B	GRWD1		ADRM1
SNRPA1	NCAPD2		ETFA
HADHB	PAF1		RPL13A
PSMD11	TIMM50		GALK1
CBR1	NOP56		GAR1
PSMA3	RPN1		TMEM33
GLRX3	NAT10		PSMC6
PA2G4	PFKP		CYC1
CS	HNRNPH1		TMED10
PSMC2	PSMC1		RPS11
PSMA7	HIST2H3C		RPS6
MAT2B	RBBP4		DNAJA3
CAPZA1	ATP5O		RNPS1
VAPB	HIST1H3A
PGLS	RBM14
DNAJC9	CBX3
PSMC3	SNRPD1
PSMD1	AKAP8
PCNA	TIMM44
KHSRP	C14orf166
RANBP1	THOC2
ATP5PO	CLTC
UCHL1	KHDRBS1
NPM3	RPS15
TALDO1	DDX17
NUDC	NUP93
PSMB6	CHD4
ILF2	IQGAP3
DDX1	LBR
PSMA4	ABCF2
PYCR1	RPS27A
EMD	MYO1B
PABPN1	PDHB
MTCH2	CYC1
YBX1	AHCTF1
ECI1	AP2M1
RAB5C	DDX24
EIF2S2	DDX27
PSMF1	NOC3L
PSMB2	FAM96B
PEBP1	WDR74
ATP5F1C	LGALS3BP
PSMB3	AKAP8L
ETFB	PSMC4
EIF2S1	RBM9
HDDC3	RHEB
EEF1E1	FXR2
SFXN1	PHF6
PSME3	RBM15
ECHS1	PHGDH
EIF4H	MAP7D1
STRAP	SFRS6
COPS3	KPNB1
MATR3	COPG
MAPRE1	ABCD3
PARK7	CDC5L
NDUFS3	HSPB1
UBE2M	ATP1A1
RPL24	SAPS3
CASP3	COPA
RAB7A	SMC1A
PPP1CB	BAG2
OTUB1	PTRF
GSTO1	TUBA1A
CYB5R3	SUCLG2
DRG1	DDX3X
EIF4E	MYO1C
FKBP3	CTPS
DENR	HNRNPUL2
CACYBP	SFRS1
SNRPN	RPN2
SUGT1	ACADM
AK2	CSDA
RPL11	MCM7
GANAB	MATR3
LRRC59	RPS26
CRKL	RPS7
LONP1	KRT18
DNAJC8	NOP58
EIF3I	TUBA4A
NUDT5	GNB2
GGCT	DHX15
HSD17B4	EFTUD2
SYTL2	TCP1
APMAP	DNAJC9
ERP29	PLRG1
SLC25A1	WDR11
GLOD4	LTV1
EXOSC4	TECR
RFC4	ATP5J2
DPM1	TMEM33
UBE2L3	ESYT2
MRTO4	HADHB
	SSR1
AIP	NDUFS3
RBM8A	AP3D1
SDHB	TPX2
SAR1A	TRIP10
SUPT16H	SNRPE
MAPK1	RG9MTD1
PSMD14	ACTL6A
NACA	NDUFS2
TMEM109	PSMD14
TBCB	CSNK1A1
PSMB7	ACTR3
ADRM1	WDR5
PITHD1	TRAM1
PAFAH1B2	TRIO
UBXN1	RPL26L1
RTRAF	HNRNPH2
CALM1	SLC1A5
FAM49B	UQCRFS1
ETFA	RNF219
CNN3	SUCLG1
RPL13A	COX7A2
EIF3G	DDX52
GLO1	COX2
SPIN1	PRKCDBP
SEC61A2	SUB1
EXOSC3	TMEM165
GRPEL1	ATL3
TACO1	C9orf167
C20orf27	COX4I1
PSAT1	KIAA0020
PPP2CB	SPCS2
DCXR	BOP1
GALK1	IQGAP1
PNP	CAPN1
MTHFS	SART1
GAR1	YTHDF2
SMNDC1	SNW1
RAB21	TARS
UFC1	POLR2A
SRSF4	TAF15
ARF6	TP53
TMEM33	SENP3
GNPNAT1	UBR4
PSMA1	HNRNPAB
PSMC6	OSGEP
EIF3K	C3orf63
HACD3	KCMF1
PSMB5	P4HB
CDC42	GLTSCR2
CYC1	UTP14C
APC	PYGB
TMED10	SLU7
TPT1	SF3B14
PLPBP	DNAJB11
MRPS27	RBM5
ARPC2	TARDBP
UBE2K	SUCLA2
PDLIM1	DPY30
GSTK1	ERLIN1
PPIF	NRP1
TLDC2	SRPRB
RSU1	EED
DTYMK	HK2
GRB2	NKRF
FAM98B	ARCN1
PGRMC1	ZNF778
ATP6V1E1	LENG8
PSMA2	GCDH
OLA1	SFXN1
GSTM3	CLINT1
DIMT1	XRN2
PDAP1	RING1
PIK3C3	LAS1L
RPS11	UTP11L
TP53BP2	EEF1B2
PCDH15	TUBB2A
COQ8B	DYNC1LI1
AFF1	ATAD2
EDRF1	NSF
RPS6	IMP3
DNAJA3	MARS
RFC5	GALK1
MKLN1	PBRM1
RNPS1	NUP205
MYL12A	SSRP1
ATP5PB	ATP5J
PTK6	NDUFA4
DCX	HSD17B11
TRNT1	SLC3A2
COG6	HP1BP3
IGKV2-29	NSA2
HSPA1B	ALDH1B1		EVI-WT only
PHB2	MAGEB2		PHB2
RUVBL1	SKIV2L2		HNRNPA1
HNRNPA1	RRS1		EEF1D
LUC7L2	SNRNP40		RUVBL2
NASP	SFRS9		FASN
DEK	UQCRH		SYNCRIP
EEF1D	SQSTM1		CLTC
PLS3	COPE		SMC1A
EIF5A	SUPT16H		HNRNPM
RUVBL2	DKC1		DDX17
PDIA3	FLNC		EIF3F
SHMT2	PSMD2		RBBP4
IMPDH2	CALU		GLUD1
PCMT1	HNRNPF		PRKDC
PGD	HSPD1		ABCF1
VDAC2	EPRS		IQGAP1
NME1	ACTR1A		EIF3A
FASN	MYBBP1A		PSMC4
DKFZp686J1372	SERBP1		TMPO
FKBP4	CDK1		KPNA2
SYNCRIP	SND1		PRPF19
PFAS	PSMC3		SERBP1
PUF60	PYCR1		SET
TKT	GTPBP4		SLC25A3
EIF2S3	HNRNPK		EPRS
CLTC	GNL3		NPM1
SMC1A	CAPN2		NAP1L1
ALDH7A1	HSPA9		SMC2
PPP5C	GFPT1		RPL22
HNRNPM	ELAVL1		CPSF6
PPP2R2A	GNB2L1		SMC4
DDX17	PRPF8		BSG
EIF3F	RPS17		RBMX
RBBP4	DYNC1H1		HDAC2
UGGT1	LYAR		SMC3
TXNDC5	RALY		UPF1
SRSF1	BRIX1		RPS3
ETF1	RPS5		EIF3E
PNPO	SFRS13A		RPN2
RTCB	RRBP1		FBL
DLD	SMC2		MAP4
GLUD1	UQCRC2		NOLC1
PM20D2	RCN1		RPS3A
STIP1	TOP2B		GRWD1
PRKDC	MTDH		AIFM1
ADSL	PYGL		SNRPB2
ABCF1	IARS		CSNK2A2
IQGAP1	DDX47		TECR
EIF3A	NOL6		DARS
LANCL1	EBNA1BP2		MSH2
PSMC4	MAT2A		EIF3D
TMA16	PPAN		SF3B4
TMPO	FARSA		CHCHD3
PEPD	SF3B1		RPL7L1
KPNA2	RUVBL2		LBR
PRPF19	PRPF19		ERH
PSMD4	SLC25A3		ACTR3
CORO1C	DNAJA1		HNRNPH3
SERBP1	SNRNP200		DNAJA2
PRPF31	SEC61A1		EWSR1
SRP54	HSP90AA1		CAD
SSBP1	NPM1		RAB11A
ATIC	EMD		CPSF7
PMPCB	HSPA5		CAPNS1
ARHGDIA	BAZ1B		RPL8
PFN2	SLC16A3		ARL1
DDX6	PPP1CB		IARS
SET	KDELR2		RCC1
SLC25A3	ZNF281		DCHS2
EPRS	C7orf50		UQCRFS1
SRSF2	DDX1		SRPRB
MTPN	NUDC		PPP1CA
ALDOC	RAD21		NUP160
TAGLN2	DAD1		DDX56
PIN1	PSIP1		COX4I1
NPM1	ATAD3B		LIG3
PITPNB	SFRS3		MCM7
NAP1L1	BANF1		SSR1
SMC2	ATP5H		WDR61
EIF4B	IMP4		PYGB
DNPEP	BCAS2		RPL4
API5	DDB1		AP1G1
RPL22	UTP18		MYH10
DNAJC7	PCNA		KPNB1
ZC3H15	MOGS		ARID1B
CPSF6	SLC25A6		AATF
MDH1	BCLAF1		KRT9
SMC4	PPP6C		HSP90AA1
BSG	PPT1		HNRNPC
RBMX	CAPRIN1		CIRBP
SEPTIN7	PNN
CALR	G3BP2
WARS	CLN3
HDAC2	ARL1
ALDH6A1	SF3B4
RBM17	ABCE1
EIF3CL	DDX39
SMC3	NGDN
CPNE3	UBR5
CSTB	SNRPD2
UPF1	RAB11A
CDK3	CEBPZ
RPS3	DDX56
EIF3E	CENPB
RPN2	POLR2L
ANP32A	DHX30
FBL	POP1
SNX6	C1QBP
MAP4	RPL31
FLAD1	SYNCRIP
NSUN5	SLC2A1
NOLC1	SRP14
LLGL1	GATAD2A
RPS3A	HDAC2
PRPS1L1	ERCC2
DUT	EP400
HARS	CRTAP
GRWD1	FAM193B
AIFM1	GPR179
ATP6V1B2	PCDHGA9
PIN4	HLTF
ANXA7	TMEM48
SNRPB2	DCAF13
PSME2	KEAP1
PTPN11	EIF2A
APEX1	RBM3
DCTN2	CMAS
PSMD12	SPATA5L1
CSNK2A2	FLII
TECR	CIRBP
ALKBH5	CIAO1
NLE1	MCCC1
PRIM2	FRMD6
DARS	IGBP1
MSH2	ZFR
FSCN1	NOL10
CSK	FAM186A
CANX	PDS5B
NAE1	NCBP1
EIF3D	TIMM13
SLC9A3R1	IFI16
TBCE	CD2BP2
LMAN1	ELOVL1
BUB3	IPO9
FBXO22	MAD2L1
UMPS	LOC100130932
DAZAP1	EWSR1
GSS	KIF2B
KDM1A	POLD3
CTTN	G3BP1
EIF5	PRPF4
CARM1	PDCD6
GLUL	IK
ANXA11	PSMB2
PMPCA	TFRC
PGM3	GTF2I
DDX46	EVPL
MOB1B	KTN1
SARNP	RANBP2
PRMT3	WDR46
CBX1	DYNC1I2
SCLY	XPOT
SF3B4	AP3B1
CPNE1	PPIL3
PRMT1	POLR1E
CHCHD3	HLA-H
RPL7L1	KPNA6
LBR	VRK1
NIPSNAP2	CLTA
CUTA	CPSF6
HMGB3	EIF3I
UCHL3	KIF23
LAP3	MYH14
TRIP13	NUP107
ALDH9A1	AIFM1
ERH	BSG
PAFAH1B3	NACAP1
ACTR3	AP1G1
HNRNPH3	TUBG1
ACOT7	SMTN
NTPCR	MYCBP
NDUFV1	NUP98
FH	IKBKAP
COPZ1	UBQLN1
TTN	EXOSC10
SLC25A24	AIM1
SIGMAR1	ILK
DNAJA2	CLK3
ATXN10	NDUFA8
RPP30	ARHGEF1
XPO5	SETD8
EWSR1	ACO1
LTA4H	DCHS2
GNPDA1	CENPC1
AASDHPPT	PDZD4
PSMD8	GNA11
ABI2	NLRC5
PSMD9	NLRP14
RAD23B	SIPA1
TFG	FGD6
CAD	SNX9
GSPT1	BRCA2
RAB11A	ZNF768
FKBP5	AGPS
CBR4	DGKZ
MRPL46	ZNF793
CPSF7	PPP2R3A
MCCC2	NOB1
UBE2N	PRPF3
PLEKHA6	CCNT2
CAMSAP3	AMD1
GPS1	PPP1R13L
NAA60	TJP1
CCDC180	SFRS2IP
RECQL	RAB3GAP2
ZMYM6	PIGT
SYNE2	UPF1
VPS18	EIF3A
CORO1B	POLR2E
FAF2	CNP
EXOSC8	KRT17
VPS33A	HSPA1L
EIF4G1	RPS27L
SEC14L6	EIF3H
CAP1	NXF1
MYL6B	CBFB
CNDP2	EIF3B
ATXN2L	WDR12
CKMT1A	ESYT1
AKR1B1	ANXA2P2
DDX19A	RGNEF
RTN4	ABCF1
VBP1	AP1S1
GNAS	CAMK2B
ALDH3A2	HDAC1
SBDS	CSNK2A2
DLST	LIG3
ROCK1	RPA1
SLC25A12	CCDC137
ARHGEF17	JUN
PDS5A	NNT
CAPNS1	HIST1H1C
ISG20L2	ZNF512
RBM25	RPA3
OAT	IGSF9B
TMA7	C14orf169
LANCL2	MAX
COPS2	MTCH2
SRSF9	SEC16A
HTATSF1	ATP6
RPL8	RALYL
PHOX2A	ACAA2
FTO	FAM36A
ZNF706	PMVK
SRRT	ACSL4
PCBD1	TBL2
TK1	TMED5
THYN1	PIGK
CACNA1A	SEC11A
AHDC1	CHCHD3
HINT1	HDGF2
ADAM28	TUBB4
RAB2B	DCTN1
SEC24B	GEMIN4
DCAF12	NDUFS8
SYNGR2	SPCS3
TRPC4AP	YME1L1
ZNF207	STT3B
SLK	SFRS14
FAM207A	AATF
SYNE1	MRPS5
ADSS2	SLC25A10
PSME1	CDCA7L
RO60	SMARCA1
TRAJ11	IMMT
PSMD6	PNO1
ARL1	NAMPT
IARS	RBM8A
OR2T2	NOM1
SNX5	MRPS21
ATP10D	FHL2
CYSLTR1	AURKB
RCC1	CYR61
PRKAG1	DPM1
NAP1L4	SPTLC1
SRM	SAP18
COQ10A	SEC61B
ISYNA1	RPL7L1
DOK1	SSB
NIT1	ACTBL2
AKAP7	ARPC4
SORBS2	TCEB2
SULT1A2	DIMT1L
PSMD13	MRPS34
MYCBPAP	HNRNPH3
ZDHHC3	TMED9
MCTS1	MSH2
ZNF696	HPRT1
CTSV	PSMD1
SOCS6	C2orf47
STK26	ETFA
RACK1	SPTLC2
DCHS2	CTR9
DSG4	IDH3B
DNAJB8	HERC5
GATD3A	RCC1
ZEB2	MDC1
APBA3	TMED10
ADCY1	RAC2
SAMD9	IFT80
DNAH10	MRPS15
SLC14A2	DDX31
VPS35L	H2AFX
UQCRFS1	KRT16
RAB18	KRT6B
ATP9B	RPL36AL
PCCA	CAMK2G
STOML1	MVP
SAMM50	MRPS22
SRPRB	RUNX1
ACACB	FAR1
ELFN2	SEC13
BRAP	RBM7
ALDH2	NES
PRKAR2A	SEC22B
RAD18	WDR62
ADGB	U2AF1
TAB1	SH3BP4
AHI1	WDR61
CSTF2	LEO1
SLC27A1	RAB8A
PRIM1	C6orf174
ZSWIM6	FUT8
PRKCB	AIM2
MARF1	RRP8
DENND4A	TTC27
RASSF8	RHOT2
MROH8	SENP1
TET2	ZRANB2
HSPE1	RBM4B
CENPF	HMG20A
COPS4	WDR18
MAST2	RPS6KA4
PTPN9	USP47
NMBR	PDE4A
ZNF609	MAGEE2
CCDC74B	COL4A6
OR10G7	PFDN2
CAMSAP1	C12orf48
ZNF816	LMTK2
CLIC4	CHAT
TPTE2	INCENP
SLC12A5	POLR2J
BPIFB2	POU4F1
ADNP	PCK1
DNMT3A	NOP14
C8orf82	ADRM1
IRF5	TCEB3
AK9	WDR37
PPP1CA	MRPL11
CEP295NL	SNRPF
FOLH1B	NOL9
GOT1	SNRPA1
DAAM2	ERH
ERC2	SFXN3
PFKFB3	FIP1L1
SRRM3	SNRPB2
CAMTA2	NACA
CBL	HLA-B
NUP160	RBM15B
PXDN	RBM28
DDX56	C3orf17
PCCB	TIMM23
ASPDH	ZC3H18
HGH1	DNAJB12
EPM2AIP1	ARL6IP4
HMGN5	SRP9
KLHL1	NUP188
MPPED1	MCM3
ZNF574	H2AFY
EXOSC2	MSH6
TARSL2	FAM98A
FAM167A-AS1	SF3B3
MED6	SKP1
LAMB3	RRP1B
EIF6	GNL2
ZNF879	STAU1
CSTF1	STT3A
MIB2	ACTC1
VAT1	RPSA
OAS1	RPL38
MED12L	HMGA1
TWF1	KRI1
RSF1	SRPK1
TSNAXIP1	HNRNPUL1
MYLK3	LRRC59
KLHL3	SMC4
CPVL	ILF2
ZNF75D	HNRNPA0
RNF181	SRRM2
CIP2A	LDHB
JAKMIP3	DDOST
BRSK1	CBLN4
SNX7	ARID1B
RALGAPA2	EEF1D
DGCR8	RNPS1
THRB	FAU
TTC4	KRR1
WDR35	TRA2A
GLRA4	RPF2
CYLC1	RPS24
OR52B6	RPS3A
MYBPC1	EIF3F
TMEM173	RPL11
LHX2	RPL19
SCAP	PARP1
CARS	UBTF
PRPH	RAN
NPM2	RPS23
SCN9A	SLC39A7
COX4I1	DSP
EVX2	FASN
CDH2	PRPF40A
NPC1L1	AFG3L2
BRSK2	FXR1
REN	SF3B2
HACE1	GPATCH4
TLN1	CKAP5
LRRK2	CAPNS1
USP4	LUZP1
CXCL8	ATP5I
FBLN1	TBX4
NUFIP1	RFC3
ATXN1L	SLC5A2
UBAP2L	TCOF1
PRR15	C19orf53
KIF28P	RAB5A
FAM47A	RPS29
GNGT2	DHCR24
SPINK8	UHRF1
ALOX12	FAM120A
SLC4A2	MCM6
SLC22A9	SAFB2
SCARF2	CCDC86
CTRB1	WDR82
ACAD9	SSR3
PRDM11	PABPN1
ERICH3	GANAB
IQCG	SAR1A
DPH1	ZC3H11A
C2orf16	NUMA1
ZNRF2	SMARCA5
DUS2	AHNAK
PSMG1	SSR4
CASP8	RPL32
MRPL2	PCBP1
COL4A4	MCM4
GBA2	DDX50
SMG5	ALDH18A1
CDC42EP1	ATP5A1
SEC14L4	GLUD1
PDLIM5	H3F3A
CYLD	SLC7A5
ANKRD11	RPS20
SFTA3	RPS2
NAA10	EEF1G
DST	RBMX
NUP85	SERPINH1
CMTM1	RSL1D1
LEPROTL1	ATP5B
COPS8	YWHAE
CFAP69	PTPLAD1
FOXP2	RPL35
PHF20L1	USMG5
EFCAB5	DYNLL1
IRS1	AIMP2
MCF2L	RPL28
ITGB1BP1	PGAM5
LIG3	Q6ZRX8
MALRD1	HNRNPR
PTPN5	NHP2
CDIPT	EMG1
MCM7	RPL36
UBN2	MGST1
HARBI1	EZR
EXOG	FADS2
TMEM62	SPATS2L
CDAN1	40057
COL7A1	HNRNPA1
PYHIN1	DNAJA2
ST5	PTBP1
FAM111A	PPP1CC
VCL	NUSAP1
DCAF5	DDX5
TIPRL	ARF4
DOCK11	HNRNPA3
TSKS	SNRPD3
F7	KARS
PAX7	MYH10
ZNF160	CCT5
AACS	PDCD11
CCDC38	YWHAZ
LNX2	MAP4
TLN2	CAV1
TMEM106C	LMNB2
SP110	EEF2
AGPAT1	SNRPB
SNTB2	TRA2B
TNPO1	QARS
FAM120B	RARS
ITSN1	CSHL1
PLXDC1	RPL36A
TYK2	TRIM25
KCNH3	CPSF7
PLEKHA1	PSPC1
NDUFAF8	TOP1
LOXHD1	RPAP1
CD200	C22orf28
PCDHGB3	NOLC1
TAOK3	LMNB1
SSR1	XRCC5
IGFN1	H1F0
KCNQ5	TUBA1C
KAT5	RPL14
TNFSF12	HNRPDL
HACL1	HNRNPD
IGSF23	ATP5C1
ATG16L2	H2AFZ
ZBTB1	KRT7
ZFAND4	RPS27
GNRH2	GAR1
C17orf47	RPL26
DLX6	TMPO
ZNF394	RPS19
HOOK2	RPS11
PELP1	HNRNPL
NR1H4	PRPF6
ALPK2	RPL29
MACF1	MKI67
CD44	PHB
WDR61	THOC4
PYGB	EIF4A3
PAWR	RPS10
OTUD7A	TUBB2B
RNF2	CFL1
TMEM131	TUBB3
DPY19L4	RPL35A
EIF2B3	RPS25
SLC39A6	RPL10A
MRNIP	RPL9
RPL4	ATAD3A
ZNF442	SFRS7
CEL	LMNA
WDR45	SMC3
MTTP	THRAP3
MAFK	RPL27A
SPANXB1	RPL22
CHEK1	ZC3HAV1
ATXN7L2	FUS
CSF1R	H1FX
CCDC171	RPL34
TRAJ28	HNRNPC
TBR1	RPL3
GPX4	RPL23A
CNTLN	COPB2
SPATA33	PABPC1
AP1G1	XRCC6
SLC49A3	NUDT21
KLK12	ENO1
AMDHD1	LDHA
DUSP12	AKAP13
DUOXA1	TOP2A
ASRGL1	HNRNPM
ZNF236	RPL8
GTPBP2	RPL21
NBEAL1	SAFB
TTC17	ACTN4
CHTF8	HNRNPA2B1
KLHDC3	HNRNPU
BTNL2	RPL10
RNH1	EIF4A1
DENND5A	RPL37A
BAP1	HIST2H2AC
MYH10	RPL24
ALS2	RPLP1
ARMC3	NOP2
SLC16A1	GAPDH
ZC3H11B	RPS15A
NEB	RPS14
C4orf54	DECR1
KPNB1	EIF2S1
EFEMP1	TUBB
MT-CYB	RPL13A
TRRAP	KRT14
BRAF	RPL30
RUNDC3A	PABPC4
ABCD4	RPL27
SERPINA9	CKAP4
THAP11	RPL17
ERMN	SET
CAMK4	RPS13
EDARADD	KRT8
SLAIN2	DDX18
NKX2-1	RPL18A
SRCAP	RPL13
ZSCAN20	PHB2
VASH2	CAD
CLASP1	RPS16
CCT8L1P	POLDIP3
CDK5RAP2	TUBB2C
RYR3	FBL
ENOSF1	RPS6
ARID1B	RPL12
AATF	RPLP2
MAGEA11	YBX1
DPP7	DARS
NRBF2	SPATA7
CAB39	ILF3
VPS54	RPS9
ATP8B1	RPL7A
FAM171A2	MYL6
URB1	SFPQ
SV2B	PKM2
THADA	RPL23
SMS	RPS8
LRPAP1	RPL6
SSH1	NONO
EGF	HRNR
CDY1	RPS18
SSPO	KRT4
SLC4A7	RPS3
BMPR2	PPP1CA
PPIE	MYL12B
PLOD3	RPL18
GNL1	RPLP0
BRD9	RPL7
IGKV2D-26	MYL9
KRT9	RPL4
HSP90AA1	KRT5
A2M	HSP90AB1
PRDX1	HIST1H4I
SERPINA1	RPS4X
C4A	SLC25A5
APOA1	IGHG1
HNRNPC	EEF1A1
CIRBP	DHX9
PRSS2	DDX21
FGB	RPL15
FGG	NCL
FGA	FLNA
H1-4	HIST2H2AB
TF	HIST1H1E		EVI-S346SA only
ATP1A1	HSPA8		ATP1A1
HNRNPAB	KRT2		HNRNPAB
HIST2H2AC	HIST1H2BK		HIST2H2AC
PHGDH	ACTB		PHGDH
PSMD2	KRT10		PSMD2
ILF3	DNM2		ILF3
ATP5F1B	KRT9		PYGL
PRPS1	TRIM21		EIF3B
PYGL	PLEC		RPLP0
SERPINA3	KRT1		RPSA
SRSF3	VIM		SKP1
EIF3B	MYH9		ATP2A2
APOA4	DNM1		CDK1
CP			RPS10
RPLP0			RPS7
HK1			COPE
DSTN			EIF3H
NAA15			SLC3A2
RPSA			MRPS22
TPM3			RFC3
HP			RALY
SKP1			ACTR1A
ATP2A2			H2AFY
GSTP1			PDHB
ALDH1L1			RPS5
SNRPA			RPS24
CDK1			PSMC5
TTR			RPS18
AP1B1			OSGEP
CSRP2			NDUFA8
IGHM			RPS13
RPS10			CBX3
EIF3M			PMVK
DNPH1			IDH3B
ANXA1			DNM2
RPS7			QARS
RAP1A			RPS2
AKR1A1			PGAM5
DCTPP1			HNRNPUL2
ITIH4			RAD21
TOMM22			PDCD6
IDH3A			NDUFS8
ACAT2			TIMM50
BID			RCN2
APOA2			RPL27A
ANP32B			RPS8
SERPING1			RPL18
RHOA			RPL7
ITIH2			DDOST
STOML2			HAX1
MOB2			RSL1D1
TFAM			RPL27
FEN1			POLR2E
IGLC2			SPATA7
IGKV3-20			RBM15
COPE			PFDN2
EIF3H
GMDS
NANS
HRG
HBB
SLC3A2
PTPMT1
ITIH1
SERPINB6
MRPS22
MRPS31
NUDT16L1
RRM1
HDDC2
COPS5
AKR7A2
RFC2
SYF2
KCTD12
RFC3
RAB11B
KRTAP13-2
RALY
BCAP31
PSMB4
ACTR1A
ARPC3
HMGA2
PSMD10
GC
IGKV1D-33
SERPINC1
AHSG
HMGB1
H2AFY
KNG1
DAP3
PDHB
RPS5
RPS24
DCAF7
HAGH
CNBP
PSMC5
COPS7B
RPS18
LAMP2
GSN
PPIH
UQCRFS1P1
HMGN1
OSGEP
ARPC4-TTLL3
NDUFA8
ANP32E
IVD
RPS13
LSM12
HPX
CBX3
PRPSAP2
NDUFA10
EXOSC6
VTN
MRPL58
UCHL5
SHROOM3
RDH11
GNA13
PRKACA
MRPS23
ZW10
GPHN
PMVK
CAND1
FDPS
PTPA
SGTA
IDH3B
EMC8
DUSP3
AIMP1
DCTN3
DNM2
HBA1;
HBA2
ESD
VPS26A
VTA1
GSPT2
ATP5PD
QARS
PDXK
PSMD7
RALA
AMBP
MOB1A
RPS2
PGAM5
CLU
HNRNPUL2
PDCD6IP
ACP1
CIAPIN1
ACAT1
H3-3B
EIF3J
RAD21
SNX3
MTHFD2
PDCD6
APOC3
PYCR3
NDUFS8
TMX1
BTF3
TRAPPC3
DDAH1
FBLL1
IGHV3OR16-9
TIMM50
BRI3BP
RTN3
NDUFS7
THEM6
BPNT1
COMMD10
ECH1
IGLV1-47
IGKV3D-11
SRI
TIGAR
LIN7C
RCN2
MRPS35
RPL27A
MRPS26
DDX23
SLC4A1AP
CCT7
IGKV3-7
VPS25
LRMP
RPS8
DIABLO
VXN
RPL18
PPP1R3G
APOE
MANF
PSMB9
ARHGAP9
AP2A2
COPS6
DCTD
TMED2
TRIR
MMAB
ADPRHL2
YKT6
NDUFB10
RPL7
DDOST
HAX1
STUB1
ADH5
RTCA
SAE1
ZNF740
COPS7A
UTRN
CACNG6
CIT
MXD1
IGHV3-33
MRPS10
PAXX
ADI1
AGK
LYPLAL1
ZNF418
OSBPL1A
ARL2
RSL1D1
COMMD3
BLVRA
LRPPRC
PLAG1
RPL27
PCNP
PIK3AP1
MT-ATP6
HADH
A1BG
HDGF
TRAPPC4
LDAH
ARMCX2
APOH
PSMG2
TRUB1
RAB9B
NAA50
IGHV4-39
SSX4
GNB3
UBE2D3
CUX1
POLR2E
PGRMC2
SURF2
NIPSNAP1
PAPPA
MRPS7
POLR2H
IDI1
HSD17B12
UBR3
SPATA7
NAXE
SLC39A11
CSDE1
ERP44
OSBPL6
DRAP1
CLCN1
RBM15
SYNGR3
ADGRV1
CMPK1
FDFT1
GUCY2D
PSPH
MUC20
BCL11A
RASAL1
JPT2
TSPAN9
ORM2
RPRD1B
ZNF652
CREBRF
PFDN2
PAPSS2
APOB
DNAH17
CCDC168
NUDT15
PRAF2
PRRX1
ATP2B2
DOC2A
RBM45
DMXL2
AK1
TJP2
APAF1
NOC4L
PWWP3B
DNHD1
KTN1-AS1
ARSA
SLC13A1
SPATA13
PLBD1
FANCB
SLC25A23
PTF1A
TPD52L2
AMPD2
FCGBP
KRT82
IKZF2
MZT2B
EXOC7
KIF3C
DDHD1
WWOX
ANK2
KIAA1217
EIF2D
DEPDC1
ANKRD6
THAP5
NCOR2
DHRS7C
CCDC138
TNFRSF19
MMS22L
SIK2
PITPNA
EHMT1
TCFL5
PLCL2
B4GALNT2
CROT
HDLBP
AHR
NBEA
TOR1AIP1
CGGBP1
NCOA7
RECQL4
REV1
KIF18B
NSMF
LIMCH1
NCOR1
TTLL9
OBSCN

## Sheet: other EVI1 interacting proteins
This Study	Previously reported EVI1 interacting proteins
	Proteins	References	Tissue	Detection
only EVI1-WT	ADNP	Bard-Chapeau et al 2013	SKOV3 Ovarian Ca	SILAC
	ARID1B	Bard-Chapeau et al 2013, Ivanochko et al 2019	SKOV3 Ovarian Ca, T74D	SILAC
	AKT	Yoshimi et al 2018	293T	Co-IP
	B-ACTIN	Yoshimi et al 2018	293T	Co-IP
	CBFB	Bard-Chapeau et al 2013, Ivanochko et al 20189	SKOV3 Ovarian Ca, T74D	SILAC
	CBP	Charaborty et al 2001	Cos-7, 293T	Co-IP, IF
	CCT2	Bard-Chapeau et al 2013	SKOV3 Ovarian Ca	SILAC
	CCT6A	Bard-Chapeau et al 2013, Ivanochko et al 2019	SKOV3 Ovarian Ca, T74D	SILAC
	CDC42BPB	Bard-Chapeau et al 2013	SKOV3 Ovarian Ca	SILAC
	CDY2B	Bard-Chapeau et al 2013	SKOV3 Ovarian Ca	SILAC
	CHD4	Bard-Chapeau et al 2013, Ivanochko et al 2019	SKOV3 Ovarian Ca, T74D	SILAC
	CREB1	Chakraborty et al 2001	293T	Co-IP
	CREM	Bard-Chapeau et al 2013	SKOV3 Ovarian Ca, K562	SILAC, Co-IP
EVI1-WT and EVI1-S436A	CSNK2A1	Bard-Chapeau et al 2013, Ivanochko et al 2019	SKOV3 Ovarian Ca, T74D	SILAC, Co-IP
only EVI1-WT	CSNK2A2	Bard-Chapeau et al 2013, Ivanochko et al 2019	SKOV3 Ovarian Ca, T74D	SILAC, Co-IP
	CSNK2B	Bard-Chapeau et al 2013, Ivanochko et al 2019	SKOV3 Ovarian Ca,K562, T74D	SILAC, Co-IP
	CTBP1	Paredes et al 2018, Bard-Chapeau et al 2013, Chakraborty et al 2001, Hirai et al 2001, Izutsu et al 2001, Ivanochko et al 2019	SKOV3 Ovarian Ca, K562, 293T, Cos-7, T74D, SB1690CB	SILAC, Co-IP, IF
	CTBP2	Paredes et al 2018, Bard-Chapeau et al 2013, Turner and Crossley 1998, Ivanochko et al 2019	SKOV3 Ovarian Ca, K562, T74D	SILAC, Co-PI
	DDB1	Bard-Chapeau et al 2013, Ivanochko et al 2019	SKOV3 Ovarian Ca, T74D	SILAC
only EVI1-WT	DNMT3A	Senyuk et al 2011, Lugthart et al 2011	transfected 293T, transfected murine ES cells, SB1690CB	Co-IP, IF
	DNMT3B	Lugthart et al 2011	transfected 293T	Co-IP, IF
	DYNC1H1	Bard-Chapeau et al 2013, Ivanochko et al 2019	SKOV3 Ovarian Ca, T74D	SILAC
	DYNC1I2	Bard-Chapeau et al 2013, Ivanochko et al 2019	SKOV3 Ovarian Ca, T74D	SILAC
	EHMT2/ G9A	Bard-Chapeau et al 2013, Chi et al 2003, Goyama et al 2010	SKOV3 Ovarian Ca	SILAC
	EVI1	Bard-Chapeau et al 2013	SKOV3 Ovarian Ca	SILAC
	EZH2	Yoshimi et al 2011	293T	Co-IP
	FOS	Bard-Chapeau et al 2013, Bard-Chapeau et al 2012	SKOV3 Ovarian Ca	SILAC, Co-IP
	FOSB	Bard-Chapeau et al 2013, Bard-Chapeau et al 2012	SKOV3 Ovarian Ca	SILAC, Co-IP
	FOSL2	Bard-Chapeau et al 2013, Bard-Chapeau et al 2012	SKOV3 Ovarian Ca	SILAC, Co-IP
	GATAD2B	Bard-Chapeau et al 2013	SKOV3 Ovarian Ca	SILAC
	GCN5L2	Bard-Chapeau et al 2013, Senyuk et al 2003,	SKOV3 Ovarian Ca	SILAC, Co-IP
	GTF2I	Bard-Chapeau et al 2013, Ivanochko et al 2019	SKOV3 Ovarian Ca, T74D	SILAC, Co-IP
	H2AZ	Bard-Chapeau et al 2013	SKOV3 Ovarian Ca	SILAC, Co-IP
	HADHA	Bard-Chapeau et al 2013, Ivanochko et al 2019	SKOV3 Ovarian Ca, T74D	SILAC
	HCFC1	Bard-Chapeau et al 2013	SKOV3 Ovarian Ca	SILAC
only EVI1-WT	HDAC1	Bard-Chapeau et al 2013, Chakraborty et al 2001, Ivanochko et al 2018	SKOV3 Ovarian Ca, K562, Cos-7, 293T, T74D	SILAC, Co-IP, IF
	HDAC2	Bard-Chapeau et al 2013, Izutsu et al 2001, Ivanochko et al 2019	SKOV3 Ovarian Ca, K562, T64D	SILAC, Co-IP, IF
	HDAC4	Chakraborty et al 2001	Cos-7, 293-T	Co-IP, IF
	HIC1	Pradhan et al 2014	293-T, LoVo, COLO 205	IF
	HIST1H4A	Bard-Chapeau et al 2013	SKOV3 Ovarian Ca	SILAC
	HNRNPF	Bard-Chapeau et al 2013, Ivanochko et al 2019	SKOV3 Ovarian Ca, T74D	SILAC, Co-IP
only EVI1-WT	HNRNPU	Bard-Chapeau et al 2013, Ivanochko et al 2019	SKOV3 Ovarian Ca, T74D	SILAC, Co-IP
	IMMT	Bard-Chapeau et al 2013, Ivanochko et al 2019	SKOV3 Ovarian Ca, T74D	SILAC
	JUN	Bard-Chapeau et al 2013, Bard-Chapeau et al 2012, Ivanochko et al 2019	SKOV3 Ovarian Ca, T74D	SILAC, Co-IP
	JUNB	Bard-Chapeau et al 2013, Bard-Chapeau et al 2012	SKOV3 Ovarian Ca	SILAC, Co-IP
	JNK	Kurokawa et al 2000	U937, Cos7 (transfected)	Co-IP
	LMNA	Bard-Chapeau et al 2013, Ivanochko et al 2019	SKOV3 Ovarian Ca, T74D	SILAC
	MRE11A	Bard-Chapeau et al 2013	SKOV3 Ovarian Ca, K562	SILAC, Co-IP
EVI1-WT and EVI1-S436A	MSH2	Bard-Chapeau et al 2013, Ivanochko et al 2019	SKOV3 Ovarian Ca, K562, T74D	SILAC, Co-IP
	MSH3	Bard-Chapeau et al 2013	SKOV3 Ovarian Ca
	MSH6	Bard-Chapeau et al 2013, Ivanochko et al 2019	SKOV3 Ovarian Ca, T74D	SILAC
	NUP133	Bard-Chapeau et al 2013, Ivanochko et al 2019	SKOV3 Ovarian Ca, T74D	SILAC
only EVI1-WT	NUP160	Bard-Chapeau et al 2013, Ivanochko et al 2019	SKOV3 Ovarian Ca, T74D	SILAC
	NUP205	Bard-Chapeau et al 2013, Ivanochko et al 2019	SKOV3 Ovarian Ca, T74D	SILAC
	NUP93	Bard-Chapeau et al 2013, Ivanochko et al 2019	SKOV3 Ovarian Ca, T74D	SILAC
	p-AKT	Yoshimi et al 2018	293T	Co-IP
	P/CAF	Chakraborty et al 2001	COS7, 293T	Co-IP, IF
	PARP1	Bard-Chapeau et al 2013, Ivanochko et al 2019	SKOV3 Ovarian Ca, T74D	SILAC, Co-IP
	PFKP	Bard-Chapeau et al 2013, Ivanochko et al 2019	SKOV3 Ovarian Ca, T74D	SILAC
	PKP1	Bard-Chapeau et al 2013	SKOV3 Ovarian Ca	SILAC
	PLEC1	Bard-Chapeau et al 2013	SKOV3 Ovarian Ca	SILAC, Co-IP
	PPIA	Bard-Chapeau et al 2013	SKOV3 Ovarian Ca	SILAC, Co-IP
only EVI1-WT	PPP1CA	Bard-Chapeau et al 2013, Ivanochko et al 2019	SKOV3 Ovarian Ca, T74D	SILAC, Co-IP
	PPP1R9B	Bard-Chapeau et al 2013	SKOV3 Ovarian Ca	SILAC
only S436A	PRDX1	Bard-Chapeau et al 2013	SKOV3 Ovarian Ca	SILAC
only EVI1-WT	PRKDC	Bard-Chapeau et al 2013, Ivanochko et al 2019	SKOV3 Ovarian Ca, K562, T74D	SILAC, Co-IP
	PTRF	Bard-Chapeau et al 2013, Ivanochko et al 2019	SKOV3 Ovarian Ca, T74D	SILAC
	PU.1	Laricchia-Robbio et al, 2009	32Dcl.3	Co-IP
	RAD50	Bard-Chapeau et al 2013	SKOV3 Ovarian Ca, K562	SILAC, Co-IP
only EVI1-WT	RAN	Bard-Chapeau et al 2013, Ivanochko et al 2019	SKOV3 Ovarian Ca, T74D	SILAC, Co-IP
only EVI1-WT	RBBP4	Bard-Chapeau et al 2013, Ivanochko et al 2019	SKOV3 Ovarian Ca,K562, T74D	SILAC, Co-IP
	RPS19	Bard-Chapeau et al 2013, Ivanochko et al 2019	SKOV3 Ovarian Ca, T74D	SILAC, Co-IP
	RRAS2	Bard-Chapeau et al 2013	SKOV3 Ovarian Ca	SILAC
EVI1-WT and EVI1-S436A	RSU1	Bard-Chapeau et al 2013	SKOV3 Ovarian Ca	SILAC
only EVI1-WT	RUVBL1	Bard-Chapeau et al 2013	SKOV3 Ovarian Ca	SILAC
only EVI1-WT	RUVBL2	Bard-Chapeau et al 2013, Ivanochko et al 2019	SKOV3 Ovarian Ca, K562, T74D	SILAC, Co-IP
	SMAD3	Kurokawa et al 1998	Hep-G2, COS7	Co-IP
	SMARCA4 / BRG1	Bard-Chapeau et al 2013, Chi et al 2003	SKOV3 Ovarian Ca	SILAC, Co-IP
	SMARCA5	Bard-Chapeau et al 2013, Ivanochko et al 2019	SKOV3 Ovarian Ca, K562, T74D	SILAC, Co-IP
	SMARCC2	Bard-Chapeau et al 2013	SKOV3 Ovarian Ca	SILAC, Co-IP
	SMARCE1	Bard-Chapeau et al 2013	SKOV3 Ovarian Ca	SILAC, Co-IP
only EVI1-WT	SMC1A	Bard-Chapeau et al 2013, Ivanochko et al 2019	SKOV3 Ovarian Ca, T74D	SILAC, Co-IP
only EVI1-WT	SMC2	Bard-Chapeau et al 2013, Ivanochko et al 2019	SKOV3 Ovarian Ca, K562, T74D	SILAC, Co-IP
only EVI1-WT	SMC3	Bard-Chapeau et al 2013, Ivanochko et al 2019	SKOV3 Ovarian Ca, T74D	SILAC, Co-IP
only EVI1-WT	SMC4	Bard-Chapeau et al 2013, Ivanochko et al 2019	SKOV3 Ovarian Ca, T74D	SILAC
	SMCHD1	Bard-Chapeau et al 2013	SKOV3 Ovarian Ca	SILAC
	SON	Bard-Chapeau et al 2013, Ivanochko et al 2019	SKOV3 Ovarian Ca, T74D	SILAC
	STAG2	Bard-Chapeau et al 2013	SKOV3 Ovarian Ca	SILAC
	SUV39H1	Spensperger et al 2008; Cattaneo et al 2008, Goyama et al 2010	Transfected HEK293, transfected COS7
	TBL1XR1	Bard-Chapeau et al 2013	SKOV3 Ovarian Ca	SILAC
	TJP1	Bard-Chapeau et al 2013, Ivanochko et al 2019	SKOV3 Ovarian Ca, T74D	SILAC, Co-IP
	TP53BP1	Bard-Chapeau et al 2013	SKOV3 Ovarian Ca, K562	SILAC, Co-IP
	TRPS1	Bard-Chapeau et al 2013	SKOV3 Ovarian Ca	SILAC
	TSPYL1	Bard-Chapeau et al 2013	SKOV3 Ovarian Ca	SILAC
only EVI1-WT	UPF1	Bard-Chapeau et al 2013, Ivanochko et al 2019	SKOV3 Ovarian Ca, T74D	SILAC, Co-IP
	USP7	Bard-Chapeau et al 2013	SKOV3 Ovarian Ca	SILAC
	XRCC5	Bard-Chapeau et al 2013, Ivanochko et al 2019	SKOV3 Ovarian Ca, K562, T74D	SILAC, Co-IP
	XRCC6	Bard-Chapeau et al 2013, Ivanochko et al 2019	SKOV3 Ovarian Ca, K562, T74D	SILAC, Co-IP
	YY1	Bard-Chapeau et al 2013, Bard-Chapeau et al 2012	K562	SILAC, Co-IP
	ZNF148	Bard-Chapeau et al 2013	SKOV3 Ovarian Ca	SILAC
	ZNF281	Bard-Chapeau et al 2013, Ivanochko et al 2019	SKOV3 Ovarian Ca, T74D	SILAC
	ZNF516	Bard-Chapeau et al 2013	SKOV3 Ovarian Ca	SILAC
		References:
